# Supplementary material for: Transcriptomic analysis of Macrobrachium rosenbergii (giant fresh water prawn) post-larvae in response to M. rosenbergii nodavirus (MrNV) infection: de novo assembly and functional annotation
Source: BMC Genomics. 2019 Oct 22;20:762. doi: 10.1186/s12864-019-6102-6 (PMC6805343; doi:10.1186/s12864-019-6102-6)
Supplement: Supplementary file 1 — Additional file 1: Table S1. Annotation results of assembled transcriptome against UniProt database. Table S2. Annotation results of assembled transcriptome against Non-redundant Arthropod database. [file 12864_2019_6102_MOESM1_ESM.xlsx]

## Sheet: Publication information
	Transcriptomic analysis of Macrobrachium rosenbergii (giant fresh water prawn) post-larvae in response to M. rosenbergii nodavirus (MrNV) infection: de novo assembly and functional annotation
	Phongthana Pasookhush1, Charles Hindmarch2, Paisarn Sithigorngul1,3,
	Siwaporn Longyant1,3, William G. Bendena4*, Parin Chaivisuthangkura1,3*
	1Department of Biology, Srinakharinwirot University, Bangkok 10110, Thailand.
	2 QCPU, Queen's Cardiopulmonary Unit, Translational Institute of Medicine (TIME), Department of Medicine, Queen’s University, Kingston, ON K7L 3N6, Canada.
	3Center of Excellence for Animal, Plant and Parasite Biotechnology, Srinakharinwirot University, Bangkok 10110, Thailand.
	4Department of Biology, Queen’s University, Kingston, ON K7L 3N6, Canada.

## Sheet: Blastx Uniprot annotation
Table S1	Annotation results of assembled transcriptome against UniProt database
transcript_id	Blastx Unisprot top hit					eggnog	Kegg	Gene ontology blastx
	Gene symbol	Full name	Organisms	% Identity	E value
TRINITY_DN5142_c0_g1_i1	ZZZ3_MOUSE	ZZ-type zinc finger-containing protein 3;	Eukaryota; Metazoa; Chordata; Craniata; Vertebrata; Euteleostomi; Mammalia; Eutheria; Euarchontoglires; Glires; Rodentia; Sciurognathi; Muroidea; Muridae; Murinae; Mus; Mus	45.333%ID	E:1.21e-15	ENOG410ZINA^zinc finger, ZZ-type containing 3	KEGG:mmu:108946	GO:0005671^cellular_component^Ada2/Gcn5/Ada3 transcription activator complex`GO:0031965^cellular_component^nuclear membrane`GO:0005730^cellular_component^nucleolus`GO:0005634^cellular_component^nucleus`GO:0003677^molecular_function^DNA binding`GO:0008270^molecular_function^zinc ion binding`GO:0006355^biological_process^regulation of transcription, DNA-templated`GO:0006351^biological_process^trans…	.
TRINITY_DN5142_c0_g2_i1	ZZZ3_HUMAN	ZZ-type zinc finger-containing protein 3;	Eukaryota; Metazoa; Chordata; Craniata; Vertebrata; Euteleostomi; Mammalia; Eutheria; Euarchontoglires; Primates; Haplorrhini; Catarrhini; Hominidae; Homo	39.241%ID	E:1.91e-52	ENOG410ZINA^zinc finger, ZZ-type containing 3	KEGG:hsa:26009	GO:0005671^cellular_component^Ada2/Gcn5/Ada3 transcription activator complex`GO:0005730^cellular_component^nucleolus`GO:0005634^cellular_component^nucleus`GO:0003677^molecular_function^DNA binding`GO:0008270^molecular_function^zinc ion binding`GO:0006325^biological_process^chromatin organization`GO:0006355^biological_process^regulation of transcription, DNA-templated`GO:0006351^biological_process…	.
TRINITY_DN17646_c0_g1_i1	ZY11B_MOUSE	Protein zyg-11 homolog B;	Eukaryota; Metazoa; Chordata; Craniata; Vertebrata; Euteleostomi; Mammalia; Eutheria; Euarchontoglires; Glires; Rodentia; Sciurognathi; Muroidea; Muridae; Murinae; Mus; Mus	37.15%ID	E:7.67e-143	ENOG410XPSX^C. elegans	KEGG:hsa:79699`KO:K10350	GO:0031462^cellular_component^Cul2-RING ubiquitin ligase complex`GO:0004842^molecular_function^ubiquitin-protein transferase activity`GO:0016567^biological_process^protein ubiquitination`GO:0051438^biological_process^regulation of ubiquitin-protein transferase activity	.
TRINITY_DN12996_c0_g1_i1	ZXDC_MOUSE	Zinc finger protein ZXDC;	Eukaryota; Metazoa; Chordata; Craniata; Vertebrata; Euteleostomi; Mammalia; Eutheria; Euarchontoglires; Glires; Rodentia; Sciurognathi; Muroidea; Muridae; Murinae; Mus; Mus	40.909%ID	E:6.08e-19	COG5048^Zinc finger protein	KEGG:hsa:79364	GO:0005634^cellular_component^nucleus`GO:0070742^molecular_function^C2H2 zinc finger domain binding`GO:0030275^molecular_function^LRR domain binding`GO:0046872^molecular_function^metal ion binding`GO:0003676^molecular_function^nucleic acid binding`GO:0003700^molecular_function^transcription factor activity, sequence-specific DNA binding`GO:0045893^biological_process^positive regulation of transcr…	.
TRINITY_DN12996_c0_g9_i1	ZXDC_HUMAN	Zinc finger protein ZXDC;	Eukaryota; Metazoa; Chordata; Craniata; Vertebrata; Euteleostomi; Mammalia; Eutheria; Euarchontoglires; Primates; Haplorrhini; Catarrhini; Hominidae; Homo	47.664%ID	E:1.05e-27	COG5048^Zinc finger protein	KEGG:hsa:79364	GO:0005634^cellular_component^nucleus`GO:0070742^molecular_function^C2H2 zinc finger domain binding`GO:0030275^molecular_function^LRR domain binding`GO:0046872^molecular_function^metal ion binding`GO:0003676^molecular_function^nucleic acid binding`GO:0003700^molecular_function^transcription factor activity, sequence-specific DNA binding`GO:0045893^biological_process^positive regulation of transcr…	.
TRINITY_DN12996_c0_g2_i1	ZXDB_HUMAN	Zinc finger X-linked protein ZXDB;	Eukaryota; Metazoa; Chordata; Craniata; Vertebrata; Euteleostomi; Mammalia; Eutheria; Euarchontoglires; Primates; Haplorrhini; Catarrhini; Hominidae; Homo	52.525%ID	E:5.57e-30	COG5048^Zinc finger protein	KEGG:hsa:158586	GO:0005634^cellular_component^nucleus`GO:0046872^molecular_function^metal ion binding`GO:0003676^molecular_function^nucleic acid binding`GO:0006355^biological_process^regulation of transcription, DNA-templated`GO:0006351^biological_process^transcription, DNA-templated	.
TRINITY_DN5671_c0_g1_i1	ZWILC_XENTR	Protein zwilch homolog;	Eukaryota; Metazoa; Chordata; Craniata; Vertebrata; Euteleostomi; Amphibia; Batrachia; Anura; Pipoidea; Pipidae; Xenopodinae; Xenopus; Silurana	26.984%ID	E:3.74e-16	ENOG410Y8MB^Zwilch, kinetochore associated, homolog (Drosophila)	KEGG:xtr:548970`KO:K11579	GO:0000777^cellular_component^condensed chromosome kinetochore`GO:0051301^biological_process^cell division`GO:0007093^biological_process^mitotic cell cycle checkpoint`GO:0007067^biological_process^mitotic nuclear division	.
TRINITY_DN5671_c0_g2_i1	ZWILC_XENLA	Protein zwilch homolog;	Eukaryota; Metazoa; Chordata; Craniata; Vertebrata; Euteleostomi; Amphibia; Batrachia; Anura; Pipoidea; Pipidae; Xenopodinae; Xenopus; Xenopus	29.121%ID	E:1.41e-11	.	KEGG:xla:432018`KO:K11579	GO:0000777^cellular_component^condensed chromosome kinetochore`GO:0051301^biological_process^cell division`GO:0007093^biological_process^mitotic cell cycle checkpoint`GO:0007067^biological_process^mitotic nuclear division	.
TRINITY_DN17481_c0_g1_i1	ZW10_RAT	Centromere/kinetochore protein zw10 homolog;	Eukaryota; Metazoa; Chordata; Craniata; Vertebrata; Euteleostomi; Mammalia; Eutheria; Euarchontoglires; Glires; Rodentia; Sciurognathi; Muroidea; Muridae; Murinae; Rattus	21.575%ID	E:1.08e-09	ENOG410XQ7J^ZW10, kinetochore associated, homolog (Drosophila)	KEGG:rno:363059`KO:K11578	GO:0000777^cellular_component^condensed chromosome kinetochore`GO:0070939^cellular_component^Dsl1p complex`GO:0005783^cellular_component^endoplasmic reticulum`GO:0005789^cellular_component^endoplasmic reticulum membrane`GO:0000776^cellular_component^kinetochore`GO:0005828^cellular_component^kinetochore microtubule`GO:0005634^cellular_component^nucleus`GO:1990423^cellular_component^RZZ complex`GO:…	.
TRINITY_DN17481_c0_g2_i1	ZW10_PONAB	Centromere/kinetochore protein zw10 homolog;	Eukaryota; Metazoa; Chordata; Craniata; Vertebrata; Euteleostomi; Mammalia; Eutheria; Euarchontoglires; Primates; Haplorrhini; Catarrhini; Hominidae; Pongo	36.09%ID	E:1.54e-67	ENOG410XQ7J^ZW10, kinetochore associated, homolog (Drosophila)	KEGG:pon:100171445`KO:K11578	GO:0000777^cellular_component^condensed chromosome kinetochore`GO:0005789^cellular_component^endoplasmic reticulum membrane`GO:0005634^cellular_component^nucleus`GO:0005819^cellular_component^spindle`GO:0051301^biological_process^cell division`GO:0007067^biological_process^mitotic nuclear division`GO:0015031^biological_process^protein transport`GO:0016192^biological_process^vesicle-mediated trans…	.
TRINITY_DN52747_c0_g1_i1	ZUFSP_MOUSE	Zinc finger with UFM1-specific peptidase domain protein;	Eukaryota; Metazoa; Chordata; Craniata; Vertebrata; Euteleostomi; Mammalia; Eutheria; Euarchontoglires; Glires; Rodentia; Sciurognathi; Muroidea; Muridae; Murinae; Mus; Mus	40.361%ID	E:2.94e-34	ENOG410XRQT^Zinc finger with UFM1-specific peptidase domain	KEGG:mmu:72580	GO:0046872^molecular_function^metal ion binding	.
TRINITY_DN3557_c1_g2_i1	ZSWM8_MOUSE	Zinc finger SWIM domain-containing protein 8;	Eukaryota; Metazoa; Chordata; Craniata; Vertebrata; Euteleostomi; Mammalia; Eutheria; Euarchontoglires; Glires; Rodentia; Sciurognathi; Muroidea; Muridae; Murinae; Mus; Mus	65.148%ID	E:3.91e-172	ENOG410XPG2^zinc finger SWIM-type containing 8	KEGG:mmu:268721	GO:0008270^molecular_function^zinc ion binding	.
TRINITY_DN14581_c0_g3_i1	ZSWM8_MOUSE	Zinc finger SWIM domain-containing protein 8;	Eukaryota; Metazoa; Chordata; Craniata; Vertebrata; Euteleostomi; Mammalia; Eutheria; Euarchontoglires; Glires; Rodentia; Sciurognathi; Muroidea; Muridae; Murinae; Mus; Mus	75.676%ID	E:8.02e-45	ENOG410XPG2^zinc finger SWIM-type containing 8	KEGG:mmu:268721	GO:0008270^molecular_function^zinc ion binding	.
TRINITY_DN14581_c0_g6_i1	ZSWM8_MOUSE	Zinc finger SWIM domain-containing protein 8;	Eukaryota; Metazoa; Chordata; Craniata; Vertebrata; Euteleostomi; Mammalia; Eutheria; Euarchontoglires; Glires; Rodentia; Sciurognathi; Muroidea; Muridae; Murinae; Mus; Mus	44.156%ID	E:9.04e-15	ENOG410XPG2^zinc finger SWIM-type containing 8	KEGG:mmu:268721	GO:0008270^molecular_function^zinc ion binding	.
TRINITY_DN14581_c0_g4_i1	ZSWM8_BOVIN	Zinc finger SWIM domain-containing protein 8;	Eukaryota; Metazoa; Chordata; Craniata; Vertebrata; Euteleostomi; Mammalia; Eutheria; Laurasiatheria; Cetartiodactyla; Ruminantia; Pecora; Bovidae; Bovinae; Bos	52.966%ID	E:9.08e-57	ENOG410XPG2^zinc finger SWIM-type containing 8	KEGG:bta:533041	GO:0008270^molecular_function^zinc ion binding	.
TRINITY_DN14581_c0_g2_i1	ZSWM8_BOVIN	Zinc finger SWIM domain-containing protein 8;	Eukaryota; Metazoa; Chordata; Craniata; Vertebrata; Euteleostomi; Mammalia; Eutheria; Laurasiatheria; Cetartiodactyla; Ruminantia; Pecora; Bovidae; Bovinae; Bos	51.124%ID	E:1.58e-51	ENOG410XPG2^zinc finger SWIM-type containing 8	KEGG:bta:533041	GO:0008270^molecular_function^zinc ion binding	.
TRINITY_DN15519_c0_g1_i1	ZSWM7_DANRE	Zinc finger SWIM domain-containing protein 7;	Eukaryota; Metazoa; Chordata; Craniata; Vertebrata; Euteleostomi; Actinopterygii; Neopterygii; Teleostei; Ostariophysi; Cypriniformes; Cyprinidae; Danio	38.182%ID	E:7.14e-21	ENOG4112D11^zinc finger, SWIM-type containing 7	KEGG:dre:325530	GO:0005634^cellular_component^nucleus`GO:0008270^molecular_function^zinc ion binding`GO:0000724^biological_process^double-strand break repair via homologous recombination	.
TRINITY_DN9750_c0_g3_i2	ZSWM5_MOUSE	Zinc finger SWIM domain-containing protein 5;	Eukaryota; Metazoa; Chordata; Craniata; Vertebrata; Euteleostomi; Mammalia; Eutheria; Euarchontoglires; Glires; Rodentia; Sciurognathi; Muroidea; Muridae; Murinae; Mus; Mus	55.422%ID	E:1.53e-117	ENOG410XPZG^Zinc finger, SWIM-type containing	KEGG:hsa:65249	GO:0008270^molecular_function^zinc ion binding	.
TRINITY_DN9750_c0_g2_i1	ZSWM5_HUMAN	Zinc finger SWIM domain-containing protein 5;	Eukaryota; Metazoa; Chordata; Craniata; Vertebrata; Euteleostomi; Mammalia; Eutheria; Euarchontoglires; Primates; Haplorrhini; Catarrhini; Hominidae; Homo	58.867%ID	E:0	ENOG410XPZG^Zinc finger, SWIM-type containing	KEGG:hsa:57643	GO:0005615^cellular_component^extracellular space`GO:0008270^molecular_function^zinc ion binding	.
TRINITY_DN41671_c0_g1_i1	ZSCA4_PONPY	Zinc finger and SCAN domain-containing protein 4;	Eukaryota; Metazoa; Chordata; Craniata; Vertebrata; Euteleostomi; Mammalia; Eutheria; Euarchontoglires; Primates; Haplorrhini; Catarrhini; Hominidae; Pongo	43.939%ID	E:2.05e-15	.	.	GO:0000784^cellular_component^nuclear chromosome, telomeric region`GO:0003677^molecular_function^DNA binding`GO:0046872^molecular_function^metal ion binding`GO:0003700^molecular_function^transcription factor activity, sequence-specific DNA binding`GO:0010833^biological_process^telomere maintenance via telomere lengthening`GO:0006351^biological_process^transcription, DNA-templated	.
TRINITY_DN4455_c0_g2_i1	ZSCA2_HUMAN	Zinc finger and SCAN domain-containing protein 2;	Eukaryota; Metazoa; Chordata; Craniata; Vertebrata; Euteleostomi; Mammalia; Eutheria; Euarchontoglires; Primates; Haplorrhini; Catarrhini; Hominidae; Homo	38.342%ID	E:3.33e-31	COG5048^Zinc finger protein	KEGG:hsa:79724`KO:K09228	GO:0005665^cellular_component^DNA-directed RNA polymerase II, core complex`GO:0003677^molecular_function^DNA binding`GO:0046872^molecular_function^metal ion binding`GO:0044822^molecular_function^poly(A) RNA binding`GO:0006355^biological_process^regulation of transcription, DNA-templated`GO:0006366^biological_process^transcription from RNA polymerase II promoter	.
TRINITY_DN5007_c0_g2_i1	ZSCA2_HUMAN	Zinc finger and SCAN domain-containing protein 2;	Eukaryota; Metazoa; Chordata; Craniata; Vertebrata; Euteleostomi; Mammalia; Eutheria; Euarchontoglires; Primates; Haplorrhini; Catarrhini; Hominidae; Homo	39.683%ID	E:2.76e-51	COG5048^Zinc finger protein	KEGG:hsa:54993`KO:K09230	GO:0005634^cellular_component^nucleus`GO:0046872^molecular_function^metal ion binding`GO:0000977^molecular_function^RNA polymerase II regulatory region sequence-specific DNA binding`GO:0003700^molecular_function^transcription factor activity, sequence-specific DNA binding`GO:0030154^biological_process^cell differentiation`GO:0007275^biological_process^multicellular organism development`GO:0006355…	.
TRINITY_DN7738_c0_g2_i1	ZSC31_HUMAN	Zinc finger and SCAN domain-containing protein 31;	Eukaryota; Metazoa; Chordata; Craniata; Vertebrata; Euteleostomi; Mammalia; Eutheria; Euarchontoglires; Primates; Haplorrhini; Catarrhini; Hominidae; Homo	63.492%ID	E:4.19e-22	COG5048^Zinc finger protein	KEGG:hsa:64288`KO:K09230	GO:0005634^cellular_component^nucleus`GO:0046872^molecular_function^metal ion binding`GO:0043565^molecular_function^sequence-specific DNA binding`GO:0003700^molecular_function^transcription factor activity, sequence-specific DNA binding`GO:0006351^biological_process^transcription, DNA-templated	.
TRINITY_DN64886_c0_g1_i1	ZSC25_HUMAN	Zinc finger and SCAN domain-containing protein 25;	Eukaryota; Metazoa; Chordata; Craniata; Vertebrata; Euteleostomi; Mammalia; Eutheria; Euarchontoglires; Primates; Haplorrhini; Catarrhini; Hominidae; Homo	49.383%ID	E:5.42e-23	ENOG41112SP^zinc finger protein 498	KEGG:hsa:221785`KO:K09229	GO:0005634^cellular_component^nucleus`GO:0046872^molecular_function^metal ion binding`GO:0043565^molecular_function^sequence-specific DNA binding`GO:0003700^molecular_function^transcription factor activity, sequence-specific DNA binding`GO:0006351^biological_process^transcription, DNA-templated	.
TRINITY_DN13949_c0_g1_i2	ZSC25_HUMAN	Zinc finger and SCAN domain-containing protein 25;	Eukaryota; Metazoa; Chordata; Craniata; Vertebrata; Euteleostomi; Mammalia; Eutheria; Euarchontoglires; Primates; Haplorrhini; Catarrhini; Hominidae; Homo	57.407%ID	E:3.42e-14	ENOG41112SP^zinc finger protein 498	KEGG:hsa:221785`KO:K09229	GO:0005634^cellular_component^nucleus`GO:0046872^molecular_function^metal ion binding`GO:0043565^molecular_function^sequence-specific DNA binding`GO:0003700^molecular_function^transcription factor activity, sequence-specific DNA binding`GO:0006351^biological_process^transcription, DNA-templated	.
TRINITY_DN13949_c0_g1_i1	ZSC25_HUMAN	Zinc finger and SCAN domain-containing protein 25;	Eukaryota; Metazoa; Chordata; Craniata; Vertebrata; Euteleostomi; Mammalia; Eutheria; Euarchontoglires; Primates; Haplorrhini; Catarrhini; Hominidae; Homo	57.407%ID	E:3.16e-13	ENOG41112SP^zinc finger protein 498	KEGG:hsa:221785`KO:K09229	GO:0005634^cellular_component^nucleus`GO:0046872^molecular_function^metal ion binding`GO:0043565^molecular_function^sequence-specific DNA binding`GO:0003700^molecular_function^transcription factor activity, sequence-specific DNA binding`GO:0006351^biological_process^transcription, DNA-templated	.
TRINITY_DN40022_c0_g1_i1	ZSC22_HUMAN	Zinc finger and SCAN domain-containing protein 22;	Eukaryota; Metazoa; Chordata; Craniata; Vertebrata; Euteleostomi; Mammalia; Eutheria; Euarchontoglires; Primates; Haplorrhini; Catarrhini; Hominidae; Homo	50.667%ID	E:2.62e-20	COG5048^Zinc finger protein	KEGG:hsa:342945`KO:K09230	GO:0005634^cellular_component^nucleus`GO:0046872^molecular_function^metal ion binding`GO:0043565^molecular_function^sequence-specific DNA binding`GO:0003700^molecular_function^transcription factor activity, sequence-specific DNA binding`GO:0006351^biological_process^transcription, DNA-templated	.
TRINITY_DN26462_c0_g1_i1	ZSA5B_HUMAN	Zinc finger and SCAN domain-containing protein 5B;	Eukaryota; Metazoa; Chordata; Craniata; Vertebrata; Euteleostomi; Mammalia; Eutheria; Euarchontoglires; Primates; Haplorrhini; Catarrhini; Hominidae; Homo	40.909%ID	E:2.12e-12	COG5048^Zinc finger protein	KEGG:hsa:342933`KO:K09230	GO:0005634^cellular_component^nucleus`GO:0003677^molecular_function^DNA binding`GO:0046872^molecular_function^metal ion binding`GO:0000981^molecular_function^RNA polymerase II transcription factor activity, sequence-specific DNA binding`GO:0006357^biological_process^regulation of transcription from RNA polymerase II promoter`GO:0006351^biological_process^transcription, DNA-templated	.
TRINITY_DN16523_c0_g1_i3	ZSA5B_HUMAN	Zinc finger and SCAN domain-containing protein 5B;	Eukaryota; Metazoa; Chordata; Craniata; Vertebrata; Euteleostomi; Mammalia; Eutheria; Euarchontoglires; Primates; Haplorrhini; Catarrhini; Hominidae; Homo	37.975%ID	E:5.48e-10	COG5048^Zinc finger protein	KEGG:hsa:342933`KO:K09230	GO:0005634^cellular_component^nucleus`GO:0003677^molecular_function^DNA binding`GO:0046872^molecular_function^metal ion binding`GO:0000981^molecular_function^RNA polymerase II transcription factor activity, sequence-specific DNA binding`GO:0006357^biological_process^regulation of transcription from RNA polymerase II promoter`GO:0006351^biological_process^transcription, DNA-templated	.
TRINITY_DN21325_c0_g1_i1	ZRAB2_CHICK	Zinc finger Ran-binding domain-containing protein 2;	Eukaryota; Metazoa; Chordata; Craniata; Vertebrata; Euteleostomi; Archelosauria; Archosauria; Dinosauria; Saurischia; Theropoda; Coelurosauria; Aves; Neognathae; Galloanserae; Galliformes; Phasianidae; Phasianinae; Gallus	76.364%ID	E:5.13e-24	ENOG4111QXA^Zinc finger, RAN-binding domain containing 2	KEGG:gga:424717	GO:0005654^cellular_component^nucleoplasm`GO:0044822^molecular_function^poly(A) RNA binding`GO:0008270^molecular_function^zinc ion binding	.
TRINITY_DN1653_c0_g2_i1	ZPR1_MOUSE	Zinc finger protein ZPR1;	Eukaryota; Metazoa; Chordata; Craniata; Vertebrata; Euteleostomi; Mammalia; Eutheria; Euarchontoglires; Glires; Rodentia; Sciurognathi; Muroidea; Muridae; Murinae; Mus; Mus	53.103%ID	E:1.56e-144	COG1779^zinc ion binding	KEGG:mmu:22687`KO:K06874	GO:0030424^cellular_component^axon`GO:0015030^cellular_component^Cajal body`GO:0005737^cellular_component^cytoplasm`GO:0097504^cellular_component^Gemini of coiled bodies`GO:0030426^cellular_component^growth cone`GO:0043025^cellular_component^neuronal cell body`GO:0005730^cellular_component^nucleolus`GO:0005654^cellular_component^nucleoplasm`GO:0005634^cellular_component^nucleus`GO:0043204^cellula…	.
TRINITY_DN41990_c0_g1_i1	ZO84_XENLA	Oocyte zinc finger protein XlCOF8.4;	Eukaryota; Metazoa; Chordata; Craniata; Vertebrata; Euteleostomi; Amphibia; Batrachia; Anura; Pipoidea; Pipidae; Xenopodinae; Xenopus; Xenopus	40.506%ID	E:1.02e-11	.	.	GO:0005634^cellular_component^nucleus`GO:0003677^molecular_function^DNA binding`GO:0046872^molecular_function^metal ion binding`GO:0006355^biological_process^regulation of transcription, DNA-templated`GO:0006351^biological_process^transcription, DNA-templated	.
TRINITY_DN16934_c0_g1_i1	ZO61_XENLA	Oocyte zinc finger protein XlCOF6.1;	Eukaryota; Metazoa; Chordata; Craniata; Vertebrata; Euteleostomi; Amphibia; Batrachia; Anura; Pipoidea; Pipidae; Xenopodinae; Xenopus; Xenopus	45.223%ID	E:2.77e-38	.	.	GO:0005634^cellular_component^nucleus`GO:0003677^molecular_function^DNA binding`GO:0046872^molecular_function^metal ion binding`GO:0006355^biological_process^regulation of transcription, DNA-templated`GO:0006351^biological_process^transcription, DNA-templated	.
TRINITY_DN32172_c1_g1_i1	ZO6_XENLA	Oocyte zinc finger protein XlCOF6;	Eukaryota; Metazoa; Chordata; Craniata; Vertebrata; Euteleostomi; Amphibia; Batrachia; Anura; Pipoidea; Pipidae; Xenopodinae; Xenopus; Xenopus	51.515%ID	E:4.1e-15	.	.	GO:0005634^cellular_component^nucleus`GO:0003677^molecular_function^DNA binding`GO:0046872^molecular_function^metal ion binding`GO:0006355^biological_process^regulation of transcription, DNA-templated`GO:0006351^biological_process^transcription, DNA-templated	.
TRINITY_DN34381_c1_g1_i2	ZO6_XENLA	Oocyte zinc finger protein XlCOF6;	Eukaryota; Metazoa; Chordata; Craniata; Vertebrata; Euteleostomi; Amphibia; Batrachia; Anura; Pipoidea; Pipidae; Xenopodinae; Xenopus; Xenopus	41.509%ID	E:5.48e-06	.	.	GO:0005634^cellular_component^nucleus`GO:0003677^molecular_function^DNA binding`GO:0046872^molecular_function^metal ion binding`GO:0006355^biological_process^regulation of transcription, DNA-templated`GO:0006351^biological_process^transcription, DNA-templated	.
TRINITY_DN57581_c0_g1_i1	ZO6_XENLA	Oocyte zinc finger protein XlCOF6;	Eukaryota; Metazoa; Chordata; Craniata; Vertebrata; Euteleostomi; Amphibia; Batrachia; Anura; Pipoidea; Pipidae; Xenopodinae; Xenopus; Xenopus	29.496%ID	E:2.31e-09	.	.	GO:0005634^cellular_component^nucleus`GO:0003677^molecular_function^DNA binding`GO:0046872^molecular_function^metal ion binding`GO:0006355^biological_process^regulation of transcription, DNA-templated`GO:0006351^biological_process^transcription, DNA-templated	.
TRINITY_DN37709_c1_g1_i1	ZO6_XENLA	Oocyte zinc finger protein XlCOF6;	Eukaryota; Metazoa; Chordata; Craniata; Vertebrata; Euteleostomi; Amphibia; Batrachia; Anura; Pipoidea; Pipidae; Xenopodinae; Xenopus; Xenopus	53.509%ID	E:1.1e-32	.	.	GO:0005634^cellular_component^nucleus`GO:0003677^molecular_function^DNA binding`GO:0046872^molecular_function^metal ion binding`GO:0006355^biological_process^regulation of transcription, DNA-templated`GO:0006351^biological_process^transcription, DNA-templated	.
TRINITY_DN14487_c1_g1_i2	ZO6_XENLA	Oocyte zinc finger protein XlCOF6;	Eukaryota; Metazoa; Chordata; Craniata; Vertebrata; Euteleostomi; Amphibia; Batrachia; Anura; Pipoidea; Pipidae; Xenopodinae; Xenopus; Xenopus	52.674%ID	E:2.07e-120	.	.	GO:0005634^cellular_component^nucleus`GO:0003677^molecular_function^DNA binding`GO:0046872^molecular_function^metal ion binding`GO:0006355^biological_process^regulation of transcription, DNA-templated`GO:0006351^biological_process^transcription, DNA-templated	.
TRINITY_DN1281_c0_g3_i1	ZO20_XENLA	Oocyte zinc finger protein XlCOF20;	Eukaryota; Metazoa; Chordata; Craniata; Vertebrata; Euteleostomi; Amphibia; Batrachia; Anura; Pipoidea; Pipidae; Xenopodinae; Xenopus; Xenopus	57.647%ID	E:2.65e-29	.	.	GO:0005634^cellular_component^nucleus`GO:0003677^molecular_function^DNA binding`GO:0046872^molecular_function^metal ion binding`GO:0006355^biological_process^regulation of transcription, DNA-templated`GO:0006351^biological_process^transcription, DNA-templated	.
TRINITY_DN49609_c0_g1_i1	ZO20_XENLA	Oocyte zinc finger protein XlCOF20;	Eukaryota; Metazoa; Chordata; Craniata; Vertebrata; Euteleostomi; Amphibia; Batrachia; Anura; Pipoidea; Pipidae; Xenopodinae; Xenopus; Xenopus	56.338%ID	E:4.95e-25	.	.	GO:0005634^cellular_component^nucleus`GO:0003677^molecular_function^DNA binding`GO:0046872^molecular_function^metal ion binding`GO:0006355^biological_process^regulation of transcription, DNA-templated`GO:0006351^biological_process^transcription, DNA-templated	.
TRINITY_DN3748_c0_g1_i4	ZO20_XENLA	Oocyte zinc finger protein XlCOF20;	Eukaryota; Metazoa; Chordata; Craniata; Vertebrata; Euteleostomi; Amphibia; Batrachia; Anura; Pipoidea; Pipidae; Xenopodinae; Xenopus; Xenopus	54.348%ID	E:9.88e-41	COG5048^Zinc finger protein	KEGG:mmu:22691`KO:K09230	GO:0005634^cellular_component^nucleus`GO:0046872^molecular_function^metal ion binding`GO:0000977^molecular_function^RNA polymerase II regulatory region sequence-specific DNA binding`GO:0003700^molecular_function^transcription factor activity, sequence-specific DNA binding`GO:0030154^biological_process^cell differentiation`GO:0007275^biological_process^multicellular organism development`GO:0006355…	.
TRINITY_DN23_c0_g1_i12	ZO2_MOUSE	Tight junction protein ZO-2;	Eukaryota; Metazoa; Chordata; Craniata; Vertebrata; Euteleostomi; Mammalia; Eutheria; Euarchontoglires; Glires; Rodentia; Sciurognathi; Muroidea; Muridae; Murinae; Mus; Mus	44.844%ID	E:9.29e-96	.	.	.	.
TRINITY_DN23_c0_g1_i12	ZO2_MOUSE	Tight junction protein ZO-2;	Eukaryota; Metazoa; Chordata; Craniata; Vertebrata; Euteleostomi; Mammalia; Eutheria; Euarchontoglires; Glires; Rodentia; Sciurognathi; Muroidea; Muridae; Murinae; Mus; Mus	44.844%ID	E:9.29e-96	ENOG410XQP3^Tight junction protein	KEGG:cfa:403752`KO:K05701	GO:0005923^cellular_component^bicellular tight junction`GO:0009986^cellular_component^cell surface`GO:0005911^cellular_component^cell-cell junction`GO:0031410^cellular_component^cytoplasmic vesicle`GO:0005921^cellular_component^gap junction`GO:0005886^cellular_component^plasma membrane`GO:0070830^biological_process^bicellular tight junction assembly`GO:0071277^biological_process^cellular response…	.
TRINITY_DN23_c0_g1_i12	ZO2_MOUSE	Tight junction protein ZO-2;	Eukaryota; Metazoa; Chordata; Craniata; Vertebrata; Euteleostomi; Mammalia; Eutheria; Euarchontoglires; Glires; Rodentia; Sciurognathi; Muroidea; Muridae; Murinae; Mus; Mus	44.844%ID	E:9.29e-96	ENOG410XQP3^Tight junction protein	KEGG:cfa:403752`KO:K05701	GO:0005923^cellular_component^bicellular tight junction`GO:0009986^cellular_component^cell surface`GO:0005911^cellular_component^cell-cell junction`GO:0031410^cellular_component^cytoplasmic vesicle`GO:0005921^cellular_component^gap junction`GO:0005886^cellular_component^plasma membrane`GO:0070830^biological_process^bicellular tight junction assembly`GO:0071277^biological_process^cellular response…	.
TRINITY_DN23_c0_g1_i1	ZO2_MOUSE	Tight junction protein ZO-2;	Eukaryota; Metazoa; Chordata; Craniata; Vertebrata; Euteleostomi; Mammalia; Eutheria; Euarchontoglires; Glires; Rodentia; Sciurognathi; Muroidea; Muridae; Murinae; Mus; Mus	39.539%ID	E:7.53e-114	.	.	.	.
TRINITY_DN23_c0_g1_i1	ZO2_MOUSE	Tight junction protein ZO-2;	Eukaryota; Metazoa; Chordata; Craniata; Vertebrata; Euteleostomi; Mammalia; Eutheria; Euarchontoglires; Glires; Rodentia; Sciurognathi; Muroidea; Muridae; Murinae; Mus; Mus	39.539%ID	E:7.53e-114	ENOG410XQP3^Tight junction protein	KEGG:cfa:403854`KO:K06098	GO:0005923^cellular_component^bicellular tight junction`GO:0009986^cellular_component^cell surface`GO:0005634^cellular_component^nucleus`GO:0005886^cellular_component^plasma membrane	.
TRINITY_DN23_c0_g1_i2	ZO2_MOUSE	Tight junction protein ZO-2;	Eukaryota; Metazoa; Chordata; Craniata; Vertebrata; Euteleostomi; Mammalia; Eutheria; Euarchontoglires; Glires; Rodentia; Sciurognathi; Muroidea; Muridae; Murinae; Mus; Mus	39.539%ID	E:7.34e-114	.	.	.	.
TRINITY_DN23_c0_g1_i2	ZO2_MOUSE	Tight junction protein ZO-2;	Eukaryota; Metazoa; Chordata; Craniata; Vertebrata; Euteleostomi; Mammalia; Eutheria; Euarchontoglires; Glires; Rodentia; Sciurognathi; Muroidea; Muridae; Murinae; Mus; Mus	39.539%ID	E:7.34e-114	ENOG410XQP3^Tight junction protein	KEGG:cfa:403854`KO:K06098	GO:0005923^cellular_component^bicellular tight junction`GO:0009986^cellular_component^cell surface`GO:0005634^cellular_component^nucleus`GO:0005886^cellular_component^plasma membrane	.
TRINITY_DN23_c0_g1_i5	ZO2_MOUSE	Tight junction protein ZO-2;	Eukaryota; Metazoa; Chordata; Craniata; Vertebrata; Euteleostomi; Mammalia; Eutheria; Euarchontoglires; Glires; Rodentia; Sciurognathi; Muroidea; Muridae; Murinae; Mus; Mus	38.898%ID	E:5.71e-112	ENOG410XQP3^Tight junction protein	KEGG:cfa:403854`KO:K06098	GO:0005923^cellular_component^bicellular tight junction`GO:0009986^cellular_component^cell surface`GO:0005634^cellular_component^nucleus`GO:0005886^cellular_component^plasma membrane	.
TRINITY_DN23_c0_g1_i3	ZO2_CANLF	Tight junction protein ZO-2;	Eukaryota; Metazoa; Chordata; Craniata; Vertebrata; Euteleostomi; Mammalia; Eutheria; Laurasiatheria; Carnivora; Caniformia; Canidae; Canis	37.337%ID	E:1.55e-115	ENOG410XQP3^Tight junction protein	.	GO:0005923^cellular_component^bicellular tight junction`GO:0030054^cellular_component^cell junction`GO:0009986^cellular_component^cell surface`GO:0005737^cellular_component^cytoplasm`GO:0005921^cellular_component^gap junction`GO:0005634^cellular_component^nucleus`GO:0005886^cellular_component^plasma membrane`GO:0030674^molecular_function^protein binding, bridging`GO:0019904^molecular_function^pro…	.
TRINITY_DN23_c0_g1_i11	ZO2_CANLF	Tight junction protein ZO-2;	Eukaryota; Metazoa; Chordata; Craniata; Vertebrata; Euteleostomi; Mammalia; Eutheria; Laurasiatheria; Carnivora; Caniformia; Canidae; Canis	39.604%ID	E:6.88e-113	ENOG410XQP3^Tight junction protein	KEGG:cfa:403854`KO:K06098	GO:0005923^cellular_component^bicellular tight junction`GO:0009986^cellular_component^cell surface`GO:0005634^cellular_component^nucleus`GO:0005886^cellular_component^plasma membrane	.
TRINITY_DN23_c0_g1_i10	ZO2_CANLF	Tight junction protein ZO-2;	Eukaryota; Metazoa; Chordata; Craniata; Vertebrata; Euteleostomi; Mammalia; Eutheria; Laurasiatheria; Carnivora; Caniformia; Canidae; Canis	39.604%ID	E:1.04e-112	ENOG410XQP3^Tight junction protein	KEGG:cfa:403854`KO:K06098	GO:0005923^cellular_component^bicellular tight junction`GO:0009986^cellular_component^cell surface`GO:0005634^cellular_component^nucleus`GO:0005886^cellular_component^plasma membrane	.
TRINITY_DN23_c0_g1_i6	ZO2_CANLF	Tight junction protein ZO-2;	Eukaryota; Metazoa; Chordata; Craniata; Vertebrata; Euteleostomi; Mammalia; Eutheria; Laurasiatheria; Carnivora; Caniformia; Canidae; Canis	39.604%ID	E:1.02e-112	ENOG410XQP3^Tight junction protein	KEGG:cfa:403854`KO:K06098	GO:0005923^cellular_component^bicellular tight junction`GO:0009986^cellular_component^cell surface`GO:0005634^cellular_component^nucleus`GO:0005886^cellular_component^plasma membrane	.
TRINITY_DN54599_c0_g1_i1	ZNT9_DANRE	Zinc transporter 9;	Eukaryota; Metazoa; Chordata; Craniata; Vertebrata; Euteleostomi; Actinopterygii; Neopterygii; Teleostei; Ostariophysi; Cypriniformes; Cyprinidae; Danio	61.29%ID	E:4.67e-18	COG0053^cation diffusion facilitator family transporter	KEGG:dre:497184`KO:K14696	GO:0016021^cellular_component^integral component of membrane`GO:0005634^cellular_component^nucleus`GO:0005385^molecular_function^zinc ion transmembrane transporter activity`GO:0006355^biological_process^regulation of transcription, DNA-templated`GO:0006351^biological_process^transcription, DNA-templated`GO:0071577^biological_process^zinc II ion transmembrane transport`GO:0006829^biological_proces…	.
TRINITY_DN54599_c0_g2_i1	ZNT9_DANRE	Zinc transporter 9;	Eukaryota; Metazoa; Chordata; Craniata; Vertebrata; Euteleostomi; Actinopterygii; Neopterygii; Teleostei; Ostariophysi; Cypriniformes; Cyprinidae; Danio	56.522%ID	E:4.48e-57	COG0053^cation diffusion facilitator family transporter	KEGG:dre:497184`KO:K14696	GO:0016021^cellular_component^integral component of membrane`GO:0005634^cellular_component^nucleus`GO:0005385^molecular_function^zinc ion transmembrane transporter activity`GO:0006355^biological_process^regulation of transcription, DNA-templated`GO:0006351^biological_process^transcription, DNA-templated`GO:0071577^biological_process^zinc II ion transmembrane transport`GO:0006829^biological_proces…	.
TRINITY_DN17852_c0_g8_i1	ZNT7_XENTR	Zinc transporter 7;	Eukaryota; Metazoa; Chordata; Craniata; Vertebrata; Euteleostomi; Amphibia; Batrachia; Anura; Pipoidea; Pipidae; Xenopodinae; Xenopus; Silurana	55.862%ID	E:8.66e-48	COG1230^cation diffusion facilitator family transporter	KEGG:bta:613851`KO:K14692	GO:0016023^cellular_component^cytoplasmic, membrane-bounded vesicle`GO:0070062^cellular_component^extracellular exosome`GO:0005794^cellular_component^Golgi apparatus`GO:0016021^cellular_component^integral component of membrane`GO:0016020^cellular_component^membrane`GO:0048471^cellular_component^perinuclear region of cytoplasm`GO:0005385^molecular_function^zinc ion transmembrane transporter activi…	.
TRINITY_DN122_c0_g1_i2	ZNT2_MOUSE	Zinc transporter 2;	Eukaryota; Metazoa; Chordata; Craniata; Vertebrata; Euteleostomi; Mammalia; Eutheria; Euarchontoglires; Glires; Rodentia; Sciurognathi; Muroidea; Muridae; Murinae; Mus; Mus	48.06%ID	E:7.47e-98	COG1230^cation diffusion facilitator family transporter	KEGG:mmu:230810`KO:K14689	GO:0005737^cellular_component^cytoplasm`GO:0016023^cellular_component^cytoplasmic, membrane-bounded vesicle`GO:0016021^cellular_component^integral component of membrane`GO:0005770^cellular_component^late endosome`GO:0005765^cellular_component^lysosomal membrane`GO:0005886^cellular_component^plasma membrane`GO:0005385^molecular_function^zinc ion transmembrane transporter activity`GO:0061090^biolog…	.
TRINITY_DN7645_c0_g1_i2	ZNT2_MOUSE	Zinc transporter 2;	Eukaryota; Metazoa; Chordata; Craniata; Vertebrata; Euteleostomi; Mammalia; Eutheria; Euarchontoglires; Glires; Rodentia; Sciurognathi; Muroidea; Muridae; Murinae; Mus; Mus	47.656%ID	E:2.27e-34	COG1230^cation diffusion facilitator family transporter	KEGG:mmu:230810`KO:K14689	GO:0005737^cellular_component^cytoplasm`GO:0016023^cellular_component^cytoplasmic, membrane-bounded vesicle`GO:0016021^cellular_component^integral component of membrane`GO:0005770^cellular_component^late endosome`GO:0005765^cellular_component^lysosomal membrane`GO:0005886^cellular_component^plasma membrane`GO:0005385^molecular_function^zinc ion transmembrane transporter activity`GO:0061090^biolog…	.
TRINITY_DN7645_c0_g1_i1	ZNT2_MOUSE	Zinc transporter 2;	Eukaryota; Metazoa; Chordata; Craniata; Vertebrata; Euteleostomi; Mammalia; Eutheria; Euarchontoglires; Glires; Rodentia; Sciurognathi; Muroidea; Muridae; Murinae; Mus; Mus	47.656%ID	E:3.62e-34	COG1230^cation diffusion facilitator family transporter	KEGG:mmu:230810`KO:K14689	GO:0005737^cellular_component^cytoplasm`GO:0016023^cellular_component^cytoplasmic, membrane-bounded vesicle`GO:0016021^cellular_component^integral component of membrane`GO:0005770^cellular_component^late endosome`GO:0005765^cellular_component^lysosomal membrane`GO:0005886^cellular_component^plasma membrane`GO:0005385^molecular_function^zinc ion transmembrane transporter activity`GO:0061090^biolog…	.
TRINITY_DN122_c0_g1_i1	ZNT2_MOUSE	Zinc transporter 2;	Eukaryota; Metazoa; Chordata; Craniata; Vertebrata; Euteleostomi; Mammalia; Eutheria; Euarchontoglires; Glires; Rodentia; Sciurognathi; Muroidea; Muridae; Murinae; Mus; Mus	48.06%ID	E:3.89e-98	COG1230^cation diffusion facilitator family transporter	KEGG:mmu:230810`KO:K14689	GO:0005737^cellular_component^cytoplasm`GO:0016023^cellular_component^cytoplasmic, membrane-bounded vesicle`GO:0016021^cellular_component^integral component of membrane`GO:0005770^cellular_component^late endosome`GO:0005765^cellular_component^lysosomal membrane`GO:0005886^cellular_component^plasma membrane`GO:0005385^molecular_function^zinc ion transmembrane transporter activity`GO:0061090^biolog…	.
TRINITY_DN10012_c0_g1_i1	ZNT2_MOUSE	Zinc transporter 2;	Eukaryota; Metazoa; Chordata; Craniata; Vertebrata; Euteleostomi; Mammalia; Eutheria; Euarchontoglires; Glires; Rodentia; Sciurognathi; Muroidea; Muridae; Murinae; Mus; Mus	41.935%ID	E:4.73e-15	COG1230^cation diffusion facilitator family transporter	KEGG:mmu:230810`KO:K14689	GO:0005737^cellular_component^cytoplasm`GO:0016023^cellular_component^cytoplasmic, membrane-bounded vesicle`GO:0016021^cellular_component^integral component of membrane`GO:0005770^cellular_component^late endosome`GO:0005765^cellular_component^lysosomal membrane`GO:0005886^cellular_component^plasma membrane`GO:0005385^molecular_function^zinc ion transmembrane transporter activity`GO:0061090^biolog…	.
TRINITY_DN7645_c0_g2_i1	ZNT2_HUMAN	Zinc transporter 2;	Eukaryota; Metazoa; Chordata; Craniata; Vertebrata; Euteleostomi; Mammalia; Eutheria; Euarchontoglires; Primates; Haplorrhini; Catarrhini; Hominidae; Homo	43.429%ID	E:2.35e-44	.	KEGG:hsa:7780`KO:K14689	GO:0005737^cellular_component^cytoplasm`GO:0016023^cellular_component^cytoplasmic, membrane-bounded vesicle`GO:0016021^cellular_component^integral component of membrane`GO:0005770^cellular_component^late endosome`GO:0005765^cellular_component^lysosomal membrane`GO:0005886^cellular_component^plasma membrane`GO:0005385^molecular_function^zinc ion transmembrane transporter activity`GO:0061090^biolog…	.
TRINITY_DN1642_c0_g2_i2	ZNT10_HUMAN	Zinc transporter 10;	Eukaryota; Metazoa; Chordata; Craniata; Vertebrata; Euteleostomi; Mammalia; Eutheria; Euarchontoglires; Primates; Haplorrhini; Catarrhini; Hominidae; Homo	36.967%ID	E:5.05e-68	.	KEGG:sce:YMR243C`KO:K14688	GO:0000324^cellular_component^fungal-type vacuole`GO:0016021^cellular_component^integral component of membrane`GO:0016020^cellular_component^membrane`GO:0031966^cellular_component^mitochondrial membrane`GO:0005385^molecular_function^zinc ion transmembrane transporter activity`GO:0006882^biological_process^cellular zinc ion homeostasis`GO:0061088^biological_process^regulation of sequestering of zi…	.
TRINITY_DN1642_c0_g2_i3	ZNT10_HUMAN	Zinc transporter 10;	Eukaryota; Metazoa; Chordata; Craniata; Vertebrata; Euteleostomi; Mammalia; Eutheria; Euarchontoglires; Primates; Haplorrhini; Catarrhini; Hominidae; Homo	36.817%ID	E:9e-67	.	KEGG:sce:YMR243C`KO:K14688	GO:0000324^cellular_component^fungal-type vacuole`GO:0016021^cellular_component^integral component of membrane`GO:0016020^cellular_component^membrane`GO:0031966^cellular_component^mitochondrial membrane`GO:0005385^molecular_function^zinc ion transmembrane transporter activity`GO:0006882^biological_process^cellular zinc ion homeostasis`GO:0061088^biological_process^regulation of sequestering of zi…	.
TRINITY_DN11328_c0_g1_i2	ZNT1_MOUSE	Zinc transporter 1;	Eukaryota; Metazoa; Chordata; Craniata; Vertebrata; Euteleostomi; Mammalia; Eutheria; Euarchontoglires; Glires; Rodentia; Sciurognathi; Muroidea; Muridae; Murinae; Mus; Mus	31.707%ID	E:1.42e-16	COG1230^cation diffusion facilitator family transporter	KEGG:mmu:22782`KO:K14688	GO:0005737^cellular_component^cytoplasm`GO:0005783^cellular_component^endoplasmic reticulum`GO:0005794^cellular_component^Golgi apparatus`GO:0016021^cellular_component^integral component of membrane`GO:0031965^cellular_component^nuclear membrane`GO:0005886^cellular_component^plasma membrane`GO:0030315^cellular_component^T-tubule`GO:0019855^molecular_function^calcium channel inhibitor activity`GO:…	.
TRINITY_DN67043_c0_g1_i1	ZNRF3_MOUSE	E3 ubiquitin-protein ligase ZNRF3;	Eukaryota; Metazoa; Chordata; Craniata; Vertebrata; Euteleostomi; Mammalia; Eutheria; Euarchontoglires; Glires; Rodentia; Sciurognathi; Muroidea; Muridae; Murinae; Mus; Mus	36.313%ID	E:1.26e-23	ENOG41121N2^zinc ion binding	KEGG:mmu:407821`KO:K16273	GO:0005887^cellular_component^integral component of plasma membrane`GO:0005109^molecular_function^frizzled binding`GO:0016874^molecular_function^ligase activity`GO:0004842^molecular_function^ubiquitin-protein transferase activity`GO:0008270^molecular_function^zinc ion binding`GO:0060070^biological_process^canonical Wnt signaling pathway`GO:0090090^biological_process^negative regulation of canonic…	.
TRINITY_DN20912_c0_g2_i1	ZNRF2_DANRE	E3 ubiquitin-protein ligase ZNRF2;	Eukaryota; Metazoa; Chordata; Craniata; Vertebrata; Euteleostomi; Actinopterygii; Neopterygii; Teleostei; Ostariophysi; Cypriniformes; Cyprinidae; Danio	73.469%ID	E:4.57e-45	ENOG4111V18^zinc and ring finger	KEGG:mmu:170737`KO:K10694	GO:0030054^cellular_component^cell junction`GO:0005829^cellular_component^cytosol`GO:0005768^cellular_component^endosome`GO:0005764^cellular_component^lysosome`GO:0016020^cellular_component^membrane`GO:0030672^cellular_component^synaptic vesicle membrane`GO:0016874^molecular_function^ligase activity`GO:0061630^molecular_function^ubiquitin protein ligase activity`GO:0004842^molecular_function^ubiq…	.
TRINITY_DN20912_c0_g2_i1	ZNRF2_DANRE	E3 ubiquitin-protein ligase ZNRF2;	Eukaryota; Metazoa; Chordata; Craniata; Vertebrata; Euteleostomi; Actinopterygii; Neopterygii; Teleostei; Ostariophysi; Cypriniformes; Cyprinidae; Danio	73.469%ID	E:4.57e-45	.	.	.	.
TRINITY_DN20912_c0_g2_i2	ZNRF1_BOVIN	E3 ubiquitin-protein ligase ZNRF1;	Eukaryota; Metazoa; Chordata; Craniata; Vertebrata; Euteleostomi; Mammalia; Eutheria; Laurasiatheria; Cetartiodactyla; Ruminantia; Pecora; Bovidae; Bovinae; Bos	77.907%ID	E:7.43e-42	.	KEGG:dre:767761`KO:K10694	GO:0030054^cellular_component^cell junction`GO:0010008^cellular_component^endosome membrane`GO:0005765^cellular_component^lysosomal membrane`GO:0042734^cellular_component^presynaptic membrane`GO:0016874^molecular_function^ligase activity`GO:0008270^molecular_function^zinc ion binding`GO:0016567^biological_process^protein ubiquitination	.
TRINITY_DN65435_c0_g1_i1	ZNHI1_HUMAN	Zinc finger HIT domain-containing protein 1;	Eukaryota; Metazoa; Chordata; Craniata; Vertebrata; Euteleostomi; Mammalia; Eutheria; Euarchontoglires; Primates; Haplorrhini; Catarrhini; Hominidae; Homo	54.545%ID	E:2.51e-36	ENOG4111HZU^zinc finger, HIT-type containing 1	KEGG:hsa:10467`KO:K11663	GO:0005634^cellular_component^nucleus`GO:0000812^cellular_component^Swr1 complex`GO:0042826^molecular_function^histone deacetylase binding`GO:0046872^molecular_function^metal ion binding`GO:0031491^molecular_function^nucleosome binding`GO:0043486^biological_process^histone exchange`GO:0070317^biological_process^negative regulation of G0 to G1 transition`GO:0000122^biological_process^negative regu…	.
TRINITY_DN40020_c0_g1_i2	ZNHI1_HUMAN	Zinc finger HIT domain-containing protein 1;	Eukaryota; Metazoa; Chordata; Craniata; Vertebrata; Euteleostomi; Mammalia; Eutheria; Euarchontoglires; Primates; Haplorrhini; Catarrhini; Hominidae; Homo	56.198%ID	E:8.93e-37	ENOG4111HZU^zinc finger, HIT-type containing 1	KEGG:hsa:10467`KO:K11663	GO:0005634^cellular_component^nucleus`GO:0000812^cellular_component^Swr1 complex`GO:0042826^molecular_function^histone deacetylase binding`GO:0046872^molecular_function^metal ion binding`GO:0031491^molecular_function^nucleosome binding`GO:0043486^biological_process^histone exchange`GO:0070317^biological_process^negative regulation of G0 to G1 transition`GO:0000122^biological_process^negative regu…	.
TRINITY_DN40020_c0_g1_i3	ZNHI1_HUMAN	Zinc finger HIT domain-containing protein 1;	Eukaryota; Metazoa; Chordata; Craniata; Vertebrata; Euteleostomi; Mammalia; Eutheria; Euarchontoglires; Primates; Haplorrhini; Catarrhini; Hominidae; Homo	56.198%ID	E:6.6e-37	ENOG4111HZU^zinc finger, HIT-type containing 1	KEGG:hsa:10467`KO:K11663	GO:0005634^cellular_component^nucleus`GO:0000812^cellular_component^Swr1 complex`GO:0042826^molecular_function^histone deacetylase binding`GO:0046872^molecular_function^metal ion binding`GO:0031491^molecular_function^nucleosome binding`GO:0043486^biological_process^histone exchange`GO:0070317^biological_process^negative regulation of G0 to G1 transition`GO:0000122^biological_process^negative regu…	.
TRINITY_DN359_c0_g1_i1	ZNFX1_MOUSE	NFX1-type zinc finger-containing protein 1;	Eukaryota; Metazoa; Chordata; Craniata; Vertebrata; Euteleostomi; Mammalia; Eutheria; Euarchontoglires; Glires; Rodentia; Sciurognathi; Muroidea; Muridae; Murinae; Mus; Mus	50.777%ID	E:2.15e-49	COG1112^Helicase	KEGG:mmu:98999	GO:0046872^molecular_function^metal ion binding`GO:0044822^molecular_function^poly(A) RNA binding	.
TRINITY_DN21103_c0_g6_i2	ZNFX1_MOUSE	NFX1-type zinc finger-containing protein 1;	Eukaryota; Metazoa; Chordata; Craniata; Vertebrata; Euteleostomi; Mammalia; Eutheria; Euarchontoglires; Glires; Rodentia; Sciurognathi; Muroidea; Muridae; Murinae; Mus; Mus	42.334%ID	E:9.5e-110	COG1112^Helicase	KEGG:mmu:98999	GO:0046872^molecular_function^metal ion binding`GO:0044822^molecular_function^poly(A) RNA binding	.
TRINITY_DN21103_c0_g1_i1	ZNFX1_MOUSE	NFX1-type zinc finger-containing protein 1;	Eukaryota; Metazoa; Chordata; Craniata; Vertebrata; Euteleostomi; Mammalia; Eutheria; Euarchontoglires; Glires; Rodentia; Sciurognathi; Muroidea; Muridae; Murinae; Mus; Mus	57.778%ID	E:3.58e-30	COG1112^Helicase	KEGG:mmu:98999	GO:0046872^molecular_function^metal ion binding`GO:0044822^molecular_function^poly(A) RNA binding	.
TRINITY_DN9545_c0_g1_i1	ZNFX1_MOUSE	NFX1-type zinc finger-containing protein 1;	Eukaryota; Metazoa; Chordata; Craniata; Vertebrata; Euteleostomi; Mammalia; Eutheria; Euarchontoglires; Glires; Rodentia; Sciurognathi; Muroidea; Muridae; Murinae; Mus; Mus	40.382%ID	E:1.39e-111	COG1112^Helicase	KEGG:mmu:98999	GO:0046872^molecular_function^metal ion binding`GO:0044822^molecular_function^poly(A) RNA binding	.
TRINITY_DN21103_c0_g6_i1	ZNFX1_MOUSE	NFX1-type zinc finger-containing protein 1;	Eukaryota; Metazoa; Chordata; Craniata; Vertebrata; Euteleostomi; Mammalia; Eutheria; Euarchontoglires; Glires; Rodentia; Sciurognathi; Muroidea; Muridae; Murinae; Mus; Mus	42.456%ID	E:1.04e-124	COG1112^Helicase	KEGG:mmu:98999	GO:0046872^molecular_function^metal ion binding`GO:0044822^molecular_function^poly(A) RNA binding	.
TRINITY_DN359_c0_g3_i2	ZNFX1_MOUSE	NFX1-type zinc finger-containing protein 1;	Eukaryota; Metazoa; Chordata; Craniata; Vertebrata; Euteleostomi; Mammalia; Eutheria; Euarchontoglires; Glires; Rodentia; Sciurognathi; Muroidea; Muridae; Murinae; Mus; Mus	36.817%ID	E:7.1e-107	COG1112^Helicase	KEGG:hsa:57169	GO:0046872^molecular_function^metal ion binding`GO:0044822^molecular_function^poly(A) RNA binding	.
TRINITY_DN21103_c0_g2_i1	ZNFX1_HUMAN	NFX1-type zinc finger-containing protein 1;	Eukaryota; Metazoa; Chordata; Craniata; Vertebrata; Euteleostomi; Mammalia; Eutheria; Euarchontoglires; Primates; Haplorrhini; Catarrhini; Hominidae; Homo	38.376%ID	E:1.78e-48	COG1112^Helicase	KEGG:hsa:57169	GO:0046872^molecular_function^metal ion binding`GO:0044822^molecular_function^poly(A) RNA binding	.
TRINITY_DN359_c0_g9_i1	ZNFX1_HUMAN	NFX1-type zinc finger-containing protein 1;	Eukaryota; Metazoa; Chordata; Craniata; Vertebrata; Euteleostomi; Mammalia; Eutheria; Euarchontoglires; Primates; Haplorrhini; Catarrhini; Hominidae; Homo	60.606%ID	E:3.46e-07	COG1112^Helicase	KEGG:hsa:57169	GO:0046872^molecular_function^metal ion binding`GO:0044822^molecular_function^poly(A) RNA binding	.
TRINITY_DN359_c0_g8_i1	ZNFX1_HUMAN	NFX1-type zinc finger-containing protein 1;	Eukaryota; Metazoa; Chordata; Craniata; Vertebrata; Euteleostomi; Mammalia; Eutheria; Euarchontoglires; Primates; Haplorrhini; Catarrhini; Hominidae; Homo	51.852%ID	E:2.03e-11	COG1112^Helicase	KEGG:hsa:57169	GO:0046872^molecular_function^metal ion binding`GO:0044822^molecular_function^poly(A) RNA binding	.
TRINITY_DN359_c0_g5_i1	ZNFX1_HUMAN	NFX1-type zinc finger-containing protein 1;	Eukaryota; Metazoa; Chordata; Craniata; Vertebrata; Euteleostomi; Mammalia; Eutheria; Euarchontoglires; Primates; Haplorrhini; Catarrhini; Hominidae; Homo	36.525%ID	E:5.86e-38	COG1112^Helicase	KEGG:hsa:57169	GO:0046872^molecular_function^metal ion binding`GO:0044822^molecular_function^poly(A) RNA binding	.
TRINITY_DN21103_c0_g5_i1	ZNFX1_HUMAN	NFX1-type zinc finger-containing protein 1;	Eukaryota; Metazoa; Chordata; Craniata; Vertebrata; Euteleostomi; Mammalia; Eutheria; Euarchontoglires; Primates; Haplorrhini; Catarrhini; Hominidae; Homo	40.984%ID	E:1.54e-20	COG1112^Helicase	KEGG:hsa:57169	GO:0046872^molecular_function^metal ion binding`GO:0044822^molecular_function^poly(A) RNA binding	.
TRINITY_DN34192_c0_g1_i1	ZNF91_HUMAN	Zinc finger protein 91;	Eukaryota; Metazoa; Chordata; Craniata; Vertebrata; Euteleostomi; Mammalia; Eutheria; Euarchontoglires; Primates; Haplorrhini; Catarrhini; Hominidae; Homo	35.185%ID	E:3.83e-14	COG5048^Zinc finger protein	KEGG:hsa:7644`KO:K09228	GO:0005634^cellular_component^nucleus`GO:0003677^molecular_function^DNA binding`GO:0003700^molecular_function^transcription factor activity, sequence-specific DNA binding`GO:0008270^molecular_function^zinc ion binding`GO:0045892^biological_process^negative regulation of transcription, DNA-templated`GO:0070895^biological_process^negative regulation of transposon integration`GO:0006351^biological_p…	.
TRINITY_DN43162_c0_g1_i1	ZNF84_HUMAN	Zinc finger protein 84;	Eukaryota; Metazoa; Chordata; Craniata; Vertebrata; Euteleostomi; Mammalia; Eutheria; Euarchontoglires; Primates; Haplorrhini; Catarrhini; Hominidae; Homo	61.224%ID	E:1.4e-55	COG5048^Zinc finger protein	KEGG:hsa:7637`KO:K09228	GO:0005634^cellular_component^nucleus`GO:0003677^molecular_function^DNA binding`GO:0008270^molecular_function^zinc ion binding`GO:0006355^biological_process^regulation of transcription, DNA-templated`GO:0006351^biological_process^transcription, DNA-templated	.
TRINITY_DN13387_c0_g1_i1	ZNF84_HUMAN	Zinc finger protein 84;	Eukaryota; Metazoa; Chordata; Craniata; Vertebrata; Euteleostomi; Mammalia; Eutheria; Euarchontoglires; Primates; Haplorrhini; Catarrhini; Hominidae; Homo	69.231%ID	E:9.9e-31	COG5048^Zinc finger protein	KEGG:hsa:7637`KO:K09228	GO:0005634^cellular_component^nucleus`GO:0003677^molecular_function^DNA binding`GO:0008270^molecular_function^zinc ion binding`GO:0006355^biological_process^regulation of transcription, DNA-templated`GO:0006351^biological_process^transcription, DNA-templated	.
TRINITY_DN13387_c0_g1_i6	ZNF84_HUMAN	Zinc finger protein 84;	Eukaryota; Metazoa; Chordata; Craniata; Vertebrata; Euteleostomi; Mammalia; Eutheria; Euarchontoglires; Primates; Haplorrhini; Catarrhini; Hominidae; Homo	61.538%ID	E:1.47e-18	COG5048^Zinc finger protein	KEGG:hsa:7637`KO:K09228	GO:0005634^cellular_component^nucleus`GO:0003677^molecular_function^DNA binding`GO:0008270^molecular_function^zinc ion binding`GO:0006355^biological_process^regulation of transcription, DNA-templated`GO:0006351^biological_process^transcription, DNA-templated	.
TRINITY_DN30728_c0_g2_i1	ZNF83_HUMAN	Zinc finger protein 83;	Eukaryota; Metazoa; Chordata; Craniata; Vertebrata; Euteleostomi; Mammalia; Eutheria; Euarchontoglires; Primates; Haplorrhini; Catarrhini; Hominidae; Homo	47.486%ID	E:1.72e-51	COG5048^Zinc finger protein	KEGG:hsa:55769`KO:K09228	GO:0005634^cellular_component^nucleus`GO:0003677^molecular_function^DNA binding`GO:0046872^molecular_function^metal ion binding`GO:0003700^molecular_function^transcription factor activity, sequence-specific DNA binding`GO:0006355^biological_process^regulation of transcription, DNA-templated`GO:0006351^biological_process^transcription, DNA-templated	.
TRINITY_DN49799_c0_g1_i2	ZNF71_HUMAN	Endothelial zinc finger protein induced by tumor necrosis factor alpha;	Eukaryota; Metazoa; Chordata; Craniata; Vertebrata; Euteleostomi; Mammalia; Eutheria; Euarchontoglires; Primates; Haplorrhini; Catarrhini; Hominidae; Homo	60.87%ID	E:2.36e-24	COG5048^Zinc finger protein	KEGG:hsa:58491	GO:0005634^cellular_component^nucleus`GO:0003677^molecular_function^DNA binding`GO:0046872^molecular_function^metal ion binding`GO:0003700^molecular_function^transcription factor activity, sequence-specific DNA binding`GO:0006355^biological_process^regulation of transcription, DNA-templated`GO:0006351^biological_process^transcription, DNA-templated	.
TRINITY_DN12707_c0_g2_i2	ZNF45_HUMAN	Zinc finger protein 45;	Eukaryota; Metazoa; Chordata; Craniata; Vertebrata; Euteleostomi; Mammalia; Eutheria; Euarchontoglires; Primates; Haplorrhini; Catarrhini; Hominidae; Homo	42.675%ID	E:9.6e-72	COG5048^Zinc finger protein	KEGG:hsa:9310`KO:K09228	GO:0005634^cellular_component^nucleus`GO:0003677^molecular_function^DNA binding`GO:0046872^molecular_function^metal ion binding`GO:0003700^molecular_function^transcription factor activity, sequence-specific DNA binding`GO:0006355^biological_process^regulation of transcription, DNA-templated`GO:0006351^biological_process^transcription, DNA-templated	.
TRINITY_DN12707_c0_g2_i2	ZNF45_HUMAN	Zinc finger protein 45;	Eukaryota; Metazoa; Chordata; Craniata; Vertebrata; Euteleostomi; Mammalia; Eutheria; Euarchontoglires; Primates; Haplorrhini; Catarrhini; Hominidae; Homo	42.675%ID	E:9.6e-72	.	.	.	.
TRINITY_DN11080_c0_g1_i2	ZNF45_HUMAN	Zinc finger protein 45;	Eukaryota; Metazoa; Chordata; Craniata; Vertebrata; Euteleostomi; Mammalia; Eutheria; Euarchontoglires; Primates; Haplorrhini; Catarrhini; Hominidae; Homo	64.815%ID	E:3.51e-18	COG5048^Zinc finger protein	KEGG:hsa:7596`KO:K09228	GO:0005654^cellular_component^nucleoplasm`GO:0003677^molecular_function^DNA binding`GO:0046872^molecular_function^metal ion binding`GO:0003700^molecular_function^transcription factor activity, sequence-specific DNA binding`GO:0010467^biological_process^gene expression`GO:0007275^biological_process^multicellular organism development`GO:0006355^biological_process^regulation of transcription, DNA-te…	.
TRINITY_DN39417_c0_g1_i1	ZNF44_HUMAN	Zinc finger protein 44;	Eukaryota; Metazoa; Chordata; Craniata; Vertebrata; Euteleostomi; Mammalia; Eutheria; Euarchontoglires; Primates; Haplorrhini; Catarrhini; Hominidae; Homo	37.037%ID	E:4.51e-07	COG5048^Zinc finger protein	KEGG:hsa:51710`KO:K09228	GO:0005634^cellular_component^nucleus`GO:0003677^molecular_function^DNA binding`GO:0046872^molecular_function^metal ion binding`GO:0006355^biological_process^regulation of transcription, DNA-templated`GO:0006351^biological_process^transcription, DNA-templated	.
TRINITY_DN44554_c0_g4_i1	ZNF44_HUMAN	Zinc finger protein 44;	Eukaryota; Metazoa; Chordata; Craniata; Vertebrata; Euteleostomi; Mammalia; Eutheria; Euarchontoglires; Primates; Haplorrhini; Catarrhini; Hominidae; Homo	43.609%ID	E:2.34e-27	COG5048^Zinc finger protein	KEGG:hsa:51710`KO:K09228	GO:0005634^cellular_component^nucleus`GO:0003677^molecular_function^DNA binding`GO:0046872^molecular_function^metal ion binding`GO:0006355^biological_process^regulation of transcription, DNA-templated`GO:0006351^biological_process^transcription, DNA-templated	.
TRINITY_DN12208_c0_g4_i1	ZNF41_HUMAN	Zinc finger protein 41;	Eukaryota; Metazoa; Chordata; Craniata; Vertebrata; Euteleostomi; Mammalia; Eutheria; Euarchontoglires; Primates; Haplorrhini; Catarrhini; Hominidae; Homo	41.86%ID	E:1.54e-15	.	KEGG:hsa:7592`KO:K09228	GO:0005634^cellular_component^nucleus`GO:0003677^molecular_function^DNA binding`GO:0046872^molecular_function^metal ion binding`GO:0003700^molecular_function^transcription factor activity, sequence-specific DNA binding`GO:0006355^biological_process^regulation of transcription, DNA-templated`GO:0006351^biological_process^transcription, DNA-templated	.
TRINITY_DN20586_c0_g1_i1	ZNF41_HUMAN	Zinc finger protein 41;	Eukaryota; Metazoa; Chordata; Craniata; Vertebrata; Euteleostomi; Mammalia; Eutheria; Euarchontoglires; Primates; Haplorrhini; Catarrhini; Hominidae; Homo	50.442%ID	E:5.53e-35	.	KEGG:hsa:7592`KO:K09228	GO:0005634^cellular_component^nucleus`GO:0003677^molecular_function^DNA binding`GO:0046872^molecular_function^metal ion binding`GO:0003700^molecular_function^transcription factor activity, sequence-specific DNA binding`GO:0006355^biological_process^regulation of transcription, DNA-templated`GO:0006351^biological_process^transcription, DNA-templated	.
TRINITY_DN49349_c0_g2_i1	ZNF41_HUMAN	Zinc finger protein 41;	Eukaryota; Metazoa; Chordata; Craniata; Vertebrata; Euteleostomi; Mammalia; Eutheria; Euarchontoglires; Primates; Haplorrhini; Catarrhini; Hominidae; Homo	39.506%ID	E:1.86e-09	.	KEGG:hsa:7592`KO:K09228	GO:0005634^cellular_component^nucleus`GO:0003677^molecular_function^DNA binding`GO:0046872^molecular_function^metal ion binding`GO:0003700^molecular_function^transcription factor activity, sequence-specific DNA binding`GO:0006355^biological_process^regulation of transcription, DNA-templated`GO:0006351^biological_process^transcription, DNA-templated	.
TRINITY_DN17871_c2_g1_i4	ZNF41_HUMAN	Zinc finger protein 41;	Eukaryota; Metazoa; Chordata; Craniata; Vertebrata; Euteleostomi; Mammalia; Eutheria; Euarchontoglires; Primates; Haplorrhini; Catarrhini; Hominidae; Homo	53.333%ID	E:6.88e-34	COG5048^Zinc finger protein	KEGG:mmu:102643033`KEGG:mmu:26465	GO:0005737^cellular_component^cytoplasm`GO:0005730^cellular_component^nucleolus`GO:0003677^molecular_function^DNA binding`GO:0046872^molecular_function^metal ion binding`GO:0003700^molecular_function^transcription factor activity, sequence-specific DNA binding`GO:0006355^biological_process^regulation of transcription, DNA-templated	.
TRINITY_DN14485_c0_g1_i1	ZNF35_HUMAN	Zinc finger protein 35;	Eukaryota; Metazoa; Chordata; Craniata; Vertebrata; Euteleostomi; Mammalia; Eutheria; Euarchontoglires; Primates; Haplorrhini; Catarrhini; Hominidae; Homo	29.744%ID	E:1.99e-12	COG5048^Zinc finger protein	KEGG:hsa:7584	GO:0005623^cellular_component^cell`GO:0005634^cellular_component^nucleus`GO:0048471^cellular_component^perinuclear region of cytoplasm`GO:0003677^molecular_function^DNA binding`GO:0046872^molecular_function^metal ion binding`GO:0043565^molecular_function^sequence-specific DNA binding`GO:0003700^molecular_function^transcription factor activity, sequence-specific DNA binding`GO:0071300^biological_p…	.
TRINITY_DN31450_c0_g5_i1	ZNF34_HUMAN	Zinc finger protein 34;	Eukaryota; Metazoa; Chordata; Craniata; Vertebrata; Euteleostomi; Mammalia; Eutheria; Euarchontoglires; Primates; Haplorrhini; Catarrhini; Hominidae; Homo	56.41%ID	E:1.2e-41	COG5048^Zinc finger protein	KEGG:hsa:80778`KO:K09228	GO:0005634^cellular_component^nucleus`GO:0003677^molecular_function^DNA binding`GO:0008270^molecular_function^zinc ion binding`GO:0006355^biological_process^regulation of transcription, DNA-templated`GO:0006351^biological_process^transcription, DNA-templated	.
TRINITY_DN40602_c0_g1_i1	ZNF32_MOUSE	Zinc finger protein 32;	Eukaryota; Metazoa; Chordata; Craniata; Vertebrata; Euteleostomi; Mammalia; Eutheria; Euarchontoglires; Glires; Rodentia; Sciurognathi; Muroidea; Muridae; Murinae; Mus; Mus	44.211%ID	E:1.63e-25	COG5048^Zinc finger protein	KEGG:mmu:232337	GO:0005634^cellular_component^nucleus`GO:0046872^molecular_function^metal ion binding`GO:0003676^molecular_function^nucleic acid binding	.
TRINITY_DN2510_c0_g3_i1	ZNF32_HUMAN	Zinc finger protein 32;	Eukaryota; Metazoa; Chordata; Craniata; Vertebrata; Euteleostomi; Mammalia; Eutheria; Euarchontoglires; Primates; Haplorrhini; Catarrhini; Hominidae; Homo	45.217%ID	E:4.34e-21	COG5048^Zinc finger protein	KEGG:hsa:7580	GO:0005634^cellular_component^nucleus`GO:0003677^molecular_function^DNA binding`GO:0046872^molecular_function^metal ion binding`GO:0006355^biological_process^regulation of transcription, DNA-templated`GO:0006351^biological_process^transcription, DNA-templated	.
TRINITY_DN1287_c1_g4_i1	ZNF28_HUMAN	Zinc finger protein 28;	Eukaryota; Metazoa; Chordata; Craniata; Vertebrata; Euteleostomi; Mammalia; Eutheria; Euarchontoglires; Primates; Haplorrhini; Catarrhini; Hominidae; Homo	38.043%ID	E:2.04e-14	COG5048^Zinc finger protein	KEGG:hsa:7576	GO:0005634^cellular_component^nucleus`GO:0003677^molecular_function^DNA binding`GO:0046872^molecular_function^metal ion binding`GO:0003700^molecular_function^transcription factor activity, sequence-specific DNA binding`GO:0006355^biological_process^regulation of transcription, DNA-templated`GO:0006351^biological_process^transcription, DNA-templated	.
TRINITY_DN34122_c0_g3_i1	ZNF28_HUMAN	Zinc finger protein 28;	Eukaryota; Metazoa; Chordata; Craniata; Vertebrata; Euteleostomi; Mammalia; Eutheria; Euarchontoglires; Primates; Haplorrhini; Catarrhini; Hominidae; Homo	29.592%ID	E:2.83e-06	COG5048^Zinc finger protein	KEGG:hsa:7576	GO:0005634^cellular_component^nucleus`GO:0003677^molecular_function^DNA binding`GO:0046872^molecular_function^metal ion binding`GO:0003700^molecular_function^transcription factor activity, sequence-specific DNA binding`GO:0006355^biological_process^regulation of transcription, DNA-templated`GO:0006351^biological_process^transcription, DNA-templated	.
TRINITY_DN6490_c0_g2_i2	ZNF26_HUMAN	Zinc finger protein 26;	Eukaryota; Metazoa; Chordata; Craniata; Vertebrata; Euteleostomi; Mammalia; Eutheria; Euarchontoglires; Primates; Haplorrhini; Catarrhini; Hominidae; Homo	25.275%ID	E:6.45e-10	COG5048^Zinc finger protein	.	GO:0005634^cellular_component^nucleus`GO:0003677^molecular_function^DNA binding`GO:0046872^molecular_function^metal ion binding`GO:0003700^molecular_function^transcription factor activity, sequence-specific DNA binding`GO:0006355^biological_process^regulation of transcription, DNA-templated`GO:0006351^biological_process^transcription, DNA-templated	.
TRINITY_DN4975_c0_g1_i5	ZNF22_PONAB	Zinc finger protein 22;	Eukaryota; Metazoa; Chordata; Craniata; Vertebrata; Euteleostomi; Mammalia; Eutheria; Euarchontoglires; Primates; Haplorrhini; Catarrhini; Hominidae; Pongo	58.696%ID	E:3.27e-09	COG5048^Zinc finger protein	KEGG:pon:100173890	GO:0005634^cellular_component^nucleus`GO:0003677^molecular_function^DNA binding`GO:0046872^molecular_function^metal ion binding`GO:0006355^biological_process^regulation of transcription, DNA-templated`GO:0006351^biological_process^transcription, DNA-templated	.
TRINITY_DN17073_c0_g1_i1	ZNF2_PONAB	Zinc finger protein 2;	Eukaryota; Metazoa; Chordata; Craniata; Vertebrata; Euteleostomi; Mammalia; Eutheria; Euarchontoglires; Primates; Haplorrhini; Catarrhini; Hominidae; Pongo	31.142%ID	E:3.03e-27	COG5048^Zinc finger protein	KEGG:pon:100172306`KO:K09228	GO:0005634^cellular_component^nucleus`GO:0003677^molecular_function^DNA binding`GO:0046872^molecular_function^metal ion binding`GO:0006355^biological_process^regulation of transcription, DNA-templated`GO:0006351^biological_process^transcription, DNA-templated	.
TRINITY_DN17073_c0_g1_i1	ZNF2_PONAB	Zinc finger protein 2;	Eukaryota; Metazoa; Chordata; Craniata; Vertebrata; Euteleostomi; Mammalia; Eutheria; Euarchontoglires; Primates; Haplorrhini; Catarrhini; Hominidae; Pongo	31.142%ID	E:3.03e-27	.	.	.	.
TRINITY_DN17073_c0_g1_i2	ZNF2_PONAB	Zinc finger protein 2;	Eukaryota; Metazoa; Chordata; Craniata; Vertebrata; Euteleostomi; Mammalia; Eutheria; Euarchontoglires; Primates; Haplorrhini; Catarrhini; Hominidae; Pongo	31.142%ID	E:2.97e-27	.	.	.	.
TRINITY_DN17073_c0_g1_i2	ZNF2_PONAB	Zinc finger protein 2;	Eukaryota; Metazoa; Chordata; Craniata; Vertebrata; Euteleostomi; Mammalia; Eutheria; Euarchontoglires; Primates; Haplorrhini; Catarrhini; Hominidae; Pongo	31.142%ID	E:2.97e-27	COG5048^Zinc finger protein	KEGG:pon:100172306`KO:K09228	GO:0005634^cellular_component^nucleus`GO:0003677^molecular_function^DNA binding`GO:0046872^molecular_function^metal ion binding`GO:0006355^biological_process^regulation of transcription, DNA-templated`GO:0006351^biological_process^transcription, DNA-templated	.
TRINITY_DN37236_c1_g3_i2	ZNF2_BOVIN	Zinc finger protein 2;	Eukaryota; Metazoa; Chordata; Craniata; Vertebrata; Euteleostomi; Mammalia; Eutheria; Laurasiatheria; Cetartiodactyla; Ruminantia; Pecora; Bovidae; Bovinae; Bos	48.63%ID	E:2.09e-41	COG5048^Zinc finger protein	KEGG:bta:539022`KO:K09228	GO:0005634^cellular_component^nucleus`GO:0003677^molecular_function^DNA binding`GO:0046872^molecular_function^metal ion binding`GO:0003700^molecular_function^transcription factor activity, sequence-specific DNA binding`GO:0006355^biological_process^regulation of transcription, DNA-templated`GO:0006351^biological_process^transcription, DNA-templated	.
TRINITY_DN37236_c1_g3_i2	ZNF2_BOVIN	Zinc finger protein 2;	Eukaryota; Metazoa; Chordata; Craniata; Vertebrata; Euteleostomi; Mammalia; Eutheria; Laurasiatheria; Cetartiodactyla; Ruminantia; Pecora; Bovidae; Bovinae; Bos	48.63%ID	E:2.09e-41	.	.	.	.
TRINITY_DN25151_c0_g1_i1	ZNF2_BOVIN	Zinc finger protein 2;	Eukaryota; Metazoa; Chordata; Craniata; Vertebrata; Euteleostomi; Mammalia; Eutheria; Laurasiatheria; Cetartiodactyla; Ruminantia; Pecora; Bovidae; Bovinae; Bos	59.091%ID	E:2.44e-09	COG5048^Zinc finger protein	KEGG:bta:539022`KO:K09228	GO:0005634^cellular_component^nucleus`GO:0003677^molecular_function^DNA binding`GO:0046872^molecular_function^metal ion binding`GO:0003700^molecular_function^transcription factor activity, sequence-specific DNA binding`GO:0006355^biological_process^regulation of transcription, DNA-templated`GO:0006351^biological_process^transcription, DNA-templated	.
TRINITY_DN53740_c0_g2_i1	ZNF19_PONAB	Zinc finger protein 19;	Eukaryota; Metazoa; Chordata; Craniata; Vertebrata; Euteleostomi; Mammalia; Eutheria; Euarchontoglires; Primates; Haplorrhini; Catarrhini; Hominidae; Pongo	47.115%ID	E:3.54e-18	COG5048^Zinc finger protein	KEGG:pon:100173308`KO:K09228	GO:0005634^cellular_component^nucleus`GO:0003677^molecular_function^DNA binding`GO:0046872^molecular_function^metal ion binding`GO:0006355^biological_process^regulation of transcription, DNA-templated`GO:0006351^biological_process^transcription, DNA-templated	.
TRINITY_DN17358_c0_g1_i1	ZNF16_PANPA	Zinc finger protein 16;	Eukaryota; Metazoa; Chordata; Craniata; Vertebrata; Euteleostomi; Mammalia; Eutheria; Euarchontoglires; Primates; Haplorrhini; Catarrhini; Hominidae; Pan	53.731%ID	E:8.02e-20	.	.	GO:0005634^cellular_component^nucleus`GO:0003677^molecular_function^DNA binding`GO:0046872^molecular_function^metal ion binding`GO:0007049^biological_process^cell cycle`GO:0051301^biological_process^cell division`GO:0072707^biological_process^cellular response to sodium dodecyl sulfate`GO:0043066^biological_process^negative regulation of apoptotic process`GO:1901989^biological_process^positive re…	.
TRINITY_DN34135_c0_g7_i1	ZNF16_HUMAN	Zinc finger protein 16;	Eukaryota; Metazoa; Chordata; Craniata; Vertebrata; Euteleostomi; Mammalia; Eutheria; Euarchontoglires; Primates; Haplorrhini; Catarrhini; Hominidae; Homo	62.857%ID	E:1.82e-23	COG5048^Zinc finger protein	KEGG:hsa:7564	GO:0005634^cellular_component^nucleus`GO:0003677^molecular_function^DNA binding`GO:0046872^molecular_function^metal ion binding`GO:0003700^molecular_function^transcription factor activity, sequence-specific DNA binding`GO:0007049^biological_process^cell cycle`GO:0051301^biological_process^cell division`GO:0072707^biological_process^cellular response to sodium dodecyl sulfate`GO:0043066^biological…	.
TRINITY_DN24200_c0_g1_i1	ZN862_HUMAN	Zinc finger protein 862;	Eukaryota; Metazoa; Chordata; Craniata; Vertebrata; Euteleostomi; Mammalia; Eutheria; Euarchontoglires; Primates; Haplorrhini; Catarrhini; Hominidae; Homo	38.462%ID	E:1.06e-07	COG5048^Zinc finger protein	KEGG:hsa:643641	GO:0005634^cellular_component^nucleus`GO:0046872^molecular_function^metal ion binding`GO:0003676^molecular_function^nucleic acid binding`GO:0006355^biological_process^regulation of transcription, DNA-templated`GO:0006351^biological_process^transcription, DNA-templated	.
TRINITY_DN50105_c0_g1_i1	ZN862_HUMAN	Zinc finger protein 862;	Eukaryota; Metazoa; Chordata; Craniata; Vertebrata; Euteleostomi; Mammalia; Eutheria; Euarchontoglires; Primates; Haplorrhini; Catarrhini; Hominidae; Homo	30.588%ID	E:9.71e-08	COG5048^Zinc finger protein	KEGG:hsa:643641	GO:0005634^cellular_component^nucleus`GO:0046872^molecular_function^metal ion binding`GO:0003676^molecular_function^nucleic acid binding`GO:0006355^biological_process^regulation of transcription, DNA-templated`GO:0006351^biological_process^transcription, DNA-templated	.
TRINITY_DN22297_c0_g2_i1	ZN853_HUMAN	Zinc finger protein 853;	Eukaryota; Metazoa; Chordata; Craniata; Vertebrata; Euteleostomi; Mammalia; Eutheria; Euarchontoglires; Primates; Haplorrhini; Catarrhini; Hominidae; Homo	41.758%ID	E:8.67e-12	COG5048^Zinc finger protein	KEGG:hsa:54753`KO:K09228	GO:0046872^molecular_function^metal ion binding`GO:0003676^molecular_function^nucleic acid binding	.
TRINITY_DN460_c0_g1_i1	ZN846_HUMAN	Zinc finger protein 846;	Eukaryota; Metazoa; Chordata; Craniata; Vertebrata; Euteleostomi; Mammalia; Eutheria; Euarchontoglires; Primates; Haplorrhini; Catarrhini; Hominidae; Homo	49.576%ID	E:4.57e-74	.	.	GO:0005634^cellular_component^nucleus`GO:0003677^molecular_function^DNA binding`GO:0046872^molecular_function^metal ion binding`GO:0006355^biological_process^regulation of transcription, DNA-templated`GO:0006351^biological_process^transcription, DNA-templated	.
TRINITY_DN7259_c0_g1_i6	ZN845_HUMAN	Zinc finger protein 845;	Eukaryota; Metazoa; Chordata; Craniata; Vertebrata; Euteleostomi; Mammalia; Eutheria; Euarchontoglires; Primates; Haplorrhini; Catarrhini; Hominidae; Homo	44%ID	E:9.73e-17	COG5048^Zinc finger protein	KEGG:hsa:10168	GO:0005634^cellular_component^nucleus`GO:0003677^molecular_function^DNA binding`GO:0046872^molecular_function^metal ion binding`GO:0003700^molecular_function^transcription factor activity, sequence-specific DNA binding`GO:0006351^biological_process^transcription, DNA-templated	.
TRINITY_DN33091_c0_g4_i1	ZN845_HUMAN	Zinc finger protein 845;	Eukaryota; Metazoa; Chordata; Craniata; Vertebrata; Euteleostomi; Mammalia; Eutheria; Euarchontoglires; Primates; Haplorrhini; Catarrhini; Hominidae; Homo	62.5%ID	E:4.36e-26	COG5048^Zinc finger protein	KEGG:hsa:91664`KO:K09228	GO:0005634^cellular_component^nucleus`GO:0003677^molecular_function^DNA binding`GO:0046872^molecular_function^metal ion binding`GO:0006355^biological_process^regulation of transcription, DNA-templated`GO:0006351^biological_process^transcription, DNA-templated	.
TRINITY_DN8079_c0_g3_i1	ZN836_HUMAN	Zinc finger protein 836;	Eukaryota; Metazoa; Chordata; Craniata; Vertebrata; Euteleostomi; Mammalia; Eutheria; Euarchontoglires; Primates; Haplorrhini; Catarrhini; Hominidae; Homo	47.788%ID	E:1.38e-29	COG5048^Zinc finger protein	KEGG:hsa:162962`KO:K09228	GO:0005634^cellular_component^nucleus`GO:0003677^molecular_function^DNA binding`GO:0046872^molecular_function^metal ion binding`GO:0003700^molecular_function^transcription factor activity, sequence-specific DNA binding`GO:0006355^biological_process^regulation of transcription, DNA-templated`GO:0006351^biological_process^transcription, DNA-templated	.
TRINITY_DN13569_c0_g1_i1	ZN831_HUMAN	Zinc finger protein 831;	Eukaryota; Metazoa; Chordata; Craniata; Vertebrata; Euteleostomi; Mammalia; Eutheria; Euarchontoglires; Primates; Haplorrhini; Catarrhini; Hominidae; Homo	34.545%ID	E:3.56e-08	COG5048^Zinc finger protein	KEGG:hsa:128611	GO:0005634^cellular_component^nucleus`GO:0046872^molecular_function^metal ion binding`GO:0043565^molecular_function^sequence-specific DNA binding`GO:0003700^molecular_function^transcription factor activity, sequence-specific DNA binding`GO:0044212^molecular_function^transcription regulatory region DNA binding`GO:0007275^biological_process^multicellular organism development`GO:0006355^biological_p…	.
TRINITY_DN31306_c0_g1_i1	ZN830_XENLA	Zinc finger protein 830 {ECO:0000250|UniProtKB:Q96NB3};	Eukaryota; Metazoa; Chordata; Craniata; Vertebrata; Euteleostomi; Amphibia; Batrachia; Anura; Pipoidea; Pipidae; Xenopodinae; Xenopus; Xenopus	49.438%ID	E:8.31e-17	.	KEGG:xla:494773`KO:K13104	GO:0005634^cellular_component^nucleus`GO:0046872^molecular_function^metal ion binding`GO:0051301^biological_process^cell division`GO:0007067^biological_process^mitotic nuclear division`GO:0007275^biological_process^multicellular organism development	.
TRINITY_DN57915_c0_g1_i1	ZN830_MOUSE	Zinc finger protein 830 {ECO:0000250|UniProtKB:Q96NB3};	Eukaryota; Metazoa; Chordata; Craniata; Vertebrata; Euteleostomi; Mammalia; Eutheria; Euarchontoglires; Glires; Rodentia; Sciurognathi; Muroidea; Muridae; Murinae; Mus; Mus	38.889%ID	E:1.43e-14	ENOG4111GTR^zinc finger protein	KEGG:mmu:66983`KO:K13104	GO:0005694^cellular_component^chromosome`GO:0005737^cellular_component^cytoplasm`GO:0016607^cellular_component^nuclear speck`GO:0005654^cellular_component^nucleoplasm`GO:0005634^cellular_component^nucleus`GO:0046872^molecular_function^metal ion binding`GO:0001832^biological_process^blastocyst growth`GO:0051301^biological_process^cell division`GO:0051276^biological_process^chromosome organization`…	.
TRINITY_DN22297_c0_g1_i1	ZN823_HUMAN	Zinc finger protein 823;	Eukaryota; Metazoa; Chordata; Craniata; Vertebrata; Euteleostomi; Mammalia; Eutheria; Euarchontoglires; Primates; Haplorrhini; Catarrhini; Hominidae; Homo	37.037%ID	E:8.57e-10	COG5048^Zinc finger protein	KEGG:hsa:55552`KO:K09228	GO:0005634^cellular_component^nucleus`GO:0003677^molecular_function^DNA binding`GO:0046872^molecular_function^metal ion binding`GO:0006355^biological_process^regulation of transcription, DNA-templated`GO:0006351^biological_process^transcription, DNA-templated	.
TRINITY_DN36199_c0_g2_i1	ZN800_MOUSE	Zinc finger protein 800;	Eukaryota; Metazoa; Chordata; Craniata; Vertebrata; Euteleostomi; Mammalia; Eutheria; Euarchontoglires; Glires; Rodentia; Sciurognathi; Muroidea; Muridae; Murinae; Mus; Mus	36.232%ID	E:1.83e-10	COG5048^Zinc finger protein	KEGG:mmu:627049	GO:0005634^cellular_component^nucleus`GO:0003677^molecular_function^DNA binding`GO:0046872^molecular_function^metal ion binding`GO:0006355^biological_process^regulation of transcription, DNA-templated`GO:0006351^biological_process^transcription, DNA-templated	.
TRINITY_DN12230_c0_g1_i3	ZN793_HUMAN	Zinc finger protein 793;	Eukaryota; Metazoa; Chordata; Craniata; Vertebrata; Euteleostomi; Mammalia; Eutheria; Euarchontoglires; Primates; Haplorrhini; Catarrhini; Hominidae; Homo	59.42%ID	E:1.04e-24	COG5048^Zinc finger protein	KEGG:hsa:390927`KO:K09228	GO:0005634^cellular_component^nucleus`GO:0046872^molecular_function^metal ion binding`GO:0000977^molecular_function^RNA polymerase II regulatory region sequence-specific DNA binding`GO:0003700^molecular_function^transcription factor activity, sequence-specific DNA binding`GO:0006355^biological_process^regulation of transcription, DNA-templated`GO:0006351^biological_process^transcription, DNA-temp…	.
TRINITY_DN8829_c0_g2_i1	ZN790_HUMAN	Zinc finger protein 790;	Eukaryota; Metazoa; Chordata; Craniata; Vertebrata; Euteleostomi; Mammalia; Eutheria; Euarchontoglires; Primates; Haplorrhini; Catarrhini; Hominidae; Homo	44.898%ID	E:1.82e-06	.	.	GO:0005634^cellular_component^nucleus`GO:0003677^molecular_function^DNA binding`GO:0046872^molecular_function^metal ion binding`GO:0006355^biological_process^regulation of transcription, DNA-templated`GO:0006351^biological_process^transcription, DNA-templated	.
TRINITY_DN17516_c0_g2_i1	ZN787_MOUSE	Zinc finger protein 787;	Eukaryota; Metazoa; Chordata; Craniata; Vertebrata; Euteleostomi; Mammalia; Eutheria; Euarchontoglires; Glires; Rodentia; Sciurognathi; Muroidea; Muridae; Murinae; Mus; Mus	70.37%ID	E:4.09e-06	COG5048^Zinc finger protein	KEGG:mmu:67109	GO:0005634^cellular_component^nucleus`GO:0003677^molecular_function^DNA binding`GO:0046872^molecular_function^metal ion binding`GO:0006355^biological_process^regulation of transcription, DNA-templated`GO:0006351^biological_process^transcription, DNA-templated	.
TRINITY_DN47293_c0_g1_i1	ZN787_MOUSE	Zinc finger protein 787;	Eukaryota; Metazoa; Chordata; Craniata; Vertebrata; Euteleostomi; Mammalia; Eutheria; Euarchontoglires; Glires; Rodentia; Sciurognathi; Muroidea; Muridae; Murinae; Mus; Mus	60%ID	E:2.22e-13	COG5048^Zinc finger protein	KEGG:mmu:67109	GO:0005634^cellular_component^nucleus`GO:0003677^molecular_function^DNA binding`GO:0046872^molecular_function^metal ion binding`GO:0006355^biological_process^regulation of transcription, DNA-templated`GO:0006351^biological_process^transcription, DNA-templated	.
TRINITY_DN35919_c0_g1_i4	ZN787_HUMAN	Zinc finger protein 787;	Eukaryota; Metazoa; Chordata; Craniata; Vertebrata; Euteleostomi; Mammalia; Eutheria; Euarchontoglires; Primates; Haplorrhini; Catarrhini; Hominidae; Homo	58.427%ID	E:1.95e-32	COG5048^Zinc finger protein	KEGG:hsa:126208	GO:0005634^cellular_component^nucleus`GO:0003677^molecular_function^DNA binding`GO:0046872^molecular_function^metal ion binding`GO:0006355^biological_process^regulation of transcription, DNA-templated`GO:0006351^biological_process^transcription, DNA-templated	.
TRINITY_DN21556_c0_g1_i1	ZN782_HUMAN	Zinc finger protein 782;	Eukaryota; Metazoa; Chordata; Craniata; Vertebrata; Euteleostomi; Mammalia; Eutheria; Euarchontoglires; Primates; Haplorrhini; Catarrhini; Hominidae; Homo	30.83%ID	E:2.92e-31	COG5048^Zinc finger protein	KEGG:hsa:158431`KO:K09228	GO:0005634^cellular_component^nucleus`GO:0003677^molecular_function^DNA binding`GO:0046872^molecular_function^metal ion binding`GO:0003700^molecular_function^transcription factor activity, sequence-specific DNA binding`GO:0006355^biological_process^regulation of transcription, DNA-templated`GO:0006351^biological_process^transcription, DNA-templated	.
TRINITY_DN49834_c0_g2_i2	ZN782_HUMAN	Zinc finger protein 782;	Eukaryota; Metazoa; Chordata; Craniata; Vertebrata; Euteleostomi; Mammalia; Eutheria; Euarchontoglires; Primates; Haplorrhini; Catarrhini; Hominidae; Homo	59.016%ID	E:5.51e-22	COG5048^Zinc finger protein	KEGG:hsa:158431`KO:K09228	GO:0005634^cellular_component^nucleus`GO:0003677^molecular_function^DNA binding`GO:0046872^molecular_function^metal ion binding`GO:0003700^molecular_function^transcription factor activity, sequence-specific DNA binding`GO:0006355^biological_process^regulation of transcription, DNA-templated`GO:0006351^biological_process^transcription, DNA-templated	.
TRINITY_DN2646_c0_g5_i1	ZN782_HUMAN	Zinc finger protein 782;	Eukaryota; Metazoa; Chordata; Craniata; Vertebrata; Euteleostomi; Mammalia; Eutheria; Euarchontoglires; Primates; Haplorrhini; Catarrhini; Hominidae; Homo	29.775%ID	E:1.08e-13	COG5048^Zinc finger protein	KEGG:hsa:158431`KO:K09228	GO:0005634^cellular_component^nucleus`GO:0003677^molecular_function^DNA binding`GO:0046872^molecular_function^metal ion binding`GO:0003700^molecular_function^transcription factor activity, sequence-specific DNA binding`GO:0006355^biological_process^regulation of transcription, DNA-templated`GO:0006351^biological_process^transcription, DNA-templated	.
TRINITY_DN8850_c0_g1_i1	ZN782_HUMAN	Zinc finger protein 782;	Eukaryota; Metazoa; Chordata; Craniata; Vertebrata; Euteleostomi; Mammalia; Eutheria; Euarchontoglires; Primates; Haplorrhini; Catarrhini; Hominidae; Homo	55.056%ID	E:3.57e-29	COG5048^Zinc finger protein	KEGG:hsa:158431`KO:K09228	GO:0005634^cellular_component^nucleus`GO:0003677^molecular_function^DNA binding`GO:0046872^molecular_function^metal ion binding`GO:0003700^molecular_function^transcription factor activity, sequence-specific DNA binding`GO:0006355^biological_process^regulation of transcription, DNA-templated`GO:0006351^biological_process^transcription, DNA-templated	.
TRINITY_DN28969_c0_g3_i1	ZN775_MOUSE	Zinc finger protein 775;	Eukaryota; Metazoa; Chordata; Craniata; Vertebrata; Euteleostomi; Mammalia; Eutheria; Euarchontoglires; Glires; Rodentia; Sciurognathi; Muroidea; Muridae; Murinae; Mus; Mus	26.339%ID	E:7.18e-08	ENOG4110XKF^NA	KEGG:dme:Dmel_CG43860	GO:0005634^cellular_component^nucleus`GO:0003677^molecular_function^DNA binding`GO:0046872^molecular_function^metal ion binding`GO:0003700^molecular_function^transcription factor activity, sequence-specific DNA binding`GO:0016198^biological_process^axon choice point recognition`GO:0007298^biological_process^border follicle cell migration`GO:0048813^biological_process^dendrite morphogenesis`GO:001…	.
TRINITY_DN35919_c0_g1_i1	ZN774_HUMAN	Zinc finger protein 774;	Eukaryota; Metazoa; Chordata; Craniata; Vertebrata; Euteleostomi; Mammalia; Eutheria; Euarchontoglires; Primates; Haplorrhini; Catarrhini; Hominidae; Homo	56.061%ID	E:1.8e-69	COG5048^Zinc finger protein	KEGG:hsa:342132	GO:0005634^cellular_component^nucleus`GO:0003677^molecular_function^DNA binding`GO:0046872^molecular_function^metal ion binding`GO:0006355^biological_process^regulation of transcription, DNA-templated`GO:0006351^biological_process^transcription, DNA-templated	.
TRINITY_DN66476_c0_g1_i1	ZN771_MOUSE	Zinc finger protein 771;	Eukaryota; Metazoa; Chordata; Craniata; Vertebrata; Euteleostomi; Mammalia; Eutheria; Euarchontoglires; Glires; Rodentia; Sciurognathi; Muroidea; Muridae; Murinae; Mus; Mus	42.056%ID	E:8.39e-20	COG5048^Zinc finger protein	KEGG:mmu:244216	GO:0005730^cellular_component^nucleolus`GO:0005634^cellular_component^nucleus`GO:0003677^molecular_function^DNA binding`GO:0046872^molecular_function^metal ion binding`GO:0006355^biological_process^regulation of transcription, DNA-templated`GO:0006351^biological_process^transcription, DNA-templated	.
TRINITY_DN53740_c0_g4_i1	ZN765_HUMAN	Zinc finger protein 765;	Eukaryota; Metazoa; Chordata; Craniata; Vertebrata; Euteleostomi; Mammalia; Eutheria; Euarchontoglires; Primates; Haplorrhini; Catarrhini; Hominidae; Homo	41.772%ID	E:1.24e-16	COG5048^Zinc finger protein	KEGG:hsa:91661`KO:K09228	GO:0005634^cellular_component^nucleus`GO:0003677^molecular_function^DNA binding`GO:0046872^molecular_function^metal ion binding`GO:0006355^biological_process^regulation of transcription, DNA-templated`GO:0006351^biological_process^transcription, DNA-templated	.
TRINITY_DN35919_c0_g1_i5	ZN764_HUMAN	Zinc finger protein 764;	Eukaryota; Metazoa; Chordata; Craniata; Vertebrata; Euteleostomi; Mammalia; Eutheria; Euarchontoglires; Primates; Haplorrhini; Catarrhini; Hominidae; Homo	58.228%ID	E:2.18e-26	COG5048^Zinc finger protein	KEGG:hsa:92595`KO:K09228	GO:0005634^cellular_component^nucleus`GO:0003677^molecular_function^DNA binding`GO:0046872^molecular_function^metal ion binding`GO:0006355^biological_process^regulation of transcription, DNA-templated`GO:0006351^biological_process^transcription, DNA-templated	.
TRINITY_DN18857_c0_g4_i2	ZN75D_HUMAN	Zinc finger protein 75D;	Eukaryota; Metazoa; Chordata; Craniata; Vertebrata; Euteleostomi; Mammalia; Eutheria; Euarchontoglires; Primates; Haplorrhini; Catarrhini; Hominidae; Homo	52.83%ID	E:4.37e-10	.	.	.	.
TRINITY_DN42252_c0_g1_i1	ZN730_HUMAN	Putative zinc finger protein 730;	Eukaryota; Metazoa; Chordata; Craniata; Vertebrata; Euteleostomi; Mammalia; Eutheria; Euarchontoglires; Primates; Haplorrhini; Catarrhini; Hominidae; Homo	47.692%ID	E:3.69e-14	COG5048^Zinc finger protein	KEGG:hsa:100129543`KO:K09228	GO:0005634^cellular_component^nucleus`GO:0046872^molecular_function^metal ion binding`GO:0000978^molecular_function^RNA polymerase II core promoter proximal region sequence-specific DNA binding`GO:0006355^biological_process^regulation of transcription, DNA-templated`GO:0006351^biological_process^transcription, DNA-templated	.
TRINITY_DN3054_c1_g2_i1	ZN728_HUMAN	Zinc finger protein 728;	Eukaryota; Metazoa; Chordata; Craniata; Vertebrata; Euteleostomi; Mammalia; Eutheria; Euarchontoglires; Primates; Haplorrhini; Catarrhini; Hominidae; Homo	25.862%ID	E:1.12e-09	COG5048^Zinc finger protein	KEGG:hsa:7571`KO:K09228	GO:0005634^cellular_component^nucleus`GO:0003677^molecular_function^DNA binding`GO:0046872^molecular_function^metal ion binding`GO:0003700^molecular_function^transcription factor activity, sequence-specific DNA binding`GO:0006355^biological_process^regulation of transcription, DNA-templated`GO:0006351^biological_process^transcription, DNA-templated	.
TRINITY_DN17360_c0_g1_i1	ZN726_HUMAN	Zinc finger protein 726;	Eukaryota; Metazoa; Chordata; Craniata; Vertebrata; Euteleostomi; Mammalia; Eutheria; Euarchontoglires; Primates; Haplorrhini; Catarrhini; Hominidae; Homo	49.733%ID	E:4.06e-55	COG5048^Zinc finger protein	KEGG:hsa:730087`KO:K09228	GO:0005634^cellular_component^nucleus`GO:0003677^molecular_function^DNA binding`GO:0046872^molecular_function^metal ion binding`GO:0003700^molecular_function^transcription factor activity, sequence-specific DNA binding`GO:0006355^biological_process^regulation of transcription, DNA-templated`GO:0006351^biological_process^transcription, DNA-templated	.
TRINITY_DN9529_c0_g6_i1	ZN713_HUMAN	Zinc finger protein 713;	Eukaryota; Metazoa; Chordata; Craniata; Vertebrata; Euteleostomi; Mammalia; Eutheria; Euarchontoglires; Primates; Haplorrhini; Catarrhini; Hominidae; Homo	36.301%ID	E:7.08e-24	COG5048^Zinc finger protein	.	GO:0005634^cellular_component^nucleus`GO:0003677^molecular_function^DNA binding`GO:0046872^molecular_function^metal ion binding`GO:0002042^biological_process^cell migration involved in sprouting angiogenesis`GO:0044344^biological_process^cellular response to fibroblast growth factor stimulus`GO:0035924^biological_process^cellular response to vascular endothelial growth factor stimulus`GO:0035767^…	.
TRINITY_DN8043_c0_g1_i1	ZN710_MOUSE	Zinc finger protein 710;	Eukaryota; Metazoa; Chordata; Craniata; Vertebrata; Euteleostomi; Mammalia; Eutheria; Euarchontoglires; Glires; Rodentia; Sciurognathi; Muroidea; Muridae; Murinae; Mus; Mus	49.02%ID	E:1.19e-08	COG5048^Zinc finger protein	KEGG:mmu:209225	GO:0005634^cellular_component^nucleus`GO:0003677^molecular_function^DNA binding`GO:0046872^molecular_function^metal ion binding`GO:0003712^molecular_function^transcription cofactor activity`GO:0006357^biological_process^regulation of transcription from RNA polymerase II promoter`GO:0006351^biological_process^transcription, DNA-templated	.
TRINITY_DN65114_c0_g1_i1	ZN710_HUMAN	Zinc finger protein 710;	Eukaryota; Metazoa; Chordata; Craniata; Vertebrata; Euteleostomi; Mammalia; Eutheria; Euarchontoglires; Primates; Haplorrhini; Catarrhini; Hominidae; Homo	48.101%ID	E:2.72e-17	COG5048^Zinc finger protein	KEGG:hsa:374655	GO:0005634^cellular_component^nucleus`GO:0003677^molecular_function^DNA binding`GO:0046872^molecular_function^metal ion binding`GO:0003712^molecular_function^transcription cofactor activity`GO:0006357^biological_process^regulation of transcription from RNA polymerase II promoter`GO:0006351^biological_process^transcription, DNA-templated	.
TRINITY_DN60571_c0_g1_i2	ZN706_CHICK	Zinc finger protein 706 {ECO:0000305};	Eukaryota; Metazoa; Chordata; Craniata; Vertebrata; Euteleostomi; Archelosauria; Archosauria; Dinosauria; Saurischia; Theropoda; Coelurosauria; Aves; Neognathae; Galloanserae; Galliformes; Phasianidae; Phasianinae; Gallus	64.935%ID	E:1.71e-19	ENOG411234V^zinc finger protein	KEGG:gga:768824	GO:0005737^cellular_component^cytoplasm`GO:0005634^cellular_component^nucleus`GO:0046872^molecular_function^metal ion binding`GO:1902455^biological_process^negative regulation of stem cell population maintenance`GO:0045892^biological_process^negative regulation of transcription, DNA-templated`GO:0006417^biological_process^regulation of translation	.
TRINITY_DN11109_c0_g1_i1	ZN684_HUMAN	Zinc finger protein 684;	Eukaryota; Metazoa; Chordata; Craniata; Vertebrata; Euteleostomi; Mammalia; Eutheria; Euarchontoglires; Primates; Haplorrhini; Catarrhini; Hominidae; Homo	44.737%ID	E:6.19e-17	COG5048^Zinc finger protein	KEGG:hsa:127396`KO:K09228	GO:0005634^cellular_component^nucleus`GO:0003677^molecular_function^DNA binding`GO:0046872^molecular_function^metal ion binding`GO:0006355^biological_process^regulation of transcription, DNA-templated`GO:0006351^biological_process^transcription, DNA-templated	.
TRINITY_DN17358_c0_g2_i1	ZN681_HUMAN	Zinc finger protein 681;	Eukaryota; Metazoa; Chordata; Craniata; Vertebrata; Euteleostomi; Mammalia; Eutheria; Euarchontoglires; Primates; Haplorrhini; Catarrhini; Hominidae; Homo	60%ID	E:3.05e-22	COG5048^Zinc finger protein	KEGG:hsa:148213	GO:0005634^cellular_component^nucleus`GO:0003677^molecular_function^DNA binding`GO:0046872^molecular_function^metal ion binding`GO:0003700^molecular_function^transcription factor activity, sequence-specific DNA binding`GO:0002230^biological_process^positive regulation of defense response to virus by host`GO:0006355^biological_process^regulation of transcription, DNA-templated`GO:0006351^biologica…	.
TRINITY_DN2966_c0_g3_i1	ZN679_HUMAN	Zinc finger protein 679;	Eukaryota; Metazoa; Chordata; Craniata; Vertebrata; Euteleostomi; Mammalia; Eutheria; Euarchontoglires; Primates; Haplorrhini; Catarrhini; Hominidae; Homo	55.102%ID	E:6.05e-68	COG5048^Zinc finger protein	KEGG:hsa:168417`KO:K09228	GO:0005634^cellular_component^nucleus`GO:0046872^molecular_function^metal ion binding`GO:0000978^molecular_function^RNA polymerase II core promoter proximal region sequence-specific DNA binding`GO:0006355^biological_process^regulation of transcription, DNA-templated`GO:0006351^biological_process^transcription, DNA-templated	.
TRINITY_DN12261_c0_g1_i1	ZN679_HUMAN	Zinc finger protein 679;	Eukaryota; Metazoa; Chordata; Craniata; Vertebrata; Euteleostomi; Mammalia; Eutheria; Euarchontoglires; Primates; Haplorrhini; Catarrhini; Hominidae; Homo	41.844%ID	E:2.81e-35	COG5048^Zinc finger protein	KEGG:hsa:168417`KO:K09228	GO:0005634^cellular_component^nucleus`GO:0046872^molecular_function^metal ion binding`GO:0000978^molecular_function^RNA polymerase II core promoter proximal region sequence-specific DNA binding`GO:0006355^biological_process^regulation of transcription, DNA-templated`GO:0006351^biological_process^transcription, DNA-templated	.
TRINITY_DN7511_c0_g1_i1	ZN679_HUMAN	Zinc finger protein 679;	Eukaryota; Metazoa; Chordata; Craniata; Vertebrata; Euteleostomi; Mammalia; Eutheria; Euarchontoglires; Primates; Haplorrhini; Catarrhini; Hominidae; Homo	51.295%ID	E:1.24e-57	COG5048^Zinc finger protein	KEGG:hsa:168417`KO:K09228	GO:0005634^cellular_component^nucleus`GO:0046872^molecular_function^metal ion binding`GO:0000978^molecular_function^RNA polymerase II core promoter proximal region sequence-specific DNA binding`GO:0006355^biological_process^regulation of transcription, DNA-templated`GO:0006351^biological_process^transcription, DNA-templated	.
TRINITY_DN17850_c0_g1_i1	ZN679_HUMAN	Zinc finger protein 679;	Eukaryota; Metazoa; Chordata; Craniata; Vertebrata; Euteleostomi; Mammalia; Eutheria; Euarchontoglires; Primates; Haplorrhini; Catarrhini; Hominidae; Homo	52.273%ID	E:2.21e-37	COG5048^Zinc finger protein	KEGG:hsa:168417`KO:K09228	GO:0005634^cellular_component^nucleus`GO:0046872^molecular_function^metal ion binding`GO:0000978^molecular_function^RNA polymerase II core promoter proximal region sequence-specific DNA binding`GO:0006355^biological_process^regulation of transcription, DNA-templated`GO:0006351^biological_process^transcription, DNA-templated	.
TRINITY_DN16523_c0_g4_i1	ZN668_BOVIN	Zinc finger protein 668;	Eukaryota; Metazoa; Chordata; Craniata; Vertebrata; Euteleostomi; Mammalia; Eutheria; Laurasiatheria; Cetartiodactyla; Ruminantia; Pecora; Bovidae; Bovinae; Bos	34.821%ID	E:2.6e-19	COG5048^Zinc finger protein	KEGG:bta:767831	GO:0005634^cellular_component^nucleus`GO:0003677^molecular_function^DNA binding`GO:0046872^molecular_function^metal ion binding`GO:0003700^molecular_function^transcription factor activity, sequence-specific DNA binding`GO:0006351^biological_process^transcription, DNA-templated	.
TRINITY_DN8290_c0_g2_i1	ZN667_MOUSE	Zinc finger protein 667;	Eukaryota; Metazoa; Chordata; Craniata; Vertebrata; Euteleostomi; Mammalia; Eutheria; Euarchontoglires; Glires; Rodentia; Sciurognathi; Muroidea; Muridae; Murinae; Mus; Mus	39.521%ID	E:2.62e-29	ENOG41112RA^zinc finger protein 667	KEGG:mmu:384763`KO:K09228	GO:0005634^cellular_component^nucleus`GO:0003677^molecular_function^DNA binding`GO:0046872^molecular_function^metal ion binding`GO:0003712^molecular_function^transcription cofactor activity`GO:0006357^biological_process^regulation of transcription from RNA polymerase II promoter`GO:0006351^biological_process^transcription, DNA-templated	.
TRINITY_DN12707_c0_g2_i4	ZN665_PONAB	Zinc finger protein 665;	Eukaryota; Metazoa; Chordata; Craniata; Vertebrata; Euteleostomi; Mammalia; Eutheria; Euarchontoglires; Primates; Haplorrhini; Catarrhini; Hominidae; Pongo	41.138%ID	E:2.1e-106	COG5048^Zinc finger protein	KEGG:pon:100172988`KO:K09228	GO:0005634^cellular_component^nucleus`GO:0003677^molecular_function^DNA binding`GO:0046872^molecular_function^metal ion binding`GO:0006355^biological_process^regulation of transcription, DNA-templated`GO:0006351^biological_process^transcription, DNA-templated	.
TRINITY_DN35598_c0_g1_i2	ZN664_PONAB	Zinc finger protein 664;	Eukaryota; Metazoa; Chordata; Craniata; Vertebrata; Euteleostomi; Mammalia; Eutheria; Euarchontoglires; Primates; Haplorrhini; Catarrhini; Hominidae; Pongo	40.833%ID	E:5.7e-22	COG5048^Zinc finger protein	KEGG:pon:100172615	GO:0005634^cellular_component^nucleus`GO:0003677^molecular_function^DNA binding`GO:0046872^molecular_function^metal ion binding`GO:0006355^biological_process^regulation of transcription, DNA-templated`GO:0006351^biological_process^transcription, DNA-templated	.
TRINITY_DN60362_c0_g1_i1	ZN664_PONAB	Zinc finger protein 664;	Eukaryota; Metazoa; Chordata; Craniata; Vertebrata; Euteleostomi; Mammalia; Eutheria; Euarchontoglires; Primates; Haplorrhini; Catarrhini; Hominidae; Pongo	49.153%ID	E:1.53e-09	COG5048^Zinc finger protein	KEGG:pon:100172615	GO:0005634^cellular_component^nucleus`GO:0003677^molecular_function^DNA binding`GO:0046872^molecular_function^metal ion binding`GO:0006355^biological_process^regulation of transcription, DNA-templated`GO:0006351^biological_process^transcription, DNA-templated	.
TRINITY_DN14487_c0_g1_i1	ZN664_MOUSE	Zinc finger protein 664;	Eukaryota; Metazoa; Chordata; Craniata; Vertebrata; Euteleostomi; Mammalia; Eutheria; Euarchontoglires; Glires; Rodentia; Sciurognathi; Muroidea; Muridae; Murinae; Mus; Mus	52.083%ID	E:5.8e-09	COG5048^Zinc finger protein	KEGG:mmu:269704	GO:0005634^cellular_component^nucleus`GO:0046872^molecular_function^metal ion binding`GO:0000978^molecular_function^RNA polymerase II core promoter proximal region sequence-specific DNA binding`GO:0006355^biological_process^regulation of transcription, DNA-templated`GO:0006351^biological_process^transcription, DNA-templated	.
TRINITY_DN8429_c0_g3_i1	ZN658_HUMAN	Zinc finger protein 658;	Eukaryota; Metazoa; Chordata; Craniata; Vertebrata; Euteleostomi; Mammalia; Eutheria; Euarchontoglires; Primates; Haplorrhini; Catarrhini; Hominidae; Homo	41.558%ID	E:4.06e-31	COG5048^Zinc finger protein	KEGG:hsa:26149`KO:K09228	GO:0005634^cellular_component^nucleus`GO:0046872^molecular_function^metal ion binding`GO:0003700^molecular_function^transcription factor activity, sequence-specific DNA binding`GO:0000976^molecular_function^transcription regulatory region sequence-specific DNA binding`GO:0071294^biological_process^cellular response to zinc ion`GO:0045892^biological_process^negative regulation of transcription, DN…	.
TRINITY_DN29135_c0_g3_i1	ZN658_HUMAN	Zinc finger protein 658;	Eukaryota; Metazoa; Chordata; Craniata; Vertebrata; Euteleostomi; Mammalia; Eutheria; Euarchontoglires; Primates; Haplorrhini; Catarrhini; Hominidae; Homo	46.154%ID	E:6.14e-40	COG5048^Zinc finger protein	KEGG:hsa:26149`KO:K09228	GO:0005634^cellular_component^nucleus`GO:0046872^molecular_function^metal ion binding`GO:0003700^molecular_function^transcription factor activity, sequence-specific DNA binding`GO:0000976^molecular_function^transcription regulatory region sequence-specific DNA binding`GO:0071294^biological_process^cellular response to zinc ion`GO:0045892^biological_process^negative regulation of transcription, DN…	.
TRINITY_DN28912_c0_g1_i1	ZN653_MOUSE	Zinc finger protein 653;	Eukaryota; Metazoa; Chordata; Craniata; Vertebrata; Euteleostomi; Mammalia; Eutheria; Euarchontoglires; Glires; Rodentia; Sciurognathi; Muroidea; Muridae; Murinae; Mus; Mus	52.055%ID	E:4.87e-18	COG5048^Zinc finger protein	KEGG:mmu:319601	GO:0005634^cellular_component^nucleus`GO:0003677^molecular_function^DNA binding`GO:0046872^molecular_function^metal ion binding`GO:0006355^biological_process^regulation of transcription, DNA-templated`GO:0006351^biological_process^transcription, DNA-templated	.
TRINITY_DN27812_c0_g3_i1	ZN648_HUMAN	Zinc finger protein 648;	Eukaryota; Metazoa; Chordata; Craniata; Vertebrata; Euteleostomi; Mammalia; Eutheria; Euarchontoglires; Primates; Haplorrhini; Catarrhini; Hominidae; Homo	33.333%ID	E:3.6e-19	COG5048^Zinc finger protein	KEGG:hsa:127665	GO:0005634^cellular_component^nucleus`GO:0003677^molecular_function^DNA binding`GO:0046872^molecular_function^metal ion binding`GO:0006355^biological_process^regulation of transcription, DNA-templated`GO:0006351^biological_process^transcription, DNA-templated	.
TRINITY_DN58677_c0_g1_i1	ZN629_MOUSE	Zinc finger protein 629;	Eukaryota; Metazoa; Chordata; Craniata; Vertebrata; Euteleostomi; Mammalia; Eutheria; Euarchontoglires; Glires; Rodentia; Sciurognathi; Muroidea; Muridae; Murinae; Mus; Mus	41.667%ID	E:3.06e-13	COG5048^Zinc finger protein	KEGG:mmu:320683	GO:0005634^cellular_component^nucleus`GO:0003677^molecular_function^DNA binding`GO:0046872^molecular_function^metal ion binding`GO:0003700^molecular_function^transcription factor activity, sequence-specific DNA binding`GO:0006355^biological_process^regulation of transcription, DNA-templated`GO:0006351^biological_process^transcription, DNA-templated	.
TRINITY_DN35943_c0_g3_i1	ZN628_HUMAN	Zinc finger protein 628;	Eukaryota; Metazoa; Chordata; Craniata; Vertebrata; Euteleostomi; Mammalia; Eutheria; Euarchontoglires; Primates; Haplorrhini; Catarrhini; Hominidae; Homo	39.394%ID	E:5.8e-25	COG5048^Zinc finger protein	KEGG:hsa:89887	GO:0005634^cellular_component^nucleus`GO:0003677^molecular_function^DNA binding`GO:0046872^molecular_function^metal ion binding`GO:0003700^molecular_function^transcription factor activity, sequence-specific DNA binding`GO:0006355^biological_process^regulation of transcription, DNA-templated`GO:0006351^biological_process^transcription, DNA-templated	.
TRINITY_DN19543_c0_g1_i1	ZN626_HUMAN	Zinc finger protein 626;	Eukaryota; Metazoa; Chordata; Craniata; Vertebrata; Euteleostomi; Mammalia; Eutheria; Euarchontoglires; Primates; Haplorrhini; Catarrhini; Hominidae; Homo	39.548%ID	E:7.03e-30	COG5048^Zinc finger protein	KEGG:hsa:199777	GO:0005634^cellular_component^nucleus`GO:0046872^molecular_function^metal ion binding`GO:0000978^molecular_function^RNA polymerase II core promoter proximal region sequence-specific DNA binding`GO:0006355^biological_process^regulation of transcription, DNA-templated`GO:0006351^biological_process^transcription, DNA-templated	.
TRINITY_DN23102_c0_g2_i1	ZN624_HUMAN	Zinc finger protein 624;	Eukaryota; Metazoa; Chordata; Craniata; Vertebrata; Euteleostomi; Mammalia; Eutheria; Euarchontoglires; Primates; Haplorrhini; Catarrhini; Hominidae; Homo	34.503%ID	E:3.34e-23	COG5048^Zinc finger protein	KEGG:hsa:57547`KO:K09228	GO:0005634^cellular_component^nucleus`GO:0003677^molecular_function^DNA binding`GO:0046872^molecular_function^metal ion binding`GO:0003700^molecular_function^transcription factor activity, sequence-specific DNA binding`GO:0006355^biological_process^regulation of transcription, DNA-templated`GO:0006351^biological_process^transcription, DNA-templated	.
TRINITY_DN34322_c0_g2_i1	ZN624_HUMAN	Zinc finger protein 624;	Eukaryota; Metazoa; Chordata; Craniata; Vertebrata; Euteleostomi; Mammalia; Eutheria; Euarchontoglires; Primates; Haplorrhini; Catarrhini; Hominidae; Homo	31.841%ID	E:8.36e-22	COG5048^Zinc finger protein	KEGG:hsa:57547`KO:K09228	GO:0005634^cellular_component^nucleus`GO:0003677^molecular_function^DNA binding`GO:0046872^molecular_function^metal ion binding`GO:0003700^molecular_function^transcription factor activity, sequence-specific DNA binding`GO:0006355^biological_process^regulation of transcription, DNA-templated`GO:0006351^biological_process^transcription, DNA-templated	.
TRINITY_DN60362_c0_g1_i2	ZN624_HUMAN	Zinc finger protein 624;	Eukaryota; Metazoa; Chordata; Craniata; Vertebrata; Euteleostomi; Mammalia; Eutheria; Euarchontoglires; Primates; Haplorrhini; Catarrhini; Hominidae; Homo	51.786%ID	E:1.06e-11	COG5048^Zinc finger protein	KEGG:hsa:57547`KO:K09228	GO:0005634^cellular_component^nucleus`GO:0003677^molecular_function^DNA binding`GO:0046872^molecular_function^metal ion binding`GO:0003700^molecular_function^transcription factor activity, sequence-specific DNA binding`GO:0006355^biological_process^regulation of transcription, DNA-templated`GO:0006351^biological_process^transcription, DNA-templated	.
TRINITY_DN4065_c0_g1_i2	ZN622_MOUSE	Zinc finger protein 622;	Eukaryota; Metazoa; Chordata; Craniata; Vertebrata; Euteleostomi; Mammalia; Eutheria; Euarchontoglires; Glires; Rodentia; Sciurognathi; Muroidea; Muridae; Murinae; Mus; Mus	45.852%ID	E:1.53e-61	ENOG410XPH0^Zinc finger protein	KEGG:hsa:90441`KO:K14816	GO:0005737^cellular_component^cytoplasm`GO:0022625^cellular_component^cytosolic large ribosomal subunit`GO:0005794^cellular_component^Golgi apparatus`GO:0005730^cellular_component^nucleolus`GO:0030687^cellular_component^preribosome, large subunit precursor`GO:0044822^molecular_function^poly(A) RNA binding`GO:0008270^molecular_function^zinc ion binding`GO:0008631^biological_process^intrinsic apopt…	.
TRINITY_DN4065_c0_g1_i1	ZN622_CHICK	Zinc finger protein 622;	Eukaryota; Metazoa; Chordata; Craniata; Vertebrata; Euteleostomi; Archelosauria; Archosauria; Dinosauria; Saurischia; Theropoda; Coelurosauria; Aves; Neognathae; Galloanserae; Galliformes; Phasianidae; Phasianinae; Gallus	33.735%ID	E:4.06e-40	ENOG410XPH0^Zinc finger protein	.	GO:0022625^cellular_component^cytosolic large ribosomal subunit`GO:0005634^cellular_component^nucleus`GO:0030687^cellular_component^preribosome, large subunit precursor`GO:0003676^molecular_function^nucleic acid binding`GO:0008270^molecular_function^zinc ion binding`GO:0042273^biological_process^ribosomal large subunit biogenesis	.
TRINITY_DN31450_c0_g2_i1	ZN615_PONAB	Zinc finger protein 615;	Eukaryota; Metazoa; Chordata; Craniata; Vertebrata; Euteleostomi; Mammalia; Eutheria; Euarchontoglires; Primates; Haplorrhini; Catarrhini; Hominidae; Pongo	39.823%ID	E:2.9e-22	COG5048^Zinc finger protein	KEGG:pon:100173331`KEGG:pon:100189844`KO:K09228	GO:0005634^cellular_component^nucleus`GO:0003677^molecular_function^DNA binding`GO:0046872^molecular_function^metal ion binding`GO:0006355^biological_process^regulation of transcription, DNA-templated`GO:0006351^biological_process^transcription, DNA-templated	.
TRINITY_DN17612_c0_g1_i1	ZN614_PONAB	Zinc finger protein 614;	Eukaryota; Metazoa; Chordata; Craniata; Vertebrata; Euteleostomi; Mammalia; Eutheria; Euarchontoglires; Primates; Haplorrhini; Catarrhini; Hominidae; Pongo	69.048%ID	E:5.53e-33	COG5048^Zinc finger protein	KEGG:pon:100172169`KO:K09228	GO:0005634^cellular_component^nucleus`GO:0003677^molecular_function^DNA binding`GO:0046872^molecular_function^metal ion binding`GO:0006355^biological_process^regulation of transcription, DNA-templated`GO:0006351^biological_process^transcription, DNA-templated	.
TRINITY_DN4370_c0_g1_i2	ZN609_HUMAN	Zinc finger protein 609;	Eukaryota; Metazoa; Chordata; Craniata; Vertebrata; Euteleostomi; Mammalia; Eutheria; Euarchontoglires; Primates; Haplorrhini; Catarrhini; Hominidae; Homo	50.951%ID	E:1.04e-53	ENOG410XRNB^Zinc finger protein 609	KEGG:hsa:23060	GO:0005634^cellular_component^nucleus`GO:0046872^molecular_function^metal ion binding	.
TRINITY_DN23264_c0_g7_i1	ZN598_MOUSE	Zinc finger protein 598;	Eukaryota; Metazoa; Chordata; Craniata; Vertebrata; Euteleostomi; Mammalia; Eutheria; Euarchontoglires; Glires; Rodentia; Sciurognathi; Muroidea; Muridae; Murinae; Mus; Mus	52.896%ID	E:3.62e-94	COG5236^zinc finger protein	KEGG:mmu:213753	GO:0044822^molecular_function^poly(A) RNA binding`GO:0008270^molecular_function^zinc ion binding	.
TRINITY_DN23264_c0_g3_i1	ZN598_DANRE	Zinc finger protein 598;	Eukaryota; Metazoa; Chordata; Craniata; Vertebrata; Euteleostomi; Actinopterygii; Neopterygii; Teleostei; Ostariophysi; Cypriniformes; Cyprinidae; Danio	32.836%ID	E:3.86e-21	COG5236^zinc finger protein	KEGG:dre:407728	GO:0008270^molecular_function^zinc ion binding	.
TRINITY_DN8912_c0_g1_i1	ZN593_XENTR	Zinc finger protein 593;	Eukaryota; Metazoa; Chordata; Craniata; Vertebrata; Euteleostomi; Amphibia; Batrachia; Anura; Pipoidea; Pipidae; Xenopodinae; Xenopus; Silurana	62.366%ID	E:2.42e-36	COG5112^zinc finger protein	KEGG:xtr:549304`KO:K14821	GO:0046872^molecular_function^metal ion binding	.
TRINITY_DN57990_c0_g1_i1	ZN584_HUMAN	Zinc finger protein 584;	Eukaryota; Metazoa; Chordata; Craniata; Vertebrata; Euteleostomi; Mammalia; Eutheria; Euarchontoglires; Primates; Haplorrhini; Catarrhini; Hominidae; Homo	43.011%ID	E:1.87e-15	COG5048^Zinc finger protein	KEGG:hsa:201514`KO:K09228	GO:0005634^cellular_component^nucleus`GO:0046872^molecular_function^metal ion binding`GO:0000977^molecular_function^RNA polymerase II regulatory region sequence-specific DNA binding`GO:0003700^molecular_function^transcription factor activity, sequence-specific DNA binding`GO:0006355^biological_process^regulation of transcription, DNA-templated`GO:0006351^biological_process^transcription, DNA-temp…	.
TRINITY_DN37236_c1_g2_i1	ZN577_HUMAN	Zinc finger protein 577;	Eukaryota; Metazoa; Chordata; Craniata; Vertebrata; Euteleostomi; Mammalia; Eutheria; Euarchontoglires; Primates; Haplorrhini; Catarrhini; Hominidae; Homo	37.6%ID	E:3.86e-18	COG5048^Zinc finger protein	KEGG:hsa:84765`KO:K09228	GO:0005634^cellular_component^nucleus`GO:0003677^molecular_function^DNA binding`GO:0046872^molecular_function^metal ion binding`GO:0003700^molecular_function^transcription factor activity, sequence-specific DNA binding`GO:0006355^biological_process^regulation of transcription, DNA-templated`GO:0006351^biological_process^transcription, DNA-templated	.
TRINITY_DN21096_c0_g3_i1	ZN574_RAT	Zinc finger protein 574;	Eukaryota; Metazoa; Chordata; Craniata; Vertebrata; Euteleostomi; Mammalia; Eutheria; Euarchontoglires; Glires; Rodentia; Sciurognathi; Muroidea; Muridae; Murinae; Rattus	50%ID	E:1.55e-09	COG5048^Zinc finger protein	KEGG:mmu:232976	GO:0005634^cellular_component^nucleus`GO:0003677^molecular_function^DNA binding`GO:0046872^molecular_function^metal ion binding`GO:0006355^biological_process^regulation of transcription, DNA-templated`GO:0006351^biological_process^transcription, DNA-templated	.
TRINITY_DN40702_c0_g5_i1	ZN570_HUMAN	Zinc finger protein 570;	Eukaryota; Metazoa; Chordata; Craniata; Vertebrata; Euteleostomi; Mammalia; Eutheria; Euarchontoglires; Primates; Haplorrhini; Catarrhini; Hominidae; Homo	49.18%ID	E:3.43e-39	COG5048^Zinc finger protein	KEGG:hsa:148268`KO:K09228	GO:0005634^cellular_component^nucleus`GO:0046872^molecular_function^metal ion binding`GO:0000977^molecular_function^RNA polymerase II regulatory region sequence-specific DNA binding`GO:0003700^molecular_function^transcription factor activity, sequence-specific DNA binding`GO:0006355^biological_process^regulation of transcription, DNA-templated`GO:0006351^biological_process^transcription, DNA-temp…	.
TRINITY_DN21096_c0_g4_i1	ZN569_MOUSE	Zinc finger protein 569;	Eukaryota; Metazoa; Chordata; Craniata; Vertebrata; Euteleostomi; Mammalia; Eutheria; Euarchontoglires; Glires; Rodentia; Sciurognathi; Muroidea; Muridae; Murinae; Mus; Mus	51.471%ID	E:1.32e-20	COG5048^Zinc finger protein	KEGG:mmu:72723`KO:K09228	GO:0005634^cellular_component^nucleus`GO:0003677^molecular_function^DNA binding`GO:0046872^molecular_function^metal ion binding`GO:0006355^biological_process^regulation of transcription, DNA-templated`GO:0006351^biological_process^transcription, DNA-templated	.
TRINITY_DN43493_c0_g1_i1	ZN569_MOUSE	Zinc finger protein 569;	Eukaryota; Metazoa; Chordata; Craniata; Vertebrata; Euteleostomi; Mammalia; Eutheria; Euarchontoglires; Glires; Rodentia; Sciurognathi; Muroidea; Muridae; Murinae; Mus; Mus	41.667%ID	E:7.79e-13	COG5048^Zinc finger protein	KEGG:mmu:72723`KO:K09228	GO:0005634^cellular_component^nucleus`GO:0003677^molecular_function^DNA binding`GO:0046872^molecular_function^metal ion binding`GO:0006355^biological_process^regulation of transcription, DNA-templated`GO:0006351^biological_process^transcription, DNA-templated	.
TRINITY_DN31935_c0_g4_i1	ZN568_HUMAN	Zinc finger protein 568;	Eukaryota; Metazoa; Chordata; Craniata; Vertebrata; Euteleostomi; Mammalia; Eutheria; Euarchontoglires; Primates; Haplorrhini; Catarrhini; Hominidae; Homo	38.17%ID	E:5.53e-60	COG5048^Zinc finger protein	KEGG:hsa:374900`KO:K09228	GO:0005634^cellular_component^nucleus`GO:0003677^molecular_function^DNA binding`GO:0046872^molecular_function^metal ion binding`GO:0003700^molecular_function^transcription factor activity, sequence-specific DNA binding`GO:0006355^biological_process^regulation of transcription, DNA-templated`GO:0006351^biological_process^transcription, DNA-templated	.
TRINITY_DN13387_c0_g1_i4	ZN568_HUMAN	Zinc finger protein 568;	Eukaryota; Metazoa; Chordata; Craniata; Vertebrata; Euteleostomi; Mammalia; Eutheria; Euarchontoglires; Primates; Haplorrhini; Catarrhini; Hominidae; Homo	68.519%ID	E:1.57e-47	.	.	.	.
TRINITY_DN13387_c0_g1_i5	ZN568_HUMAN	Zinc finger protein 568;	Eukaryota; Metazoa; Chordata; Craniata; Vertebrata; Euteleostomi; Mammalia; Eutheria; Euarchontoglires; Primates; Haplorrhini; Catarrhini; Hominidae; Homo	60.377%ID	E:1.47e-22	COG5048^Zinc finger protein	KEGG:hsa:374900`KO:K09228	GO:0005634^cellular_component^nucleus`GO:0003677^molecular_function^DNA binding`GO:0046872^molecular_function^metal ion binding`GO:0003700^molecular_function^transcription factor activity, sequence-specific DNA binding`GO:0006355^biological_process^regulation of transcription, DNA-templated`GO:0006351^biological_process^transcription, DNA-templated	.
TRINITY_DN17871_c2_g1_i9	ZN567_HUMAN	Zinc finger protein 567;	Eukaryota; Metazoa; Chordata; Craniata; Vertebrata; Euteleostomi; Mammalia; Eutheria; Euarchontoglires; Primates; Haplorrhini; Catarrhini; Hominidae; Homo	47.619%ID	E:1.99e-35	COG5048^Zinc finger protein	KEGG:hsa:163081`KO:K09228	GO:0005634^cellular_component^nucleus`GO:0046872^molecular_function^metal ion binding`GO:0003700^molecular_function^transcription factor activity, sequence-specific DNA binding`GO:0044212^molecular_function^transcription regulatory region DNA binding`GO:0000122^biological_process^negative regulation of transcription from RNA polymerase II promoter`GO:0045944^biological_process^positive regulation…	.
TRINITY_DN54008_c0_g1_i1	ZN567_HUMAN	Zinc finger protein 567;	Eukaryota; Metazoa; Chordata; Craniata; Vertebrata; Euteleostomi; Mammalia; Eutheria; Euarchontoglires; Primates; Haplorrhini; Catarrhini; Hominidae; Homo	50%ID	E:3.05e-11	COG5048^Zinc finger protein	KEGG:hsa:163081`KO:K09228	GO:0005634^cellular_component^nucleus`GO:0046872^molecular_function^metal ion binding`GO:0003700^molecular_function^transcription factor activity, sequence-specific DNA binding`GO:0044212^molecular_function^transcription regulatory region DNA binding`GO:0000122^biological_process^negative regulation of transcription from RNA polymerase II promoter`GO:0045944^biological_process^positive regulation…	.
TRINITY_DN785_c0_g1_i2	ZN567_BOVIN	Zinc finger protein 567;	Eukaryota; Metazoa; Chordata; Craniata; Vertebrata; Euteleostomi; Mammalia; Eutheria; Laurasiatheria; Cetartiodactyla; Ruminantia; Pecora; Bovidae; Bovinae; Bos	57.447%ID	E:4.86e-42	COG5048^Zinc finger protein	KEGG:bta:532421`KO:K09228	GO:0005634^cellular_component^nucleus`GO:0046872^molecular_function^metal ion binding`GO:0003700^molecular_function^transcription factor activity, sequence-specific DNA binding`GO:0044212^molecular_function^transcription regulatory region DNA binding`GO:0000122^biological_process^negative regulation of transcription from RNA polymerase II promoter`GO:0045944^biological_process^positive regulation…	.
TRINITY_DN785_c0_g1_i4	ZN567_BOVIN	Zinc finger protein 567;	Eukaryota; Metazoa; Chordata; Craniata; Vertebrata; Euteleostomi; Mammalia; Eutheria; Laurasiatheria; Cetartiodactyla; Ruminantia; Pecora; Bovidae; Bovinae; Bos	57.447%ID	E:4.28e-42	COG5048^Zinc finger protein	KEGG:bta:532421`KO:K09228	GO:0005634^cellular_component^nucleus`GO:0046872^molecular_function^metal ion binding`GO:0003700^molecular_function^transcription factor activity, sequence-specific DNA binding`GO:0044212^molecular_function^transcription regulatory region DNA binding`GO:0000122^biological_process^negative regulation of transcription from RNA polymerase II promoter`GO:0045944^biological_process^positive regulation…	.
TRINITY_DN37530_c0_g1_i1	ZN567_BOVIN	Zinc finger protein 567;	Eukaryota; Metazoa; Chordata; Craniata; Vertebrata; Euteleostomi; Mammalia; Eutheria; Laurasiatheria; Cetartiodactyla; Ruminantia; Pecora; Bovidae; Bovinae; Bos	46.923%ID	E:1.38e-31	COG5048^Zinc finger protein	KEGG:bta:532421`KO:K09228	GO:0005634^cellular_component^nucleus`GO:0046872^molecular_function^metal ion binding`GO:0003700^molecular_function^transcription factor activity, sequence-specific DNA binding`GO:0044212^molecular_function^transcription regulatory region DNA binding`GO:0000122^biological_process^negative regulation of transcription from RNA polymerase II promoter`GO:0045944^biological_process^positive regulation…	.
TRINITY_DN24543_c0_g2_i1	ZN564_HUMAN	Zinc finger protein 564;	Eukaryota; Metazoa; Chordata; Craniata; Vertebrata; Euteleostomi; Mammalia; Eutheria; Euarchontoglires; Primates; Haplorrhini; Catarrhini; Hominidae; Homo	45.588%ID	E:1.86e-12	COG5048^Zinc finger protein	KEGG:hsa:163050`KO:K09228	GO:0005634^cellular_component^nucleus`GO:0046872^molecular_function^metal ion binding`GO:0003700^molecular_function^transcription factor activity, sequence-specific DNA binding`GO:0044212^molecular_function^transcription regulatory region DNA binding`GO:0000122^biological_process^negative regulation of transcription from RNA polymerase II promoter`GO:0045944^biological_process^positive regulation…	.
TRINITY_DN50373_c0_g1_i1	ZN564_HUMAN	Zinc finger protein 564;	Eukaryota; Metazoa; Chordata; Craniata; Vertebrata; Euteleostomi; Mammalia; Eutheria; Euarchontoglires; Primates; Haplorrhini; Catarrhini; Hominidae; Homo	37.805%ID	E:3.3e-12	COG5048^Zinc finger protein	KEGG:hsa:163050`KO:K09228	GO:0005634^cellular_component^nucleus`GO:0046872^molecular_function^metal ion binding`GO:0003700^molecular_function^transcription factor activity, sequence-specific DNA binding`GO:0044212^molecular_function^transcription regulatory region DNA binding`GO:0000122^biological_process^negative regulation of transcription from RNA polymerase II promoter`GO:0045944^biological_process^positive regulation…	.
TRINITY_DN32352_c0_g2_i1	ZN563_HUMAN	Zinc finger protein 563;	Eukaryota; Metazoa; Chordata; Craniata; Vertebrata; Euteleostomi; Mammalia; Eutheria; Euarchontoglires; Primates; Haplorrhini; Catarrhini; Hominidae; Homo	45.556%ID	E:9.19e-22	COG5048^Zinc finger protein	KEGG:hsa:147837`KO:K09228	GO:0005634^cellular_component^nucleus`GO:0003677^molecular_function^DNA binding`GO:0046872^molecular_function^metal ion binding`GO:0006355^biological_process^regulation of transcription, DNA-templated`GO:0006351^biological_process^transcription, DNA-templated	.
TRINITY_DN41181_c0_g1_i1	ZN561_MACFA	Zinc finger protein 561;	Eukaryota; Metazoa; Chordata; Craniata; Vertebrata; Euteleostomi; Mammalia; Eutheria; Euarchontoglires; Primates; Haplorrhini; Catarrhini; Cercopithecidae; Cercopithecinae; Macaca	39.13%ID	E:6.42e-35	.	KEGG:mcf:102125186`KO:K09228	GO:0005634^cellular_component^nucleus`GO:0046872^molecular_function^metal ion binding`GO:0003676^molecular_function^nucleic acid binding`GO:0006355^biological_process^regulation of transcription, DNA-templated`GO:0006351^biological_process^transcription, DNA-templated	.
TRINITY_DN12230_c0_g1_i2	ZN557_HUMAN	Zinc finger protein 557;	Eukaryota; Metazoa; Chordata; Craniata; Vertebrata; Euteleostomi; Mammalia; Eutheria; Euarchontoglires; Primates; Haplorrhini; Catarrhini; Hominidae; Homo	51.648%ID	E:6.1e-28	COG5048^Zinc finger protein	KEGG:hsa:79230`KO:K09228	GO:0005634^cellular_component^nucleus`GO:0003677^molecular_function^DNA binding`GO:0046872^molecular_function^metal ion binding`GO:0006355^biological_process^regulation of transcription, DNA-templated`GO:0006351^biological_process^transcription, DNA-templated	.
TRINITY_DN53535_c0_g1_i1	ZN555_HUMAN	Zinc finger protein 555;	Eukaryota; Metazoa; Chordata; Craniata; Vertebrata; Euteleostomi; Mammalia; Eutheria; Euarchontoglires; Primates; Haplorrhini; Catarrhini; Hominidae; Homo	45.283%ID	E:1.55e-08	COG5048^Zinc finger protein	KEGG:hsa:148254`KO:K09228	GO:0005634^cellular_component^nucleus`GO:0003677^molecular_function^DNA binding`GO:0046872^molecular_function^metal ion binding`GO:0006355^biological_process^regulation of transcription, DNA-templated`GO:0006351^biological_process^transcription, DNA-templated	.
TRINITY_DN35084_c0_g3_i1	ZN551_HUMAN	Zinc finger protein 551;	Eukaryota; Metazoa; Chordata; Craniata; Vertebrata; Euteleostomi; Mammalia; Eutheria; Euarchontoglires; Primates; Haplorrhini; Catarrhini; Hominidae; Homo	21.875%ID	E:7.06e-06	COG5048^Zinc finger protein	KEGG:hsa:90233`KO:K09228	GO:0005634^cellular_component^nucleus`GO:0046872^molecular_function^metal ion binding`GO:0000977^molecular_function^RNA polymerase II regulatory region sequence-specific DNA binding`GO:0003700^molecular_function^transcription factor activity, sequence-specific DNA binding`GO:0006355^biological_process^regulation of transcription, DNA-templated`GO:0006351^biological_process^transcription, DNA-temp…	.
TRINITY_DN27812_c0_g1_i1	ZN544_HUMAN	Zinc finger protein 544;	Eukaryota; Metazoa; Chordata; Craniata; Vertebrata; Euteleostomi; Mammalia; Eutheria; Euarchontoglires; Primates; Haplorrhini; Catarrhini; Hominidae; Homo	57.143%ID	E:3.44e-22	COG5048^Zinc finger protein	KEGG:hsa:27300`KO:K09228	GO:0005634^cellular_component^nucleus`GO:0003677^molecular_function^DNA binding`GO:0046872^molecular_function^metal ion binding`GO:0003700^molecular_function^transcription factor activity, sequence-specific DNA binding`GO:0006355^biological_process^regulation of transcription, DNA-templated`GO:0006351^biological_process^transcription, DNA-templated	.
TRINITY_DN9156_c0_g1_i1	ZN541_HUMAN	Zinc finger protein 541;	Eukaryota; Metazoa; Chordata; Craniata; Vertebrata; Euteleostomi; Mammalia; Eutheria; Euarchontoglires; Primates; Haplorrhini; Catarrhini; Hominidae; Homo	41.379%ID	E:5.43e-06	ENOG4110BKZ^ELM2 and Myb SANT-like domain containing 1	KEGG:hsa:84215	GO:0000118^cellular_component^histone deacetylase complex`GO:0005634^cellular_component^nucleus`GO:0003677^molecular_function^DNA binding`GO:0046872^molecular_function^metal ion binding`GO:0030154^biological_process^cell differentiation`GO:0007275^biological_process^multicellular organism development`GO:0006355^biological_process^regulation of transcription, DNA-templated`GO:0007283^biological_pr…	.
TRINITY_DN25359_c0_g6_i1	ZN536_HUMAN	Zinc finger protein 536;	Eukaryota; Metazoa; Chordata; Craniata; Vertebrata; Euteleostomi; Mammalia; Eutheria; Euarchontoglires; Primates; Haplorrhini; Catarrhini; Hominidae; Homo	67.391%ID	E:1.88e-13	COG5048^Zinc finger protein	KEGG:hsa:9745	GO:0005634^cellular_component^nucleus`GO:0046872^molecular_function^metal ion binding`GO:0044323^molecular_function^retinoic acid-responsive element binding`GO:0000978^molecular_function^RNA polymerase II core promoter proximal region sequence-specific DNA binding`GO:0001078^molecular_function^transcriptional repressor activity, RNA polymerase II core promoter proximal region sequence-specific bi…	.
TRINITY_DN1054_c0_g5_i1	ZN536_HUMAN	Zinc finger protein 536;	Eukaryota; Metazoa; Chordata; Craniata; Vertebrata; Euteleostomi; Mammalia; Eutheria; Euarchontoglires; Primates; Haplorrhini; Catarrhini; Hominidae; Homo	60%ID	E:6.58e-10	COG5048^Zinc finger protein	KEGG:hsa:9745	GO:0005634^cellular_component^nucleus`GO:0046872^molecular_function^metal ion binding`GO:0044323^molecular_function^retinoic acid-responsive element binding`GO:0000978^molecular_function^RNA polymerase II core promoter proximal region sequence-specific DNA binding`GO:0001078^molecular_function^transcriptional repressor activity, RNA polymerase II core promoter proximal region sequence-specific bi…	.
TRINITY_DN23319_c0_g4_i1	ZN536_HUMAN	Zinc finger protein 536;	Eukaryota; Metazoa; Chordata; Craniata; Vertebrata; Euteleostomi; Mammalia; Eutheria; Euarchontoglires; Primates; Haplorrhini; Catarrhini; Hominidae; Homo	50%ID	E:3.32e-13	COG5048^Zinc finger protein	KEGG:hsa:9745	GO:0005634^cellular_component^nucleus`GO:0046872^molecular_function^metal ion binding`GO:0044323^molecular_function^retinoic acid-responsive element binding`GO:0000978^molecular_function^RNA polymerase II core promoter proximal region sequence-specific DNA binding`GO:0001078^molecular_function^transcriptional repressor activity, RNA polymerase II core promoter proximal region sequence-specific bi…	.
TRINITY_DN6807_c0_g4_i1	ZN536_HUMAN	Zinc finger protein 536;	Eukaryota; Metazoa; Chordata; Craniata; Vertebrata; Euteleostomi; Mammalia; Eutheria; Euarchontoglires; Primates; Haplorrhini; Catarrhini; Hominidae; Homo	47.368%ID	E:9.81e-11	COG5048^Zinc finger protein	KEGG:hsa:9745	GO:0005634^cellular_component^nucleus`GO:0046872^molecular_function^metal ion binding`GO:0044323^molecular_function^retinoic acid-responsive element binding`GO:0000978^molecular_function^RNA polymerase II core promoter proximal region sequence-specific DNA binding`GO:0001078^molecular_function^transcriptional repressor activity, RNA polymerase II core promoter proximal region sequence-specific bi…	.
TRINITY_DN66777_c0_g1_i1	ZN536_HUMAN	Zinc finger protein 536;	Eukaryota; Metazoa; Chordata; Craniata; Vertebrata; Euteleostomi; Mammalia; Eutheria; Euarchontoglires; Primates; Haplorrhini; Catarrhini; Hominidae; Homo	42.466%ID	E:3.46e-14	COG5048^Zinc finger protein	KEGG:hsa:9745	GO:0005634^cellular_component^nucleus`GO:0046872^molecular_function^metal ion binding`GO:0044323^molecular_function^retinoic acid-responsive element binding`GO:0000978^molecular_function^RNA polymerase II core promoter proximal region sequence-specific DNA binding`GO:0001078^molecular_function^transcriptional repressor activity, RNA polymerase II core promoter proximal region sequence-specific bi…	.
TRINITY_DN67045_c0_g1_i1	ZN536_HUMAN	Zinc finger protein 536;	Eukaryota; Metazoa; Chordata; Craniata; Vertebrata; Euteleostomi; Mammalia; Eutheria; Euarchontoglires; Primates; Haplorrhini; Catarrhini; Hominidae; Homo	42.373%ID	E:3.92e-11	COG5048^Zinc finger protein	KEGG:hsa:9745	GO:0005634^cellular_component^nucleus`GO:0046872^molecular_function^metal ion binding`GO:0044323^molecular_function^retinoic acid-responsive element binding`GO:0000978^molecular_function^RNA polymerase II core promoter proximal region sequence-specific DNA binding`GO:0001078^molecular_function^transcriptional repressor activity, RNA polymerase II core promoter proximal region sequence-specific bi…	.
TRINITY_DN22235_c0_g2_i3	ZN536_HUMAN	Zinc finger protein 536;	Eukaryota; Metazoa; Chordata; Craniata; Vertebrata; Euteleostomi; Mammalia; Eutheria; Euarchontoglires; Primates; Haplorrhini; Catarrhini; Hominidae; Homo	48.077%ID	E:2.9e-08	COG5048^Zinc finger protein	KEGG:hsa:9745	GO:0005634^cellular_component^nucleus`GO:0046872^molecular_function^metal ion binding`GO:0044323^molecular_function^retinoic acid-responsive element binding`GO:0000978^molecular_function^RNA polymerase II core promoter proximal region sequence-specific DNA binding`GO:0001078^molecular_function^transcriptional repressor activity, RNA polymerase II core promoter proximal region sequence-specific bi…	.
TRINITY_DN64863_c0_g1_i1	ZN536_HUMAN	Zinc finger protein 536;	Eukaryota; Metazoa; Chordata; Craniata; Vertebrata; Euteleostomi; Mammalia; Eutheria; Euarchontoglires; Primates; Haplorrhini; Catarrhini; Hominidae; Homo	50.909%ID	E:2.19e-07	COG5048^Zinc finger protein	KEGG:hsa:9745	GO:0005634^cellular_component^nucleus`GO:0046872^molecular_function^metal ion binding`GO:0044323^molecular_function^retinoic acid-responsive element binding`GO:0000978^molecular_function^RNA polymerase II core promoter proximal region sequence-specific DNA binding`GO:0001078^molecular_function^transcriptional repressor activity, RNA polymerase II core promoter proximal region sequence-specific bi…	.
TRINITY_DN39942_c0_g1_i1	ZN536_HUMAN	Zinc finger protein 536;	Eukaryota; Metazoa; Chordata; Craniata; Vertebrata; Euteleostomi; Mammalia; Eutheria; Euarchontoglires; Primates; Haplorrhini; Catarrhini; Hominidae; Homo	52.941%ID	E:1.09e-09	COG5048^Zinc finger protein	KEGG:hsa:9745	GO:0005634^cellular_component^nucleus`GO:0046872^molecular_function^metal ion binding`GO:0044323^molecular_function^retinoic acid-responsive element binding`GO:0000978^molecular_function^RNA polymerase II core promoter proximal region sequence-specific DNA binding`GO:0001078^molecular_function^transcriptional repressor activity, RNA polymerase II core promoter proximal region sequence-specific bi…	.
TRINITY_DN49551_c0_g1_i1	ZN536_HUMAN	Zinc finger protein 536;	Eukaryota; Metazoa; Chordata; Craniata; Vertebrata; Euteleostomi; Mammalia; Eutheria; Euarchontoglires; Primates; Haplorrhini; Catarrhini; Hominidae; Homo	40.26%ID	E:2.95e-12	COG5048^Zinc finger protein	KEGG:hsa:9745	GO:0005634^cellular_component^nucleus`GO:0046872^molecular_function^metal ion binding`GO:0044323^molecular_function^retinoic acid-responsive element binding`GO:0000978^molecular_function^RNA polymerase II core promoter proximal region sequence-specific DNA binding`GO:0001078^molecular_function^transcriptional repressor activity, RNA polymerase II core promoter proximal region sequence-specific bi…	.
TRINITY_DN8596_c0_g5_i1	ZN536_HUMAN	Zinc finger protein 536;	Eukaryota; Metazoa; Chordata; Craniata; Vertebrata; Euteleostomi; Mammalia; Eutheria; Euarchontoglires; Primates; Haplorrhini; Catarrhini; Hominidae; Homo	54.545%ID	E:6.3e-12	COG5048^Zinc finger protein	KEGG:hsa:9745	GO:0005634^cellular_component^nucleus`GO:0046872^molecular_function^metal ion binding`GO:0044323^molecular_function^retinoic acid-responsive element binding`GO:0000978^molecular_function^RNA polymerase II core promoter proximal region sequence-specific DNA binding`GO:0001078^molecular_function^transcriptional repressor activity, RNA polymerase II core promoter proximal region sequence-specific bi…	.
TRINITY_DN1054_c0_g6_i1	ZN536_HUMAN	Zinc finger protein 536;	Eukaryota; Metazoa; Chordata; Craniata; Vertebrata; Euteleostomi; Mammalia; Eutheria; Euarchontoglires; Primates; Haplorrhini; Catarrhini; Hominidae; Homo	45.763%ID	E:3.52e-12	COG5048^Zinc finger protein	KEGG:hsa:9745	GO:0005634^cellular_component^nucleus`GO:0046872^molecular_function^metal ion binding`GO:0044323^molecular_function^retinoic acid-responsive element binding`GO:0000978^molecular_function^RNA polymerase II core promoter proximal region sequence-specific DNA binding`GO:0001078^molecular_function^transcriptional repressor activity, RNA polymerase II core promoter proximal region sequence-specific bi…	.
TRINITY_DN25556_c0_g1_i1	ZN536_HUMAN	Zinc finger protein 536;	Eukaryota; Metazoa; Chordata; Craniata; Vertebrata; Euteleostomi; Mammalia; Eutheria; Euarchontoglires; Primates; Haplorrhini; Catarrhini; Hominidae; Homo	48.387%ID	E:2.06e-13	COG5048^Zinc finger protein	KEGG:hsa:9745	GO:0005634^cellular_component^nucleus`GO:0046872^molecular_function^metal ion binding`GO:0044323^molecular_function^retinoic acid-responsive element binding`GO:0000978^molecular_function^RNA polymerase II core promoter proximal region sequence-specific DNA binding`GO:0001078^molecular_function^transcriptional repressor activity, RNA polymerase II core promoter proximal region sequence-specific bi…	.
TRINITY_DN43136_c0_g4_i1	ZN536_HUMAN	Zinc finger protein 536;	Eukaryota; Metazoa; Chordata; Craniata; Vertebrata; Euteleostomi; Mammalia; Eutheria; Euarchontoglires; Primates; Haplorrhini; Catarrhini; Hominidae; Homo	56.818%ID	E:3.65e-09	COG5048^Zinc finger protein	KEGG:hsa:9745	GO:0005634^cellular_component^nucleus`GO:0046872^molecular_function^metal ion binding`GO:0044323^molecular_function^retinoic acid-responsive element binding`GO:0000978^molecular_function^RNA polymerase II core promoter proximal region sequence-specific DNA binding`GO:0001078^molecular_function^transcriptional repressor activity, RNA polymerase II core promoter proximal region sequence-specific bi…	.
TRINITY_DN11477_c0_g2_i1	ZN536_HUMAN	Zinc finger protein 536;	Eukaryota; Metazoa; Chordata; Craniata; Vertebrata; Euteleostomi; Mammalia; Eutheria; Euarchontoglires; Primates; Haplorrhini; Catarrhini; Hominidae; Homo	54.545%ID	E:9e-12	COG5048^Zinc finger protein	KEGG:hsa:9745	GO:0005634^cellular_component^nucleus`GO:0046872^molecular_function^metal ion binding`GO:0044323^molecular_function^retinoic acid-responsive element binding`GO:0000978^molecular_function^RNA polymerase II core promoter proximal region sequence-specific DNA binding`GO:0001078^molecular_function^transcriptional repressor activity, RNA polymerase II core promoter proximal region sequence-specific bi…	.
TRINITY_DN22235_c0_g3_i1	ZN536_HUMAN	Zinc finger protein 536;	Eukaryota; Metazoa; Chordata; Craniata; Vertebrata; Euteleostomi; Mammalia; Eutheria; Euarchontoglires; Primates; Haplorrhini; Catarrhini; Hominidae; Homo	56%ID	E:4.13e-10	COG5048^Zinc finger protein	KEGG:hsa:9745	GO:0005634^cellular_component^nucleus`GO:0046872^molecular_function^metal ion binding`GO:0044323^molecular_function^retinoic acid-responsive element binding`GO:0000978^molecular_function^RNA polymerase II core promoter proximal region sequence-specific DNA binding`GO:0001078^molecular_function^transcriptional repressor activity, RNA polymerase II core promoter proximal region sequence-specific bi…	.
TRINITY_DN10471_c0_g1_i2	ZN536_HUMAN	Zinc finger protein 536;	Eukaryota; Metazoa; Chordata; Craniata; Vertebrata; Euteleostomi; Mammalia; Eutheria; Euarchontoglires; Primates; Haplorrhini; Catarrhini; Hominidae; Homo	52.174%ID	E:3.03e-10	COG5048^Zinc finger protein	KEGG:mmu:243937	GO:0005634^cellular_component^nucleus`GO:0046872^molecular_function^metal ion binding`GO:0044323^molecular_function^retinoic acid-responsive element binding`GO:0000978^molecular_function^RNA polymerase II core promoter proximal region sequence-specific DNA binding`GO:0043565^molecular_function^sequence-specific DNA binding`GO:0001078^molecular_function^transcriptional repressor activity, RNA poly…	.
TRINITY_DN30858_c0_g1_i1	ZN536_HUMAN	Zinc finger protein 536;	Eukaryota; Metazoa; Chordata; Craniata; Vertebrata; Euteleostomi; Mammalia; Eutheria; Euarchontoglires; Primates; Haplorrhini; Catarrhini; Hominidae; Homo	56.25%ID	E:7.96e-13	COG5048^Zinc finger protein	KEGG:hsa:9745	GO:0005634^cellular_component^nucleus`GO:0046872^molecular_function^metal ion binding`GO:0044323^molecular_function^retinoic acid-responsive element binding`GO:0000978^molecular_function^RNA polymerase II core promoter proximal region sequence-specific DNA binding`GO:0001078^molecular_function^transcriptional repressor activity, RNA polymerase II core promoter proximal region sequence-specific bi…	.
TRINITY_DN2700_c0_g1_i3	ZN536_HUMAN	Zinc finger protein 536;	Eukaryota; Metazoa; Chordata; Craniata; Vertebrata; Euteleostomi; Mammalia; Eutheria; Euarchontoglires; Primates; Haplorrhini; Catarrhini; Hominidae; Homo	49.091%ID	E:1.73e-12	COG5048^Zinc finger protein	KEGG:hsa:9745	GO:0005634^cellular_component^nucleus`GO:0046872^molecular_function^metal ion binding`GO:0044323^molecular_function^retinoic acid-responsive element binding`GO:0000978^molecular_function^RNA polymerase II core promoter proximal region sequence-specific DNA binding`GO:0001078^molecular_function^transcriptional repressor activity, RNA polymerase II core promoter proximal region sequence-specific bi…	.
TRINITY_DN17758_c0_g1_i1	ZN536_HUMAN	Zinc finger protein 536;	Eukaryota; Metazoa; Chordata; Craniata; Vertebrata; Euteleostomi; Mammalia; Eutheria; Euarchontoglires; Primates; Haplorrhini; Catarrhini; Hominidae; Homo	48.077%ID	E:3.05e-09	COG5048^Zinc finger protein	KEGG:hsa:9745	GO:0005634^cellular_component^nucleus`GO:0046872^molecular_function^metal ion binding`GO:0044323^molecular_function^retinoic acid-responsive element binding`GO:0000978^molecular_function^RNA polymerase II core promoter proximal region sequence-specific DNA binding`GO:0001078^molecular_function^transcriptional repressor activity, RNA polymerase II core promoter proximal region sequence-specific bi…	.
TRINITY_DN29123_c0_g1_i1	ZN536_HUMAN	Zinc finger protein 536;	Eukaryota; Metazoa; Chordata; Craniata; Vertebrata; Euteleostomi; Mammalia; Eutheria; Euarchontoglires; Primates; Haplorrhini; Catarrhini; Hominidae; Homo	60%ID	E:1.51e-11	COG5048^Zinc finger protein	KEGG:hsa:9745	GO:0005634^cellular_component^nucleus`GO:0046872^molecular_function^metal ion binding`GO:0044323^molecular_function^retinoic acid-responsive element binding`GO:0000978^molecular_function^RNA polymerase II core promoter proximal region sequence-specific DNA binding`GO:0001078^molecular_function^transcriptional repressor activity, RNA polymerase II core promoter proximal region sequence-specific bi…	.
TRINITY_DN44295_c0_g2_i1	ZN536_HUMAN	Zinc finger protein 536;	Eukaryota; Metazoa; Chordata; Craniata; Vertebrata; Euteleostomi; Mammalia; Eutheria; Euarchontoglires; Primates; Haplorrhini; Catarrhini; Hominidae; Homo	49.18%ID	E:7.35e-13	.	.	.	.
TRINITY_DN44295_c0_g2_i1	ZN536_HUMAN	Zinc finger protein 536;	Eukaryota; Metazoa; Chordata; Craniata; Vertebrata; Euteleostomi; Mammalia; Eutheria; Euarchontoglires; Primates; Haplorrhini; Catarrhini; Hominidae; Homo	49.18%ID	E:7.35e-13	COG5048^Zinc finger protein	KEGG:mmu:243937	GO:0005634^cellular_component^nucleus`GO:0046872^molecular_function^metal ion binding`GO:0044323^molecular_function^retinoic acid-responsive element binding`GO:0000978^molecular_function^RNA polymerase II core promoter proximal region sequence-specific DNA binding`GO:0043565^molecular_function^sequence-specific DNA binding`GO:0001078^molecular_function^transcriptional repressor activity, RNA poly…	.
TRINITY_DN41551_c0_g1_i1	ZN536_HUMAN	Zinc finger protein 536;	Eukaryota; Metazoa; Chordata; Craniata; Vertebrata; Euteleostomi; Mammalia; Eutheria; Euarchontoglires; Primates; Haplorrhini; Catarrhini; Hominidae; Homo	50%ID	E:9.74e-08	COG5048^Zinc finger protein	KEGG:hsa:9745	GO:0005634^cellular_component^nucleus`GO:0046872^molecular_function^metal ion binding`GO:0044323^molecular_function^retinoic acid-responsive element binding`GO:0000978^molecular_function^RNA polymerase II core promoter proximal region sequence-specific DNA binding`GO:0001078^molecular_function^transcriptional repressor activity, RNA polymerase II core promoter proximal region sequence-specific bi…	.
TRINITY_DN14563_c0_g1_i1	ZN536_HUMAN	Zinc finger protein 536;	Eukaryota; Metazoa; Chordata; Craniata; Vertebrata; Euteleostomi; Mammalia; Eutheria; Euarchontoglires; Primates; Haplorrhini; Catarrhini; Hominidae; Homo	45.679%ID	E:7.6e-13	COG5048^Zinc finger protein	KEGG:hsa:9745	GO:0005634^cellular_component^nucleus`GO:0046872^molecular_function^metal ion binding`GO:0044323^molecular_function^retinoic acid-responsive element binding`GO:0000978^molecular_function^RNA polymerase II core promoter proximal region sequence-specific DNA binding`GO:0001078^molecular_function^transcriptional repressor activity, RNA polymerase II core promoter proximal region sequence-specific bi…	.
TRINITY_DN67095_c0_g1_i1	ZN536_HUMAN	Zinc finger protein 536;	Eukaryota; Metazoa; Chordata; Craniata; Vertebrata; Euteleostomi; Mammalia; Eutheria; Euarchontoglires; Primates; Haplorrhini; Catarrhini; Hominidae; Homo	58.333%ID	E:3.34e-11	COG5048^Zinc finger protein	KEGG:hsa:9745	GO:0005634^cellular_component^nucleus`GO:0046872^molecular_function^metal ion binding`GO:0044323^molecular_function^retinoic acid-responsive element binding`GO:0000978^molecular_function^RNA polymerase II core promoter proximal region sequence-specific DNA binding`GO:0001078^molecular_function^transcriptional repressor activity, RNA polymerase II core promoter proximal region sequence-specific bi…	.
TRINITY_DN20257_c0_g6_i1	ZN536_HUMAN	Zinc finger protein 536;	Eukaryota; Metazoa; Chordata; Craniata; Vertebrata; Euteleostomi; Mammalia; Eutheria; Euarchontoglires; Primates; Haplorrhini; Catarrhini; Hominidae; Homo	53.846%ID	E:3.6e-12	COG5048^Zinc finger protein	KEGG:hsa:9745	GO:0005634^cellular_component^nucleus`GO:0046872^molecular_function^metal ion binding`GO:0044323^molecular_function^retinoic acid-responsive element binding`GO:0000978^molecular_function^RNA polymerase II core promoter proximal region sequence-specific DNA binding`GO:0001078^molecular_function^transcriptional repressor activity, RNA polymerase II core promoter proximal region sequence-specific bi…	.
TRINITY_DN11477_c0_g3_i1	ZN536_HUMAN	Zinc finger protein 536;	Eukaryota; Metazoa; Chordata; Craniata; Vertebrata; Euteleostomi; Mammalia; Eutheria; Euarchontoglires; Primates; Haplorrhini; Catarrhini; Hominidae; Homo	57.447%ID	E:1.56e-13	COG5048^Zinc finger protein	KEGG:hsa:9745	GO:0005634^cellular_component^nucleus`GO:0046872^molecular_function^metal ion binding`GO:0044323^molecular_function^retinoic acid-responsive element binding`GO:0000978^molecular_function^RNA polymerase II core promoter proximal region sequence-specific DNA binding`GO:0001078^molecular_function^transcriptional repressor activity, RNA polymerase II core promoter proximal region sequence-specific bi…	.
TRINITY_DN10471_c0_g1_i1	ZN536_HUMAN	Zinc finger protein 536;	Eukaryota; Metazoa; Chordata; Craniata; Vertebrata; Euteleostomi; Mammalia; Eutheria; Euarchontoglires; Primates; Haplorrhini; Catarrhini; Hominidae; Homo	52.174%ID	E:2.17e-10	COG5048^Zinc finger protein	KEGG:mmu:243937	GO:0005634^cellular_component^nucleus`GO:0046872^molecular_function^metal ion binding`GO:0044323^molecular_function^retinoic acid-responsive element binding`GO:0000978^molecular_function^RNA polymerase II core promoter proximal region sequence-specific DNA binding`GO:0043565^molecular_function^sequence-specific DNA binding`GO:0001078^molecular_function^transcriptional repressor activity, RNA poly…	.
TRINITY_DN22235_c0_g1_i3	ZN536_HUMAN	Zinc finger protein 536;	Eukaryota; Metazoa; Chordata; Craniata; Vertebrata; Euteleostomi; Mammalia; Eutheria; Euarchontoglires; Primates; Haplorrhini; Catarrhini; Hominidae; Homo	46.429%ID	E:8.89e-11	COG5048^Zinc finger protein	KEGG:hsa:9745	GO:0005634^cellular_component^nucleus`GO:0046872^molecular_function^metal ion binding`GO:0044323^molecular_function^retinoic acid-responsive element binding`GO:0000978^molecular_function^RNA polymerase II core promoter proximal region sequence-specific DNA binding`GO:0001078^molecular_function^transcriptional repressor activity, RNA polymerase II core promoter proximal region sequence-specific bi…	.
TRINITY_DN1182_c1_g1_i1	ZN536_HUMAN	Zinc finger protein 536;	Eukaryota; Metazoa; Chordata; Craniata; Vertebrata; Euteleostomi; Mammalia; Eutheria; Euarchontoglires; Primates; Haplorrhini; Catarrhini; Hominidae; Homo	58.824%ID	E:3.73e-10	COG5048^Zinc finger protein	KEGG:hsa:9745	GO:0005634^cellular_component^nucleus`GO:0046872^molecular_function^metal ion binding`GO:0044323^molecular_function^retinoic acid-responsive element binding`GO:0000978^molecular_function^RNA polymerase II core promoter proximal region sequence-specific DNA binding`GO:0001078^molecular_function^transcriptional repressor activity, RNA polymerase II core promoter proximal region sequence-specific bi…	.
TRINITY_DN43136_c0_g1_i1	ZN536_HUMAN	Zinc finger protein 536;	Eukaryota; Metazoa; Chordata; Craniata; Vertebrata; Euteleostomi; Mammalia; Eutheria; Euarchontoglires; Primates; Haplorrhini; Catarrhini; Hominidae; Homo	52%ID	E:3.32e-11	COG5048^Zinc finger protein	KEGG:hsa:9745	GO:0005634^cellular_component^nucleus`GO:0046872^molecular_function^metal ion binding`GO:0044323^molecular_function^retinoic acid-responsive element binding`GO:0000978^molecular_function^RNA polymerase II core promoter proximal region sequence-specific DNA binding`GO:0001078^molecular_function^transcriptional repressor activity, RNA polymerase II core promoter proximal region sequence-specific bi…	.
TRINITY_DN38128_c0_g1_i1	ZN536_HUMAN	Zinc finger protein 536;	Eukaryota; Metazoa; Chordata; Craniata; Vertebrata; Euteleostomi; Mammalia; Eutheria; Euarchontoglires; Primates; Haplorrhini; Catarrhini; Hominidae; Homo	57.143%ID	E:8.75e-13	COG5048^Zinc finger protein	KEGG:hsa:9745	GO:0005634^cellular_component^nucleus`GO:0046872^molecular_function^metal ion binding`GO:0044323^molecular_function^retinoic acid-responsive element binding`GO:0000978^molecular_function^RNA polymerase II core promoter proximal region sequence-specific DNA binding`GO:0001078^molecular_function^transcriptional repressor activity, RNA polymerase II core promoter proximal region sequence-specific bi…	.
TRINITY_DN50506_c1_g2_i2	ZN536_HUMAN	Zinc finger protein 536;	Eukaryota; Metazoa; Chordata; Craniata; Vertebrata; Euteleostomi; Mammalia; Eutheria; Euarchontoglires; Primates; Haplorrhini; Catarrhini; Hominidae; Homo	50%ID	E:2.19e-10	COG5048^Zinc finger protein	KEGG:hsa:9745	GO:0005634^cellular_component^nucleus`GO:0046872^molecular_function^metal ion binding`GO:0044323^molecular_function^retinoic acid-responsive element binding`GO:0000978^molecular_function^RNA polymerase II core promoter proximal region sequence-specific DNA binding`GO:0001078^molecular_function^transcriptional repressor activity, RNA polymerase II core promoter proximal region sequence-specific bi…	.
TRINITY_DN20257_c0_g5_i1	ZN536_HUMAN	Zinc finger protein 536;	Eukaryota; Metazoa; Chordata; Craniata; Vertebrata; Euteleostomi; Mammalia; Eutheria; Euarchontoglires; Primates; Haplorrhini; Catarrhini; Hominidae; Homo	44.681%ID	E:7.8e-09	COG5048^Zinc finger protein	KEGG:hsa:9745	GO:0005634^cellular_component^nucleus`GO:0046872^molecular_function^metal ion binding`GO:0044323^molecular_function^retinoic acid-responsive element binding`GO:0000978^molecular_function^RNA polymerase II core promoter proximal region sequence-specific DNA binding`GO:0001078^molecular_function^transcriptional repressor activity, RNA polymerase II core promoter proximal region sequence-specific bi…	.
TRINITY_DN35328_c0_g2_i1	ZN536_HUMAN	Zinc finger protein 536;	Eukaryota; Metazoa; Chordata; Craniata; Vertebrata; Euteleostomi; Mammalia; Eutheria; Euarchontoglires; Primates; Haplorrhini; Catarrhini; Hominidae; Homo	44.828%ID	E:1.8e-09	COG5048^Zinc finger protein	KEGG:hsa:9745	GO:0005634^cellular_component^nucleus`GO:0046872^molecular_function^metal ion binding`GO:0044323^molecular_function^retinoic acid-responsive element binding`GO:0000978^molecular_function^RNA polymerase II core promoter proximal region sequence-specific DNA binding`GO:0001078^molecular_function^transcriptional repressor activity, RNA polymerase II core promoter proximal region sequence-specific bi…	.
TRINITY_DN13421_c0_g1_i1	ZN532_MOUSE	Zinc finger protein 532;	Eukaryota; Metazoa; Chordata; Craniata; Vertebrata; Euteleostomi; Mammalia; Eutheria; Euarchontoglires; Glires; Rodentia; Sciurognathi; Muroidea; Muridae; Murinae; Mus; Mus	46.835%ID	E:3.58e-20	COG5048^Zinc finger protein	KEGG:mmu:328977	GO:0005634^cellular_component^nucleus`GO:0003677^molecular_function^DNA binding`GO:0046872^molecular_function^metal ion binding`GO:0006355^biological_process^regulation of transcription, DNA-templated`GO:0006351^biological_process^transcription, DNA-templated	.
TRINITY_DN65069_c0_g1_i1	ZN532_HUMAN	Zinc finger protein 532;	Eukaryota; Metazoa; Chordata; Craniata; Vertebrata; Euteleostomi; Mammalia; Eutheria; Euarchontoglires; Primates; Haplorrhini; Catarrhini; Hominidae; Homo	35.294%ID	E:2.5e-07	COG5048^Zinc finger protein	KEGG:hsa:55205	GO:0005634^cellular_component^nucleus`GO:0003677^molecular_function^DNA binding`GO:0046872^molecular_function^metal ion binding`GO:0006355^biological_process^regulation of transcription, DNA-templated`GO:0006351^biological_process^transcription, DNA-templated	.
TRINITY_DN19228_c0_g1_i1	ZN524_HUMAN	Zinc finger protein 524;	Eukaryota; Metazoa; Chordata; Craniata; Vertebrata; Euteleostomi; Mammalia; Eutheria; Euarchontoglires; Primates; Haplorrhini; Catarrhini; Hominidae; Homo	46.809%ID	E:4.96e-08	COG5048^Zinc finger protein	KEGG:hsa:147807	GO:0005634^cellular_component^nucleus`GO:0003677^molecular_function^DNA binding`GO:0046872^molecular_function^metal ion binding`GO:0006355^biological_process^regulation of transcription, DNA-templated`GO:0006351^biological_process^transcription, DNA-templated	.
TRINITY_DN18857_c0_g4_i1	ZN519_HUMAN	Zinc finger protein 519;	Eukaryota; Metazoa; Chordata; Craniata; Vertebrata; Euteleostomi; Mammalia; Eutheria; Euarchontoglires; Primates; Haplorrhini; Catarrhini; Hominidae; Homo	51.852%ID	E:9.1e-26	.	.	GO:0005634^cellular_component^nucleus`GO:0003677^molecular_function^DNA binding`GO:0046872^molecular_function^metal ion binding`GO:0006355^biological_process^regulation of transcription, DNA-templated`GO:0006351^biological_process^transcription, DNA-templated	.
TRINITY_DN39987_c0_g1_i3	ZN519_HUMAN	Zinc finger protein 519;	Eukaryota; Metazoa; Chordata; Craniata; Vertebrata; Euteleostomi; Mammalia; Eutheria; Euarchontoglires; Primates; Haplorrhini; Catarrhini; Hominidae; Homo	66.379%ID	E:4.55e-47	COG5048^Zinc finger protein	KEGG:hsa:162655`KO:K09228	GO:0005634^cellular_component^nucleus`GO:0046872^molecular_function^metal ion binding`GO:0000978^molecular_function^RNA polymerase II core promoter proximal region sequence-specific DNA binding`GO:0006355^biological_process^regulation of transcription, DNA-templated`GO:0006351^biological_process^transcription, DNA-templated	.
TRINITY_DN1054_c0_g1_i1	ZN516_MOUSE	Zinc finger protein 516 {ECO:0000312|MGI:MGI:2443957};	Eukaryota; Metazoa; Chordata; Craniata; Vertebrata; Euteleostomi; Mammalia; Eutheria; Euarchontoglires; Glires; Rodentia; Sciurognathi; Muroidea; Muridae; Murinae; Mus; Mus	57.692%ID	E:2.94e-10	COG5048^Zinc finger protein	KEGG:hsa:9658	GO:0005634^cellular_component^nucleus`GO:0033613^molecular_function^activating transcription factor binding`GO:0000987^molecular_function^core promoter proximal region sequence-specific DNA binding`GO:0046872^molecular_function^metal ion binding`GO:0043565^molecular_function^sequence-specific DNA binding`GO:0003700^molecular_function^transcription factor activity, sequence-specific DNA binding`GO…	.
TRINITY_DN44608_c0_g1_i3	ZN516_MOUSE	Zinc finger protein 516 {ECO:0000312|MGI:MGI:2443957};	Eukaryota; Metazoa; Chordata; Craniata; Vertebrata; Euteleostomi; Mammalia; Eutheria; Euarchontoglires; Glires; Rodentia; Sciurognathi; Muroidea; Muridae; Murinae; Mus; Mus	60.526%ID	E:2.75e-09	COG5048^Zinc finger protein	KEGG:mmu:329003	GO:0005634^cellular_component^nucleus`GO:0033613^molecular_function^activating transcription factor binding`GO:0000987^molecular_function^core promoter proximal region sequence-specific DNA binding`GO:0046872^molecular_function^metal ion binding`GO:0003700^molecular_function^transcription factor activity, sequence-specific DNA binding`GO:0060612^biological_process^adipose tissue development`GO:00…	.
TRINITY_DN25266_c0_g1_i2	ZN516_HUMAN	Zinc finger protein 516 {ECO:0000312|HGNC:HGNC:28990};	Eukaryota; Metazoa; Chordata; Craniata; Vertebrata; Euteleostomi; Mammalia; Eutheria; Euarchontoglires; Primates; Haplorrhini; Catarrhini; Hominidae; Homo	52.083%ID	E:1.28e-11	COG5048^Zinc finger protein	KEGG:hsa:9658	GO:0005634^cellular_component^nucleus`GO:0033613^molecular_function^activating transcription factor binding`GO:0000987^molecular_function^core promoter proximal region sequence-specific DNA binding`GO:0046872^molecular_function^metal ion binding`GO:0043565^molecular_function^sequence-specific DNA binding`GO:0003700^molecular_function^transcription factor activity, sequence-specific DNA binding`GO…	.
TRINITY_DN12242_c0_g3_i3	ZN516_HUMAN	Zinc finger protein 516 {ECO:0000312|HGNC:HGNC:28990};	Eukaryota; Metazoa; Chordata; Craniata; Vertebrata; Euteleostomi; Mammalia; Eutheria; Euarchontoglires; Primates; Haplorrhini; Catarrhini; Hominidae; Homo	48.529%ID	E:2.01e-13	COG5048^Zinc finger protein	KEGG:hsa:9658	GO:0005634^cellular_component^nucleus`GO:0033613^molecular_function^activating transcription factor binding`GO:0000987^molecular_function^core promoter proximal region sequence-specific DNA binding`GO:0046872^molecular_function^metal ion binding`GO:0043565^molecular_function^sequence-specific DNA binding`GO:0003700^molecular_function^transcription factor activity, sequence-specific DNA binding`GO…	.
TRINITY_DN29851_c0_g2_i1	ZN516_HUMAN	Zinc finger protein 516 {ECO:0000312|HGNC:HGNC:28990};	Eukaryota; Metazoa; Chordata; Craniata; Vertebrata; Euteleostomi; Mammalia; Eutheria; Euarchontoglires; Primates; Haplorrhini; Catarrhini; Hominidae; Homo	51.852%ID	E:4.41e-09	COG5048^Zinc finger protein	KEGG:hsa:9658	GO:0005634^cellular_component^nucleus`GO:0033613^molecular_function^activating transcription factor binding`GO:0000987^molecular_function^core promoter proximal region sequence-specific DNA binding`GO:0046872^molecular_function^metal ion binding`GO:0043565^molecular_function^sequence-specific DNA binding`GO:0003700^molecular_function^transcription factor activity, sequence-specific DNA binding`GO…	.
TRINITY_DN20194_c0_g1_i1	ZN513_RAT	Zinc finger protein 513;	Eukaryota; Metazoa; Chordata; Craniata; Vertebrata; Euteleostomi; Mammalia; Eutheria; Euarchontoglires; Glires; Rodentia; Sciurognathi; Muroidea; Muridae; Murinae; Rattus	45.882%ID	E:5.26e-20	COG5048^Zinc finger protein	KEGG:mmu:101023	GO:0005634^cellular_component^nucleus`GO:0003677^molecular_function^DNA binding`GO:0046872^molecular_function^metal ion binding`GO:0044212^molecular_function^transcription regulatory region DNA binding`GO:0006355^biological_process^regulation of transcription, DNA-templated`GO:0060041^biological_process^retina development in camera-type eye`GO:0006351^biological_process^transcription, DNA-templat…	.
TRINITY_DN64644_c0_g1_i1	ZN513_RAT	Zinc finger protein 513;	Eukaryota; Metazoa; Chordata; Craniata; Vertebrata; Euteleostomi; Mammalia; Eutheria; Euarchontoglires; Glires; Rodentia; Sciurognathi; Muroidea; Muridae; Murinae; Rattus	56.098%ID	E:2.87e-07	COG5048^Zinc finger protein	KEGG:rno:313913	GO:0005634^cellular_component^nucleus`GO:0046872^molecular_function^metal ion binding`GO:0044212^molecular_function^transcription regulatory region DNA binding`GO:0006355^biological_process^regulation of transcription, DNA-templated`GO:0060041^biological_process^retina development in camera-type eye`GO:0006351^biological_process^transcription, DNA-templated	.
TRINITY_DN46809_c0_g1_i1	ZN513_RAT	Zinc finger protein 513;	Eukaryota; Metazoa; Chordata; Craniata; Vertebrata; Euteleostomi; Mammalia; Eutheria; Euarchontoglires; Glires; Rodentia; Sciurognathi; Muroidea; Muridae; Murinae; Rattus	38.667%ID	E:8.36e-15	COG5048^Zinc finger protein	KEGG:rno:313913	GO:0005634^cellular_component^nucleus`GO:0046872^molecular_function^metal ion binding`GO:0044212^molecular_function^transcription regulatory region DNA binding`GO:0006355^biological_process^regulation of transcription, DNA-templated`GO:0060041^biological_process^retina development in camera-type eye`GO:0006351^biological_process^transcription, DNA-templated	.
TRINITY_DN15531_c0_g1_i2	ZN513_MOUSE	Zinc finger protein 513;	Eukaryota; Metazoa; Chordata; Craniata; Vertebrata; Euteleostomi; Mammalia; Eutheria; Euarchontoglires; Glires; Rodentia; Sciurognathi; Muroidea; Muridae; Murinae; Mus; Mus	44.444%ID	E:5.1e-17	COG5048^Zinc finger protein	KEGG:hsa:130557	GO:0005634^cellular_component^nucleus`GO:0003677^molecular_function^DNA binding`GO:0046872^molecular_function^metal ion binding`GO:0044212^molecular_function^transcription regulatory region DNA binding`GO:0006355^biological_process^regulation of transcription, DNA-templated`GO:0050896^biological_process^response to stimulus`GO:0060041^biological_process^retina development in camera-type eye`GO:00…	.
TRINITY_DN34135_c0_g1_i1	ZN513_MOUSE	Zinc finger protein 513;	Eukaryota; Metazoa; Chordata; Craniata; Vertebrata; Euteleostomi; Mammalia; Eutheria; Euarchontoglires; Glires; Rodentia; Sciurognathi; Muroidea; Muridae; Murinae; Mus; Mus	42.52%ID	E:1.02e-26	COG5048^Zinc finger protein	KEGG:mmu:101023	GO:0005634^cellular_component^nucleus`GO:0003677^molecular_function^DNA binding`GO:0046872^molecular_function^metal ion binding`GO:0044212^molecular_function^transcription regulatory region DNA binding`GO:0006355^biological_process^regulation of transcription, DNA-templated`GO:0060041^biological_process^retina development in camera-type eye`GO:0006351^biological_process^transcription, DNA-templat…	.
TRINITY_DN38407_c0_g1_i1	ZN513_MOUSE	Zinc finger protein 513;	Eukaryota; Metazoa; Chordata; Craniata; Vertebrata; Euteleostomi; Mammalia; Eutheria; Euarchontoglires; Glires; Rodentia; Sciurognathi; Muroidea; Muridae; Murinae; Mus; Mus	43.617%ID	E:1.6e-17	COG5048^Zinc finger protein	KEGG:mmu:101023	GO:0005634^cellular_component^nucleus`GO:0003677^molecular_function^DNA binding`GO:0046872^molecular_function^metal ion binding`GO:0044212^molecular_function^transcription regulatory region DNA binding`GO:0006355^biological_process^regulation of transcription, DNA-templated`GO:0060041^biological_process^retina development in camera-type eye`GO:0006351^biological_process^transcription, DNA-templat…	.
TRINITY_DN64817_c0_g1_i1	ZN513_MOUSE	Zinc finger protein 513;	Eukaryota; Metazoa; Chordata; Craniata; Vertebrata; Euteleostomi; Mammalia; Eutheria; Euarchontoglires; Glires; Rodentia; Sciurognathi; Muroidea; Muridae; Murinae; Mus; Mus	52.564%ID	E:9.76e-20	COG5048^Zinc finger protein	KEGG:mmu:101023	GO:0005634^cellular_component^nucleus`GO:0003677^molecular_function^DNA binding`GO:0046872^molecular_function^metal ion binding`GO:0044212^molecular_function^transcription regulatory region DNA binding`GO:0006355^biological_process^regulation of transcription, DNA-templated`GO:0060041^biological_process^retina development in camera-type eye`GO:0006351^biological_process^transcription, DNA-templat…	.
TRINITY_DN29265_c0_g1_i1	ZN513_MOUSE	Zinc finger protein 513;	Eukaryota; Metazoa; Chordata; Craniata; Vertebrata; Euteleostomi; Mammalia; Eutheria; Euarchontoglires; Glires; Rodentia; Sciurognathi; Muroidea; Muridae; Murinae; Mus; Mus	46.914%ID	E:7.48e-20	COG5048^Zinc finger protein	KEGG:mmu:101023	GO:0005634^cellular_component^nucleus`GO:0003677^molecular_function^DNA binding`GO:0046872^molecular_function^metal ion binding`GO:0044212^molecular_function^transcription regulatory region DNA binding`GO:0006355^biological_process^regulation of transcription, DNA-templated`GO:0060041^biological_process^retina development in camera-type eye`GO:0006351^biological_process^transcription, DNA-templat…	.
TRINITY_DN44983_c0_g1_i1	ZN513_MOUSE	Zinc finger protein 513;	Eukaryota; Metazoa; Chordata; Craniata; Vertebrata; Euteleostomi; Mammalia; Eutheria; Euarchontoglires; Glires; Rodentia; Sciurognathi; Muroidea; Muridae; Murinae; Mus; Mus	44.118%ID	E:1.37e-12	COG5048^Zinc finger protein	KEGG:mmu:101023	GO:0005634^cellular_component^nucleus`GO:0003677^molecular_function^DNA binding`GO:0046872^molecular_function^metal ion binding`GO:0044212^molecular_function^transcription regulatory region DNA binding`GO:0006355^biological_process^regulation of transcription, DNA-templated`GO:0060041^biological_process^retina development in camera-type eye`GO:0006351^biological_process^transcription, DNA-templat…	.
TRINITY_DN36589_c0_g2_i1	ZN513_MOUSE	Zinc finger protein 513;	Eukaryota; Metazoa; Chordata; Craniata; Vertebrata; Euteleostomi; Mammalia; Eutheria; Euarchontoglires; Glires; Rodentia; Sciurognathi; Muroidea; Muridae; Murinae; Mus; Mus	55.357%ID	E:7.78e-13	COG5048^Zinc finger protein	KEGG:mmu:101023	GO:0005634^cellular_component^nucleus`GO:0003677^molecular_function^DNA binding`GO:0046872^molecular_function^metal ion binding`GO:0044212^molecular_function^transcription regulatory region DNA binding`GO:0006355^biological_process^regulation of transcription, DNA-templated`GO:0060041^biological_process^retina development in camera-type eye`GO:0006351^biological_process^transcription, DNA-templat…	.
TRINITY_DN27245_c0_g1_i1	ZN513_HUMAN	Zinc finger protein 513;	Eukaryota; Metazoa; Chordata; Craniata; Vertebrata; Euteleostomi; Mammalia; Eutheria; Euarchontoglires; Primates; Haplorrhini; Catarrhini; Hominidae; Homo	44.048%ID	E:2.93e-19	COG5048^Zinc finger protein	KEGG:hsa:130557	GO:0005634^cellular_component^nucleus`GO:0003677^molecular_function^DNA binding`GO:0046872^molecular_function^metal ion binding`GO:0044212^molecular_function^transcription regulatory region DNA binding`GO:0006355^biological_process^regulation of transcription, DNA-templated`GO:0050896^biological_process^response to stimulus`GO:0060041^biological_process^retina development in camera-type eye`GO:00…	.
TRINITY_DN27990_c0_g1_i1	ZN513_HUMAN	Zinc finger protein 513;	Eukaryota; Metazoa; Chordata; Craniata; Vertebrata; Euteleostomi; Mammalia; Eutheria; Euarchontoglires; Primates; Haplorrhini; Catarrhini; Hominidae; Homo	50%ID	E:2.27e-20	COG5048^Zinc finger protein	KEGG:hsa:130557	GO:0005634^cellular_component^nucleus`GO:0003677^molecular_function^DNA binding`GO:0046872^molecular_function^metal ion binding`GO:0044212^molecular_function^transcription regulatory region DNA binding`GO:0006355^biological_process^regulation of transcription, DNA-templated`GO:0050896^biological_process^response to stimulus`GO:0060041^biological_process^retina development in camera-type eye`GO:00…	.
TRINITY_DN44816_c0_g1_i1	ZN513_HUMAN	Zinc finger protein 513;	Eukaryota; Metazoa; Chordata; Craniata; Vertebrata; Euteleostomi; Mammalia; Eutheria; Euarchontoglires; Primates; Haplorrhini; Catarrhini; Hominidae; Homo	55.738%ID	E:7.34e-18	COG5048^Zinc finger protein	KEGG:hsa:130557	GO:0005634^cellular_component^nucleus`GO:0003677^molecular_function^DNA binding`GO:0046872^molecular_function^metal ion binding`GO:0044212^molecular_function^transcription regulatory region DNA binding`GO:0006355^biological_process^regulation of transcription, DNA-templated`GO:0050896^biological_process^response to stimulus`GO:0060041^biological_process^retina development in camera-type eye`GO:00…	.
TRINITY_DN34135_c0_g9_i1	ZN513_HUMAN	Zinc finger protein 513;	Eukaryota; Metazoa; Chordata; Craniata; Vertebrata; Euteleostomi; Mammalia; Eutheria; Euarchontoglires; Primates; Haplorrhini; Catarrhini; Hominidae; Homo	44.578%ID	E:9.51e-19	COG5048^Zinc finger protein	KEGG:hsa:130557	GO:0005634^cellular_component^nucleus`GO:0003677^molecular_function^DNA binding`GO:0046872^molecular_function^metal ion binding`GO:0044212^molecular_function^transcription regulatory region DNA binding`GO:0006355^biological_process^regulation of transcription, DNA-templated`GO:0050896^biological_process^response to stimulus`GO:0060041^biological_process^retina development in camera-type eye`GO:00…	.
TRINITY_DN18103_c0_g1_i1	ZN511_DANRE	Zinc finger protein 511;	Eukaryota; Metazoa; Chordata; Craniata; Vertebrata; Euteleostomi; Actinopterygii; Neopterygii; Teleostei; Ostariophysi; Cypriniformes; Cyprinidae; Danio	37.931%ID	E:1.76e-24	.	KEGG:dre:368916	GO:0005634^cellular_component^nucleus`GO:0003677^molecular_function^DNA binding`GO:0046872^molecular_function^metal ion binding`GO:0006355^biological_process^regulation of transcription, DNA-templated`GO:0006351^biological_process^transcription, DNA-templated	.
TRINITY_DN31659_c1_g1_i2	ZN510_HUMAN	Zinc finger protein 510;	Eukaryota; Metazoa; Chordata; Craniata; Vertebrata; Euteleostomi; Mammalia; Eutheria; Euarchontoglires; Primates; Haplorrhini; Catarrhini; Hominidae; Homo	52.874%ID	E:1.78e-23	COG5048^Zinc finger protein	KEGG:hsa:22869`KO:K09228	GO:0005634^cellular_component^nucleus`GO:0003677^molecular_function^DNA binding`GO:0046872^molecular_function^metal ion binding`GO:0006355^biological_process^regulation of transcription, DNA-templated`GO:0006351^biological_process^transcription, DNA-templated	.
TRINITY_DN11087_c0_g2_i2	ZN510_HUMAN	Zinc finger protein 510;	Eukaryota; Metazoa; Chordata; Craniata; Vertebrata; Euteleostomi; Mammalia; Eutheria; Euarchontoglires; Primates; Haplorrhini; Catarrhini; Hominidae; Homo	46.341%ID	E:3.77e-06	COG5048^Zinc finger protein	KEGG:hsa:22869`KO:K09228	GO:0005634^cellular_component^nucleus`GO:0003677^molecular_function^DNA binding`GO:0046872^molecular_function^metal ion binding`GO:0006355^biological_process^regulation of transcription, DNA-templated`GO:0006351^biological_process^transcription, DNA-templated	.
TRINITY_DN49956_c0_g2_i1	ZN510_HUMAN	Zinc finger protein 510;	Eukaryota; Metazoa; Chordata; Craniata; Vertebrata; Euteleostomi; Mammalia; Eutheria; Euarchontoglires; Primates; Haplorrhini; Catarrhini; Hominidae; Homo	47.458%ID	E:4.54e-11	COG5048^Zinc finger protein	KEGG:hsa:22869`KO:K09228	GO:0005634^cellular_component^nucleus`GO:0003677^molecular_function^DNA binding`GO:0046872^molecular_function^metal ion binding`GO:0006355^biological_process^regulation of transcription, DNA-templated`GO:0006351^biological_process^transcription, DNA-templated	.
TRINITY_DN3052_c1_g7_i1	ZN503_XENTR	Zinc finger protein 503;	Eukaryota; Metazoa; Chordata; Craniata; Vertebrata; Euteleostomi; Amphibia; Batrachia; Anura; Pipoidea; Pipidae; Xenopodinae; Xenopus; Silurana	65.957%ID	E:2.45e-10	ENOG4111EZY^Zinc finger protein	KEGG:xtr:780155	GO:0005634^cellular_component^nucleus`GO:0046872^molecular_function^metal ion binding`GO:0003676^molecular_function^nucleic acid binding`GO:0006355^biological_process^regulation of transcription, DNA-templated`GO:0006351^biological_process^transcription, DNA-templated	.
TRINITY_DN39033_c0_g2_i1	ZN502_HUMAN	Zinc finger protein 502;	Eukaryota; Metazoa; Chordata; Craniata; Vertebrata; Euteleostomi; Mammalia; Eutheria; Euarchontoglires; Primates; Haplorrhini; Catarrhini; Hominidae; Homo	25.352%ID	E:1.47e-08	COG5048^Zinc finger protein	KEGG:hsa:91392	GO:0005634^cellular_component^nucleus`GO:0046872^molecular_function^metal ion binding`GO:0000978^molecular_function^RNA polymerase II core promoter proximal region sequence-specific DNA binding`GO:0044794^biological_process^positive regulation by host of viral process`GO:0044791^biological_process^positive regulation by host of viral release from host cell`GO:0006355^biological_process^regulation…	.
TRINITY_DN54368_c0_g1_i1	ZN501_PONAB	Zinc finger protein 501;	Eukaryota; Metazoa; Chordata; Craniata; Vertebrata; Euteleostomi; Mammalia; Eutheria; Euarchontoglires; Primates; Haplorrhini; Catarrhini; Hominidae; Pongo	60.606%ID	E:3.27e-22	COG5048^Zinc finger protein	KEGG:pon:100174223	GO:0005634^cellular_component^nucleus`GO:0003677^molecular_function^DNA binding`GO:0046872^molecular_function^metal ion binding`GO:0006355^biological_process^regulation of transcription, DNA-templated`GO:0006351^biological_process^transcription, DNA-templated	.
TRINITY_DN11370_c0_g2_i2	ZN501_PONAB	Zinc finger protein 501;	Eukaryota; Metazoa; Chordata; Craniata; Vertebrata; Euteleostomi; Mammalia; Eutheria; Euarchontoglires; Primates; Haplorrhini; Catarrhini; Hominidae; Pongo	52.143%ID	E:5.92e-49	COG5048^Zinc finger protein	KEGG:pon:100174223	GO:0005634^cellular_component^nucleus`GO:0003677^molecular_function^DNA binding`GO:0046872^molecular_function^metal ion binding`GO:0006355^biological_process^regulation of transcription, DNA-templated`GO:0006351^biological_process^transcription, DNA-templated	.
TRINITY_DN9368_c0_g2_i1	ZN500_HUMAN	Zinc finger protein 500;	Eukaryota; Metazoa; Chordata; Craniata; Vertebrata; Euteleostomi; Mammalia; Eutheria; Euarchontoglires; Primates; Haplorrhini; Catarrhini; Hominidae; Homo	60.563%ID	E:7.27e-24	COG5048^Zinc finger protein	KEGG:hsa:26048`KO:K09229	GO:0005737^cellular_component^cytoplasm`GO:0005654^cellular_component^nucleoplasm`GO:0005634^cellular_component^nucleus`GO:0046872^molecular_function^metal ion binding`GO:0043565^molecular_function^sequence-specific DNA binding`GO:0003700^molecular_function^transcription factor activity, sequence-specific DNA binding`GO:0006351^biological_process^transcription, DNA-templated	.
TRINITY_DN20731_c0_g1_i2	ZN500_HUMAN	Zinc finger protein 500;	Eukaryota; Metazoa; Chordata; Craniata; Vertebrata; Euteleostomi; Mammalia; Eutheria; Euarchontoglires; Primates; Haplorrhini; Catarrhini; Hominidae; Homo	43.333%ID	E:2.96e-24	COG5048^Zinc finger protein	KEGG:hsa:26048`KO:K09229	GO:0005737^cellular_component^cytoplasm`GO:0005654^cellular_component^nucleoplasm`GO:0005634^cellular_component^nucleus`GO:0046872^molecular_function^metal ion binding`GO:0043565^molecular_function^sequence-specific DNA binding`GO:0003700^molecular_function^transcription factor activity, sequence-specific DNA binding`GO:0006351^biological_process^transcription, DNA-templated	.
TRINITY_DN12707_c0_g4_i2	ZN492_HUMAN	Zinc finger protein 492;	Eukaryota; Metazoa; Chordata; Craniata; Vertebrata; Euteleostomi; Mammalia; Eutheria; Euarchontoglires; Primates; Haplorrhini; Catarrhini; Hominidae; Homo	47.967%ID	E:1.19e-34	COG5048^Zinc finger protein	KEGG:hsa:57615`KO:K09228	GO:0005634^cellular_component^nucleus`GO:0046872^molecular_function^metal ion binding`GO:0000978^molecular_function^RNA polymerase II core promoter proximal region sequence-specific DNA binding`GO:0006355^biological_process^regulation of transcription, DNA-templated`GO:0006351^biological_process^transcription, DNA-templated	.
TRINITY_DN11396_c0_g2_i1	ZN492_HUMAN	Zinc finger protein 492;	Eukaryota; Metazoa; Chordata; Craniata; Vertebrata; Euteleostomi; Mammalia; Eutheria; Euarchontoglires; Primates; Haplorrhini; Catarrhini; Hominidae; Homo	42.294%ID	E:2.69e-72	COG5048^Zinc finger protein	KEGG:hsa:57615`KO:K09228	GO:0005634^cellular_component^nucleus`GO:0046872^molecular_function^metal ion binding`GO:0000978^molecular_function^RNA polymerase II core promoter proximal region sequence-specific DNA binding`GO:0006355^biological_process^regulation of transcription, DNA-templated`GO:0006351^biological_process^transcription, DNA-templated	.
TRINITY_DN2966_c0_g1_i7	ZN479_HUMAN	Zinc finger protein 479;	Eukaryota; Metazoa; Chordata; Craniata; Vertebrata; Euteleostomi; Mammalia; Eutheria; Euarchontoglires; Primates; Haplorrhini; Catarrhini; Hominidae; Homo	52.381%ID	E:6.05e-50	COG5048^Zinc finger protein	KEGG:hsa:90827`KO:K09228	GO:0005634^cellular_component^nucleus`GO:0046872^molecular_function^metal ion binding`GO:0000978^molecular_function^RNA polymerase II core promoter proximal region sequence-specific DNA binding`GO:0006355^biological_process^regulation of transcription, DNA-templated`GO:0006351^biological_process^transcription, DNA-templated	.
TRINITY_DN2966_c0_g1_i3	ZN479_HUMAN	Zinc finger protein 479;	Eukaryota; Metazoa; Chordata; Craniata; Vertebrata; Euteleostomi; Mammalia; Eutheria; Euarchontoglires; Primates; Haplorrhini; Catarrhini; Hominidae; Homo	52.381%ID	E:5.98e-50	COG5048^Zinc finger protein	KEGG:hsa:90827`KO:K09228	GO:0005634^cellular_component^nucleus`GO:0046872^molecular_function^metal ion binding`GO:0000978^molecular_function^RNA polymerase II core promoter proximal region sequence-specific DNA binding`GO:0006355^biological_process^regulation of transcription, DNA-templated`GO:0006351^biological_process^transcription, DNA-templated	.
TRINITY_DN2966_c0_g1_i2	ZN479_HUMAN	Zinc finger protein 479;	Eukaryota; Metazoa; Chordata; Craniata; Vertebrata; Euteleostomi; Mammalia; Eutheria; Euarchontoglires; Primates; Haplorrhini; Catarrhini; Hominidae; Homo	52.381%ID	E:5.06e-50	COG5048^Zinc finger protein	KEGG:hsa:90827`KO:K09228	GO:0005634^cellular_component^nucleus`GO:0046872^molecular_function^metal ion binding`GO:0000978^molecular_function^RNA polymerase II core promoter proximal region sequence-specific DNA binding`GO:0006355^biological_process^regulation of transcription, DNA-templated`GO:0006351^biological_process^transcription, DNA-templated	.
TRINITY_DN2966_c0_g1_i5	ZN479_HUMAN	Zinc finger protein 479;	Eukaryota; Metazoa; Chordata; Craniata; Vertebrata; Euteleostomi; Mammalia; Eutheria; Euarchontoglires; Primates; Haplorrhini; Catarrhini; Hominidae; Homo	52.381%ID	E:4.98e-50	COG5048^Zinc finger protein	KEGG:hsa:90827`KO:K09228	GO:0005634^cellular_component^nucleus`GO:0046872^molecular_function^metal ion binding`GO:0000978^molecular_function^RNA polymerase II core promoter proximal region sequence-specific DNA binding`GO:0006355^biological_process^regulation of transcription, DNA-templated`GO:0006351^biological_process^transcription, DNA-templated	.
TRINITY_DN2848_c0_g2_i1	ZN474_BOVIN	Zinc finger protein 474;	Eukaryota; Metazoa; Chordata; Craniata; Vertebrata; Euteleostomi; Mammalia; Eutheria; Laurasiatheria; Cetartiodactyla; Ruminantia; Pecora; Bovidae; Bovinae; Bos	48.729%ID	E:8.33e-53	ENOG41108Y5^zinc finger protein 474	KEGG:bta:781423	GO:0046872^molecular_function^metal ion binding	.
TRINITY_DN2848_c0_g2_i2	ZN474_BOVIN	Zinc finger protein 474;	Eukaryota; Metazoa; Chordata; Craniata; Vertebrata; Euteleostomi; Mammalia; Eutheria; Laurasiatheria; Cetartiodactyla; Ruminantia; Pecora; Bovidae; Bovinae; Bos	48.729%ID	E:4.31e-53	ENOG41108Y5^zinc finger protein 474	KEGG:bta:781423	GO:0046872^molecular_function^metal ion binding	.
TRINITY_DN2848_c0_g2_i5	ZN474_BOVIN	Zinc finger protein 474;	Eukaryota; Metazoa; Chordata; Craniata; Vertebrata; Euteleostomi; Mammalia; Eutheria; Laurasiatheria; Cetartiodactyla; Ruminantia; Pecora; Bovidae; Bovinae; Bos	48.729%ID	E:5.82e-53	ENOG41108Y5^zinc finger protein 474	KEGG:bta:781423	GO:0046872^molecular_function^metal ion binding	.
TRINITY_DN2848_c0_g2_i4	ZN474_BOVIN	Zinc finger protein 474;	Eukaryota; Metazoa; Chordata; Craniata; Vertebrata; Euteleostomi; Mammalia; Eutheria; Laurasiatheria; Cetartiodactyla; Ruminantia; Pecora; Bovidae; Bovinae; Bos	48.729%ID	E:3.17e-53	ENOG41108Y5^zinc finger protein 474	KEGG:bta:781423	GO:0046872^molecular_function^metal ion binding	.
TRINITY_DN55136_c0_g1_i1	ZN471_HUMAN	Zinc finger protein 471;	Eukaryota; Metazoa; Chordata; Craniata; Vertebrata; Euteleostomi; Mammalia; Eutheria; Euarchontoglires; Primates; Haplorrhini; Catarrhini; Hominidae; Homo	28.025%ID	E:4.49e-14	COG5048^Zinc finger protein	KEGG:hsa:57573`KO:K09228	GO:0005634^cellular_component^nucleus`GO:0003677^molecular_function^DNA binding`GO:0046872^molecular_function^metal ion binding`GO:0003700^molecular_function^transcription factor activity, sequence-specific DNA binding`GO:0006355^biological_process^regulation of transcription, DNA-templated`GO:0006351^biological_process^transcription, DNA-templated	.
TRINITY_DN3939_c0_g3_i1	ZN470_HUMAN	Zinc finger protein 470;	Eukaryota; Metazoa; Chordata; Craniata; Vertebrata; Euteleostomi; Mammalia; Eutheria; Euarchontoglires; Primates; Haplorrhini; Catarrhini; Hominidae; Homo	45.196%ID	E:2.06e-80	COG5048^Zinc finger protein	KEGG:hsa:388566`KO:K09228	GO:0005654^cellular_component^nucleoplasm`GO:0003677^molecular_function^DNA binding`GO:0046872^molecular_function^metal ion binding`GO:0003700^molecular_function^transcription factor activity, sequence-specific DNA binding`GO:0006355^biological_process^regulation of transcription, DNA-templated`GO:0006351^biological_process^transcription, DNA-templated	.
TRINITY_DN25974_c0_g1_i1	ZN468_HUMAN	Zinc finger protein 468;	Eukaryota; Metazoa; Chordata; Craniata; Vertebrata; Euteleostomi; Mammalia; Eutheria; Euarchontoglires; Primates; Haplorrhini; Catarrhini; Hominidae; Homo	52.459%ID	E:8.5e-15	ENOG4110PUY^KRAB box	KEGG:hsa:90333`KO:K09228	GO:0005634^cellular_component^nucleus`GO:0003677^molecular_function^DNA binding`GO:0046872^molecular_function^metal ion binding`GO:0006355^biological_process^regulation of transcription, DNA-templated`GO:0006351^biological_process^transcription, DNA-templated	.
TRINITY_DN65364_c0_g1_i1	ZN461_HUMAN	Zinc finger protein 461;	Eukaryota; Metazoa; Chordata; Craniata; Vertebrata; Euteleostomi; Mammalia; Eutheria; Euarchontoglires; Primates; Haplorrhini; Catarrhini; Hominidae; Homo	46.012%ID	E:1.07e-38	COG5048^Zinc finger protein	KEGG:hsa:342945`KO:K09230	GO:0005634^cellular_component^nucleus`GO:0046872^molecular_function^metal ion binding`GO:0043565^molecular_function^sequence-specific DNA binding`GO:0003700^molecular_function^transcription factor activity, sequence-specific DNA binding`GO:0006351^biological_process^transcription, DNA-templated	.
TRINITY_DN20233_c0_g1_i1	ZN454_HUMAN	Zinc finger protein 454;	Eukaryota; Metazoa; Chordata; Craniata; Vertebrata; Euteleostomi; Mammalia; Eutheria; Euarchontoglires; Primates; Haplorrhini; Catarrhini; Hominidae; Homo	50%ID	E:1.44e-22	COG5048^Zinc finger protein	KEGG:hsa:285676`KO:K09228	GO:0005634^cellular_component^nucleus`GO:0003677^molecular_function^DNA binding`GO:0046872^molecular_function^metal ion binding`GO:0003700^molecular_function^transcription factor activity, sequence-specific DNA binding`GO:0006355^biological_process^regulation of transcription, DNA-templated`GO:0006351^biological_process^transcription, DNA-templated	.
TRINITY_DN23073_c0_g1_i1	ZN454_HUMAN	Zinc finger protein 454;	Eukaryota; Metazoa; Chordata; Craniata; Vertebrata; Euteleostomi; Mammalia; Eutheria; Euarchontoglires; Primates; Haplorrhini; Catarrhini; Hominidae; Homo	41.339%ID	E:7.36e-62	COG5048^Zinc finger protein	KEGG:hsa:285676`KO:K09228	GO:0005634^cellular_component^nucleus`GO:0003677^molecular_function^DNA binding`GO:0046872^molecular_function^metal ion binding`GO:0003700^molecular_function^transcription factor activity, sequence-specific DNA binding`GO:0006355^biological_process^regulation of transcription, DNA-templated`GO:0006351^biological_process^transcription, DNA-templated	.
TRINITY_DN1281_c2_g1_i2	ZN454_HUMAN	Zinc finger protein 454;	Eukaryota; Metazoa; Chordata; Craniata; Vertebrata; Euteleostomi; Mammalia; Eutheria; Euarchontoglires; Primates; Haplorrhini; Catarrhini; Hominidae; Homo	53.03%ID	E:3.57e-21	COG5048^Zinc finger protein	KEGG:hsa:285676`KO:K09228	GO:0005634^cellular_component^nucleus`GO:0003677^molecular_function^DNA binding`GO:0046872^molecular_function^metal ion binding`GO:0003700^molecular_function^transcription factor activity, sequence-specific DNA binding`GO:0006355^biological_process^regulation of transcription, DNA-templated`GO:0006351^biological_process^transcription, DNA-templated	.
TRINITY_DN11784_c0_g2_i1	ZN442_HUMAN	Zinc finger protein 442;	Eukaryota; Metazoa; Chordata; Craniata; Vertebrata; Euteleostomi; Mammalia; Eutheria; Euarchontoglires; Primates; Haplorrhini; Catarrhini; Hominidae; Homo	51.22%ID	E:7.12e-07	COG5048^Zinc finger protein	KEGG:hsa:79973`KO:K09228	GO:0005634^cellular_component^nucleus`GO:0003677^molecular_function^DNA binding`GO:0046872^molecular_function^metal ion binding`GO:0006355^biological_process^regulation of transcription, DNA-templated`GO:0006351^biological_process^transcription, DNA-templated	.
TRINITY_DN14834_c0_g2_i1	ZN439_HUMAN	Zinc finger protein 439;	Eukaryota; Metazoa; Chordata; Craniata; Vertebrata; Euteleostomi; Mammalia; Eutheria; Euarchontoglires; Primates; Haplorrhini; Catarrhini; Hominidae; Homo	28.78%ID	E:5.36e-15	COG5048^Zinc finger protein	KEGG:hsa:140467	GO:0005634^cellular_component^nucleus`GO:0003677^molecular_function^DNA binding`GO:0046872^molecular_function^metal ion binding`GO:0035115^biological_process^embryonic forelimb morphogenesis`GO:0021915^biological_process^neural tube development`GO:0006355^biological_process^regulation of transcription, DNA-templated`GO:0019827^biological_process^stem cell population maintenance`GO:0006351^biologi…	.
TRINITY_DN6469_c0_g1_i1	ZN436_PONAB	Zinc finger protein 436;	Eukaryota; Metazoa; Chordata; Craniata; Vertebrata; Euteleostomi; Mammalia; Eutheria; Euarchontoglires; Primates; Haplorrhini; Catarrhini; Hominidae; Pongo	54.444%ID	E:8.66e-29	COG5048^Zinc finger protein	KEGG:pon:100173652`KO:K09228	GO:0005634^cellular_component^nucleus`GO:0003677^molecular_function^DNA binding`GO:0046872^molecular_function^metal ion binding`GO:0006355^biological_process^regulation of transcription, DNA-templated`GO:0006351^biological_process^transcription, DNA-templated	.
TRINITY_DN48101_c0_g4_i1	ZN436_PONAB	Zinc finger protein 436;	Eukaryota; Metazoa; Chordata; Craniata; Vertebrata; Euteleostomi; Mammalia; Eutheria; Euarchontoglires; Primates; Haplorrhini; Catarrhini; Hominidae; Pongo	40.94%ID	E:1.68e-26	COG5048^Zinc finger protein	KEGG:pon:100173652`KO:K09228	GO:0005634^cellular_component^nucleus`GO:0003677^molecular_function^DNA binding`GO:0046872^molecular_function^metal ion binding`GO:0006355^biological_process^regulation of transcription, DNA-templated`GO:0006351^biological_process^transcription, DNA-templated	.
TRINITY_DN23839_c0_g1_i1	ZN431_HUMAN	Zinc finger protein 431;	Eukaryota; Metazoa; Chordata; Craniata; Vertebrata; Euteleostomi; Mammalia; Eutheria; Euarchontoglires; Primates; Haplorrhini; Catarrhini; Hominidae; Homo	38.372%ID	E:2.05e-10	COG5048^Zinc finger protein	KEGG:hsa:170959`KO:K09228	GO:0005634^cellular_component^nucleus`GO:0003682^molecular_function^chromatin binding`GO:0001046^molecular_function^core promoter sequence-specific DNA binding`GO:0046872^molecular_function^metal ion binding`GO:0000978^molecular_function^RNA polymerase II core promoter proximal region sequence-specific DNA binding`GO:0030154^biological_process^cell differentiation`GO:0043433^biological_process^ne…	.
TRINITY_DN7529_c0_g1_i3	ZN431_HUMAN	Zinc finger protein 431;	Eukaryota; Metazoa; Chordata; Craniata; Vertebrata; Euteleostomi; Mammalia; Eutheria; Euarchontoglires; Primates; Haplorrhini; Catarrhini; Hominidae; Homo	54.545%ID	E:2.07e-13	COG5048^Zinc finger protein	KEGG:hsa:90827`KO:K09228	GO:0005634^cellular_component^nucleus`GO:0046872^molecular_function^metal ion binding`GO:0000978^molecular_function^RNA polymerase II core promoter proximal region sequence-specific DNA binding`GO:0006355^biological_process^regulation of transcription, DNA-templated`GO:0006351^biological_process^transcription, DNA-templated	.
TRINITY_DN9676_c0_g1_i1	ZN431_HUMAN	Zinc finger protein 431;	Eukaryota; Metazoa; Chordata; Craniata; Vertebrata; Euteleostomi; Mammalia; Eutheria; Euarchontoglires; Primates; Haplorrhini; Catarrhini; Hominidae; Homo	44.526%ID	E:3.64e-33	COG5048^Zinc finger protein	KEGG:hsa:170959`KO:K09228	GO:0005634^cellular_component^nucleus`GO:0003682^molecular_function^chromatin binding`GO:0001046^molecular_function^core promoter sequence-specific DNA binding`GO:0046872^molecular_function^metal ion binding`GO:0000978^molecular_function^RNA polymerase II core promoter proximal region sequence-specific DNA binding`GO:0030154^biological_process^cell differentiation`GO:0043433^biological_process^ne…	.
TRINITY_DN43187_c0_g1_i1	ZN426_HUMAN	Zinc finger protein 426;	Eukaryota; Metazoa; Chordata; Craniata; Vertebrata; Euteleostomi; Mammalia; Eutheria; Euarchontoglires; Primates; Haplorrhini; Catarrhini; Hominidae; Homo	58.333%ID	E:1.61e-19	COG5048^Zinc finger protein	KEGG:hsa:79088`KO:K09228	GO:0005634^cellular_component^nucleus`GO:0003677^molecular_function^DNA binding`GO:0046872^molecular_function^metal ion binding`GO:0006355^biological_process^regulation of transcription, DNA-templated`GO:0006351^biological_process^transcription, DNA-templated	.
TRINITY_DN6853_c0_g1_i1	ZN426_HUMAN	Zinc finger protein 426;	Eukaryota; Metazoa; Chordata; Craniata; Vertebrata; Euteleostomi; Mammalia; Eutheria; Euarchontoglires; Primates; Haplorrhini; Catarrhini; Hominidae; Homo	51.163%ID	E:1.52e-23	COG5048^Zinc finger protein	KEGG:hsa:79088`KO:K09228	GO:0005634^cellular_component^nucleus`GO:0003677^molecular_function^DNA binding`GO:0046872^molecular_function^metal ion binding`GO:0006355^biological_process^regulation of transcription, DNA-templated`GO:0006351^biological_process^transcription, DNA-templated	.
TRINITY_DN37371_c0_g1_i1	ZN425_MACFA	Zinc finger protein 425;	Eukaryota; Metazoa; Chordata; Craniata; Vertebrata; Euteleostomi; Mammalia; Eutheria; Euarchontoglires; Primates; Haplorrhini; Catarrhini; Cercopithecidae; Cercopithecinae; Macaca	34.862%ID	E:1.41e-33	.	.	GO:0005737^cellular_component^cytoplasm`GO:0005634^cellular_component^nucleus`GO:0003677^molecular_function^DNA binding`GO:0046872^molecular_function^metal ion binding`GO:0045892^biological_process^negative regulation of transcription, DNA-templated`GO:0006351^biological_process^transcription, DNA-templated	.
TRINITY_DN40702_c0_g3_i1	ZN425_HUMAN	Zinc finger protein 425;	Eukaryota; Metazoa; Chordata; Craniata; Vertebrata; Euteleostomi; Mammalia; Eutheria; Euarchontoglires; Primates; Haplorrhini; Catarrhini; Hominidae; Homo	43.75%ID	E:9.43e-09	ENOG410ZE3Z^-Drosophila	.	GO:0010369^cellular_component^chromocenter`GO:0005737^cellular_component^cytoplasm`GO:0000792^cellular_component^heterochromatin`GO:0005634^cellular_component^nucleus`GO:0016581^cellular_component^NuRD complex`GO:0008013^molecular_function^beta-catenin binding`GO:0003682^molecular_function^chromatin binding`GO:0003677^molecular_function^DNA binding`GO:0001158^molecular_function^enhancer sequence-…	.
TRINITY_DN19465_c0_g2_i1	ZN423_RAT	Zinc finger protein 423;	Eukaryota; Metazoa; Chordata; Craniata; Vertebrata; Euteleostomi; Mammalia; Eutheria; Euarchontoglires; Glires; Rodentia; Sciurognathi; Muroidea; Muridae; Murinae; Rattus	47.826%ID	E:4.77e-36	COG5048^Zinc finger protein	KEGG:rno:94188	GO:0005634^cellular_component^nucleus`GO:0046872^molecular_function^metal ion binding`GO:0046982^molecular_function^protein heterodimerization activity`GO:0042803^molecular_function^protein homodimerization activity`GO:0043565^molecular_function^sequence-specific DNA binding`GO:0030154^biological_process^cell differentiation`GO:0045892^biological_process^negative regulation of transcription, DNA-…	.
TRINITY_DN5375_c0_g2_i1	ZN423_HUMAN	Zinc finger protein 423;	Eukaryota; Metazoa; Chordata; Craniata; Vertebrata; Euteleostomi; Mammalia; Eutheria; Euarchontoglires; Primates; Haplorrhini; Catarrhini; Hominidae; Homo	31.034%ID	E:6e-06	COG5048^Zinc finger protein	KEGG:hsa:23090	GO:0005634^cellular_component^nucleus`GO:0003677^molecular_function^DNA binding`GO:0046872^molecular_function^metal ion binding`GO:0030154^biological_process^cell differentiation`GO:0045892^biological_process^negative regulation of transcription, DNA-templated`GO:0007399^biological_process^nervous system development`GO:0007219^biological_process^Notch signaling pathway`GO:0030513^biological_proce…	.
TRINITY_DN28008_c0_g1_i1	ZN423_DROME	Zinc finger protein 423 homolog;	Eukaryota; Metazoa; Ecdysozoa; Arthropoda; Hexapoda; Insecta; Pterygota; Neoptera; Endopterygota; Diptera; Brachycera; Muscomorpha; Ephydroidea; Drosophilidae; Drosophila; Sophophora	35.106%ID	E:2.14e-13	COG5048^Zinc finger protein	KEGG:dme:Dmel_CG42702	GO:0005634^cellular_component^nucleus`GO:0003677^molecular_function^DNA binding`GO:0046872^molecular_function^metal ion binding`GO:0045892^biological_process^negative regulation of transcription, DNA-templated`GO:0045893^biological_process^positive regulation of transcription, DNA-templated`GO:0035277^biological_process^spiracle morphogenesis, open tracheal system`GO:0006351^biological_process^tr…	.
TRINITY_DN19465_c0_g1_i1	ZN423_DROME	Zinc finger protein 423 homolog;	Eukaryota; Metazoa; Ecdysozoa; Arthropoda; Hexapoda; Insecta; Pterygota; Neoptera; Endopterygota; Diptera; Brachycera; Muscomorpha; Ephydroidea; Drosophilidae; Drosophila; Sophophora	45.783%ID	E:7.99e-16	COG5048^Zinc finger protein	KEGG:dme:Dmel_CG42702	GO:0005634^cellular_component^nucleus`GO:0003677^molecular_function^DNA binding`GO:0046872^molecular_function^metal ion binding`GO:0045892^biological_process^negative regulation of transcription, DNA-templated`GO:0045893^biological_process^positive regulation of transcription, DNA-templated`GO:0035277^biological_process^spiracle morphogenesis, open tracheal system`GO:0006351^biological_process^tr…	.
TRINITY_DN28008_c0_g4_i1	ZN423_DROME	Zinc finger protein 423 homolog;	Eukaryota; Metazoa; Ecdysozoa; Arthropoda; Hexapoda; Insecta; Pterygota; Neoptera; Endopterygota; Diptera; Brachycera; Muscomorpha; Ephydroidea; Drosophilidae; Drosophila; Sophophora	80%ID	E:1.14e-39	COG5048^Zinc finger protein	KEGG:dme:Dmel_CG42702	GO:0005634^cellular_component^nucleus`GO:0003677^molecular_function^DNA binding`GO:0046872^molecular_function^metal ion binding`GO:0045892^biological_process^negative regulation of transcription, DNA-templated`GO:0045893^biological_process^positive regulation of transcription, DNA-templated`GO:0035277^biological_process^spiracle morphogenesis, open tracheal system`GO:0006351^biological_process^tr…	.
TRINITY_DN28008_c0_g3_i1	ZN423_DANRE	Zinc finger protein 423;	Eukaryota; Metazoa; Chordata; Craniata; Vertebrata; Euteleostomi; Actinopterygii; Neopterygii; Teleostei; Ostariophysi; Cypriniformes; Cyprinidae; Danio	70.588%ID	E:8.62e-12	COG5048^Zinc finger protein	KEGG:dre:566696	GO:0005634^cellular_component^nucleus`GO:0003677^molecular_function^DNA binding`GO:0046872^molecular_function^metal ion binding`GO:0030154^biological_process^cell differentiation`GO:0007399^biological_process^nervous system development`GO:0006355^biological_process^regulation of transcription, DNA-templated`GO:0006351^biological_process^transcription, DNA-templated	.
TRINITY_DN34719_c0_g1_i1	ZN420_HUMAN	Zinc finger protein 420;	Eukaryota; Metazoa; Chordata; Craniata; Vertebrata; Euteleostomi; Mammalia; Eutheria; Euarchontoglires; Primates; Haplorrhini; Catarrhini; Hominidae; Homo	62.353%ID	E:1.4e-31	COG5048^Zinc finger protein	KEGG:hsa:147923`KO:K09228	GO:0070062^cellular_component^extracellular exosome`GO:0005634^cellular_component^nucleus`GO:0003677^molecular_function^DNA binding`GO:0046872^molecular_function^metal ion binding`GO:0003700^molecular_function^transcription factor activity, sequence-specific DNA binding`GO:0006355^biological_process^regulation of transcription, DNA-templated`GO:0006351^biological_process^transcription, DNA-templa…	.
TRINITY_DN6997_c0_g1_i1	ZN416_HUMAN	Zinc finger protein 416;	Eukaryota; Metazoa; Chordata; Craniata; Vertebrata; Euteleostomi; Mammalia; Eutheria; Euarchontoglires; Primates; Haplorrhini; Catarrhini; Hominidae; Homo	56.934%ID	E:3.49e-41	COG5048^Zinc finger protein	KEGG:hsa:342945`KO:K09230	GO:0005634^cellular_component^nucleus`GO:0046872^molecular_function^metal ion binding`GO:0043565^molecular_function^sequence-specific DNA binding`GO:0003700^molecular_function^transcription factor activity, sequence-specific DNA binding`GO:0006351^biological_process^transcription, DNA-templated	.
TRINITY_DN4060_c0_g3_i1	ZN416_HUMAN	Zinc finger protein 416;	Eukaryota; Metazoa; Chordata; Craniata; Vertebrata; Euteleostomi; Mammalia; Eutheria; Euarchontoglires; Primates; Haplorrhini; Catarrhini; Hominidae; Homo	53.043%ID	E:4.24e-35	COG5048^Zinc finger protein	KEGG:hsa:55659`KO:K09228	GO:0005634^cellular_component^nucleus`GO:0003677^molecular_function^DNA binding`GO:0046872^molecular_function^metal ion binding`GO:0006355^biological_process^regulation of transcription, DNA-templated`GO:0006351^biological_process^transcription, DNA-templated	.
TRINITY_DN11080_c0_g4_i1	ZN415_HUMAN	Zinc finger protein 415;	Eukaryota; Metazoa; Chordata; Craniata; Vertebrata; Euteleostomi; Mammalia; Eutheria; Euarchontoglires; Primates; Haplorrhini; Catarrhini; Hominidae; Homo	56.338%ID	E:4.87e-55	COG5048^Zinc finger protein	KEGG:hsa:55786`KO:K09228	GO:0005737^cellular_component^cytoplasm`GO:0015630^cellular_component^microtubule cytoskeleton`GO:0005730^cellular_component^nucleolus`GO:0003677^molecular_function^DNA binding`GO:0046872^molecular_function^metal ion binding`GO:0003700^molecular_function^transcription factor activity, sequence-specific DNA binding`GO:0006355^biological_process^regulation of transcription, DNA-templated`GO:0006351…	.
TRINITY_DN42318_c0_g1_i1	ZN407_HUMAN	Zinc finger protein 407;	Eukaryota; Metazoa; Chordata; Craniata; Vertebrata; Euteleostomi; Mammalia; Eutheria; Euarchontoglires; Primates; Haplorrhini; Catarrhini; Hominidae; Homo	31.395%ID	E:8.73e-11	COG5048^Zinc finger protein	KEGG:hsa:55628	GO:0005634^cellular_component^nucleus`GO:0003677^molecular_function^DNA binding`GO:0008270^molecular_function^zinc ion binding`GO:0006355^biological_process^regulation of transcription, DNA-templated`GO:0006351^biological_process^transcription, DNA-templated	.
TRINITY_DN12242_c0_g6_i1	ZN407_HUMAN	Zinc finger protein 407;	Eukaryota; Metazoa; Chordata; Craniata; Vertebrata; Euteleostomi; Mammalia; Eutheria; Euarchontoglires; Primates; Haplorrhini; Catarrhini; Hominidae; Homo	40.625%ID	E:6.64e-08	COG5048^Zinc finger protein	KEGG:hsa:55628	GO:0005634^cellular_component^nucleus`GO:0003677^molecular_function^DNA binding`GO:0008270^molecular_function^zinc ion binding`GO:0006355^biological_process^regulation of transcription, DNA-templated`GO:0006351^biological_process^transcription, DNA-templated	.
TRINITY_DN64531_c0_g1_i1	ZN407_HUMAN	Zinc finger protein 407;	Eukaryota; Metazoa; Chordata; Craniata; Vertebrata; Euteleostomi; Mammalia; Eutheria; Euarchontoglires; Primates; Haplorrhini; Catarrhini; Hominidae; Homo	47.692%ID	E:4.56e-07	COG5048^Zinc finger protein	KEGG:hsa:55628	GO:0005634^cellular_component^nucleus`GO:0003677^molecular_function^DNA binding`GO:0008270^molecular_function^zinc ion binding`GO:0006355^biological_process^regulation of transcription, DNA-templated`GO:0006351^biological_process^transcription, DNA-templated	.
TRINITY_DN3578_c0_g2_i1	ZN398_HUMAN	Zinc finger protein 398;	Eukaryota; Metazoa; Chordata; Craniata; Vertebrata; Euteleostomi; Mammalia; Eutheria; Euarchontoglires; Primates; Haplorrhini; Catarrhini; Hominidae; Homo	28.221%ID	E:2.61e-16	COG5048^Zinc finger protein	KEGG:hsa:57541`KO:K09228	GO:0005634^cellular_component^nucleus`GO:0003677^molecular_function^DNA binding`GO:0046872^molecular_function^metal ion binding`GO:0045893^biological_process^positive regulation of transcription, DNA-templated`GO:0006355^biological_process^regulation of transcription, DNA-templated`GO:0006351^biological_process^transcription, DNA-templated	.
TRINITY_DN48101_c0_g3_i1	ZN398_HUMAN	Zinc finger protein 398;	Eukaryota; Metazoa; Chordata; Craniata; Vertebrata; Euteleostomi; Mammalia; Eutheria; Euarchontoglires; Primates; Haplorrhini; Catarrhini; Hominidae; Homo	50%ID	E:3.98e-25	COG5048^Zinc finger protein	KEGG:hsa:57541`KO:K09228	GO:0005634^cellular_component^nucleus`GO:0003677^molecular_function^DNA binding`GO:0046872^molecular_function^metal ion binding`GO:0045893^biological_process^positive regulation of transcription, DNA-templated`GO:0006355^biological_process^regulation of transcription, DNA-templated`GO:0006351^biological_process^transcription, DNA-templated	.
TRINITY_DN4468_c0_g4_i1	ZN395_XENLA	Zinc finger protein 395;	Eukaryota; Metazoa; Chordata; Craniata; Vertebrata; Euteleostomi; Amphibia; Batrachia; Anura; Pipoidea; Pipidae; Xenopodinae; Xenopus; Xenopus	33.803%ID	E:1.03e-10	.	KEGG:xla:446398	GO:0005737^cellular_component^cytoplasm`GO:0005634^cellular_component^nucleus`GO:0003677^molecular_function^DNA binding`GO:0046872^molecular_function^metal ion binding`GO:0006355^biological_process^regulation of transcription, DNA-templated`GO:0006351^biological_process^transcription, DNA-templated	.
TRINITY_DN48320_c0_g1_i1	ZN391_HUMAN	Zinc finger protein 391;	Eukaryota; Metazoa; Chordata; Craniata; Vertebrata; Euteleostomi; Mammalia; Eutheria; Euarchontoglires; Primates; Haplorrhini; Catarrhini; Hominidae; Homo	32.331%ID	E:4.32e-19	COG5048^Zinc finger protein	KEGG:hsa:346157	GO:0005634^cellular_component^nucleus`GO:0003677^molecular_function^DNA binding`GO:0046872^molecular_function^metal ion binding`GO:0003700^molecular_function^transcription factor activity, sequence-specific DNA binding`GO:0006355^biological_process^regulation of transcription, DNA-templated`GO:0006351^biological_process^transcription, DNA-templated	.
TRINITY_DN23839_c0_g2_i1	ZN384_HUMAN	Zinc finger protein 384;	Eukaryota; Metazoa; Chordata; Craniata; Vertebrata; Euteleostomi; Mammalia; Eutheria; Euarchontoglires; Primates; Haplorrhini; Catarrhini; Hominidae; Homo	31.522%ID	E:1.88e-06	COG5048^Zinc finger protein	KEGG:hsa:171017	GO:0005925^cellular_component^focal adhesion`GO:0005634^cellular_component^nucleus`GO:0046872^molecular_function^metal ion binding`GO:0043565^molecular_function^sequence-specific DNA binding`GO:0006913^biological_process^nucleocytoplasmic transport`GO:0050714^biological_process^positive regulation of protein secretion`GO:0045944^biological_process^positive regulation of transcription from RNA pol…	.
TRINITY_DN11370_c0_g3_i1	ZN383_MACFA	Zinc finger protein 383;	Eukaryota; Metazoa; Chordata; Craniata; Vertebrata; Euteleostomi; Mammalia; Eutheria; Euarchontoglires; Primates; Haplorrhini; Catarrhini; Cercopithecidae; Cercopithecinae; Macaca	57.386%ID	E:4.58e-66	.	KEGG:mcf:101865100`KO:K09228	GO:0005737^cellular_component^cytoplasm`GO:0005634^cellular_component^nucleus`GO:0003677^molecular_function^DNA binding`GO:0046872^molecular_function^metal ion binding`GO:0006355^biological_process^regulation of transcription, DNA-templated`GO:0006351^biological_process^transcription, DNA-templated	.
TRINITY_DN9636_c0_g1_i2	ZN383_HUMAN	Zinc finger protein 383;	Eukaryota; Metazoa; Chordata; Craniata; Vertebrata; Euteleostomi; Mammalia; Eutheria; Euarchontoglires; Primates; Haplorrhini; Catarrhini; Hominidae; Homo	50.649%ID	E:3.42e-47	COG5048^Zinc finger protein	KEGG:hsa:163087`KO:K09228	GO:0005737^cellular_component^cytoplasm`GO:0031965^cellular_component^nuclear membrane`GO:0005634^cellular_component^nucleus`GO:0003677^molecular_function^DNA binding`GO:0046872^molecular_function^metal ion binding`GO:0003700^molecular_function^transcription factor activity, sequence-specific DNA binding`GO:0006355^biological_process^regulation of transcription, DNA-templated`GO:0006351^biologica…	.
TRINITY_DN53535_c0_g3_i2	ZN382_RAT	Zinc finger protein 382;	Eukaryota; Metazoa; Chordata; Craniata; Vertebrata; Euteleostomi; Mammalia; Eutheria; Euarchontoglires; Glires; Rodentia; Sciurognathi; Muroidea; Muridae; Murinae; Rattus	38.235%ID	E:2.38e-09	COG5048^Zinc finger protein	KEGG:rno:246264`KO:K09228	GO:0005634^cellular_component^nucleus`GO:0046872^molecular_function^metal ion binding`GO:0003700^molecular_function^transcription factor activity, sequence-specific DNA binding`GO:0044212^molecular_function^transcription regulatory region DNA binding`GO:0000122^biological_process^negative regulation of transcription from RNA polymerase II promoter`GO:0045892^biological_process^negative regulation…	.
TRINITY_DN22184_c0_g1_i1	ZN382_RAT	Zinc finger protein 382;	Eukaryota; Metazoa; Chordata; Craniata; Vertebrata; Euteleostomi; Mammalia; Eutheria; Euarchontoglires; Glires; Rodentia; Sciurognathi; Muroidea; Muridae; Murinae; Rattus	51.562%ID	E:1.2e-12	COG5048^Zinc finger protein	KEGG:rno:246264`KO:K09228	GO:0005634^cellular_component^nucleus`GO:0046872^molecular_function^metal ion binding`GO:0003700^molecular_function^transcription factor activity, sequence-specific DNA binding`GO:0044212^molecular_function^transcription regulatory region DNA binding`GO:0000122^biological_process^negative regulation of transcription from RNA polymerase II promoter`GO:0045892^biological_process^negative regulation…	.
TRINITY_DN26887_c0_g2_i1	ZN382_HUMAN	Zinc finger protein 382;	Eukaryota; Metazoa; Chordata; Craniata; Vertebrata; Euteleostomi; Mammalia; Eutheria; Euarchontoglires; Primates; Haplorrhini; Catarrhini; Hominidae; Homo	43.902%ID	E:6.77e-14	COG5048^Zinc finger protein	KEGG:hsa:84911`KO:K09228	GO:0005634^cellular_component^nucleus`GO:0046872^molecular_function^metal ion binding`GO:0003700^molecular_function^transcription factor activity, sequence-specific DNA binding`GO:0044212^molecular_function^transcription regulatory region DNA binding`GO:0000122^biological_process^negative regulation of transcription from RNA polymerase II promoter`GO:0045944^biological_process^positive regulation…	.
TRINITY_DN35902_c0_g1_i1	ZN367_DANRE	Zinc finger protein 367;	Eukaryota; Metazoa; Chordata; Craniata; Vertebrata; Euteleostomi; Actinopterygii; Neopterygii; Teleostei; Ostariophysi; Cypriniformes; Cyprinidae; Danio	55.61%ID	E:1.31e-62	COG5048^Zinc finger protein	KEGG:dre:550421	GO:0005634^cellular_component^nucleus`GO:0003677^molecular_function^DNA binding`GO:0046872^molecular_function^metal ion binding`GO:0006355^biological_process^regulation of transcription, DNA-templated`GO:0006351^biological_process^transcription, DNA-templated	.
TRINITY_DN194_c0_g1_i10	ZN362_HUMAN	Zinc finger protein 362;	Eukaryota; Metazoa; Chordata; Craniata; Vertebrata; Euteleostomi; Mammalia; Eutheria; Euarchontoglires; Primates; Haplorrhini; Catarrhini; Hominidae; Homo	47.273%ID	E:3.76e-42	COG5048^Zinc finger protein	KEGG:hsa:149076	GO:0005634^cellular_component^nucleus`GO:0003677^molecular_function^DNA binding`GO:0046872^molecular_function^metal ion binding`GO:0006355^biological_process^regulation of transcription, DNA-templated`GO:0006351^biological_process^transcription, DNA-templated	.
TRINITY_DN194_c0_g1_i1	ZN362_HUMAN	Zinc finger protein 362;	Eukaryota; Metazoa; Chordata; Craniata; Vertebrata; Euteleostomi; Mammalia; Eutheria; Euarchontoglires; Primates; Haplorrhini; Catarrhini; Hominidae; Homo	46.707%ID	E:1.68e-42	COG5048^Zinc finger protein	KEGG:hsa:149076	GO:0005634^cellular_component^nucleus`GO:0003677^molecular_function^DNA binding`GO:0046872^molecular_function^metal ion binding`GO:0006355^biological_process^regulation of transcription, DNA-templated`GO:0006351^biological_process^transcription, DNA-templated	.
TRINITY_DN194_c0_g1_i4	ZN362_HUMAN	Zinc finger protein 362;	Eukaryota; Metazoa; Chordata; Craniata; Vertebrata; Euteleostomi; Mammalia; Eutheria; Euarchontoglires; Primates; Haplorrhini; Catarrhini; Hominidae; Homo	47.273%ID	E:5.18e-42	COG5048^Zinc finger protein	KEGG:hsa:149076	GO:0005634^cellular_component^nucleus`GO:0003677^molecular_function^DNA binding`GO:0046872^molecular_function^metal ion binding`GO:0006355^biological_process^regulation of transcription, DNA-templated`GO:0006351^biological_process^transcription, DNA-templated	.
TRINITY_DN58185_c0_g1_i1	ZN358_HUMAN	Zinc finger protein 358;	Eukaryota; Metazoa; Chordata; Craniata; Vertebrata; Euteleostomi; Mammalia; Eutheria; Euarchontoglires; Primates; Haplorrhini; Catarrhini; Hominidae; Homo	41.379%ID	E:1.12e-07	COG5048^Zinc finger protein	KEGG:hsa:140467	GO:0005634^cellular_component^nucleus`GO:0003677^molecular_function^DNA binding`GO:0046872^molecular_function^metal ion binding`GO:0035115^biological_process^embryonic forelimb morphogenesis`GO:0021915^biological_process^neural tube development`GO:0006355^biological_process^regulation of transcription, DNA-templated`GO:0019827^biological_process^stem cell population maintenance`GO:0006351^biologi…	.
TRINITY_DN2188_c0_g4_i1	ZN358_HUMAN	Zinc finger protein 358;	Eukaryota; Metazoa; Chordata; Craniata; Vertebrata; Euteleostomi; Mammalia; Eutheria; Euarchontoglires; Primates; Haplorrhini; Catarrhini; Hominidae; Homo	32.692%ID	E:1.11e-09	COG5048^Zinc finger protein	KEGG:hsa:140467	GO:0005634^cellular_component^nucleus`GO:0003677^molecular_function^DNA binding`GO:0046872^molecular_function^metal ion binding`GO:0035115^biological_process^embryonic forelimb morphogenesis`GO:0021915^biological_process^neural tube development`GO:0006355^biological_process^regulation of transcription, DNA-templated`GO:0019827^biological_process^stem cell population maintenance`GO:0006351^biologi…	.
TRINITY_DN17190_c0_g3_i2	ZN358_HUMAN	Zinc finger protein 358;	Eukaryota; Metazoa; Chordata; Craniata; Vertebrata; Euteleostomi; Mammalia; Eutheria; Euarchontoglires; Primates; Haplorrhini; Catarrhini; Hominidae; Homo	36.697%ID	E:1.56e-12	COG5048^Zinc finger protein	KEGG:dre:553955	GO:0005634^cellular_component^nucleus`GO:0003677^molecular_function^DNA binding`GO:0046872^molecular_function^metal ion binding`GO:0003700^molecular_function^transcription factor activity, sequence-specific DNA binding`GO:0006355^biological_process^regulation of transcription, DNA-templated`GO:0006351^biological_process^transcription, DNA-templated	.
TRINITY_DN55952_c0_g1_i1	ZN350_HUMAN	Zinc finger protein 350;	Eukaryota; Metazoa; Chordata; Craniata; Vertebrata; Euteleostomi; Mammalia; Eutheria; Euarchontoglires; Primates; Haplorrhini; Catarrhini; Hominidae; Homo	52.727%ID	E:4.41e-13	COG5048^Zinc finger protein	KEGG:hsa:59348`KO:K09228	GO:0016363^cellular_component^nuclear matrix`GO:0005654^cellular_component^nucleoplasm`GO:0005634^cellular_component^nucleus`GO:0017053^cellular_component^transcriptional repressor complex`GO:0003677^molecular_function^DNA binding`GO:0046872^molecular_function^metal ion binding`GO:0001162^molecular_function^RNA polymerase II intronic transcription regulatory region sequence-specific DNA binding`G…	.
TRINITY_DN14157_c0_g1_i1	ZN347_HUMAN	Zinc finger protein 347;	Eukaryota; Metazoa; Chordata; Craniata; Vertebrata; Euteleostomi; Mammalia; Eutheria; Euarchontoglires; Primates; Haplorrhini; Catarrhini; Hominidae; Homo	41.379%ID	E:4.1e-15	COG5048^Zinc finger protein	KEGG:hsa:84671`KO:K09228	GO:0005634^cellular_component^nucleus`GO:0003677^molecular_function^DNA binding`GO:0046872^molecular_function^metal ion binding`GO:0006355^biological_process^regulation of transcription, DNA-templated`GO:0006351^biological_process^transcription, DNA-templated	.
TRINITY_DN8933_c0_g2_i1	ZN345_HUMAN	Zinc finger protein 345;	Eukaryota; Metazoa; Chordata; Craniata; Vertebrata; Euteleostomi; Mammalia; Eutheria; Euarchontoglires; Primates; Haplorrhini; Catarrhini; Hominidae; Homo	30%ID	E:6.23e-10	COG5048^Zinc finger protein	KEGG:hsa:25850	GO:0005634^cellular_component^nucleus`GO:0003677^molecular_function^DNA binding`GO:0046872^molecular_function^metal ion binding`GO:0003700^molecular_function^transcription factor activity, sequence-specific DNA binding`GO:0000122^biological_process^negative regulation of transcription from RNA polymerase II promoter`GO:0006359^biological_process^regulation of transcription from RNA polymerase III…	.
TRINITY_DN35932_c0_g1_i1	ZN345_HUMAN	Zinc finger protein 345;	Eukaryota; Metazoa; Chordata; Craniata; Vertebrata; Euteleostomi; Mammalia; Eutheria; Euarchontoglires; Primates; Haplorrhini; Catarrhini; Hominidae; Homo	68.182%ID	E:1.45e-34	COG5048^Zinc finger protein	KEGG:hsa:25850	GO:0005634^cellular_component^nucleus`GO:0003677^molecular_function^DNA binding`GO:0046872^molecular_function^metal ion binding`GO:0003700^molecular_function^transcription factor activity, sequence-specific DNA binding`GO:0000122^biological_process^negative regulation of transcription from RNA polymerase II promoter`GO:0006359^biological_process^regulation of transcription from RNA polymerase III…	.
TRINITY_DN46550_c0_g1_i1	ZN343_HUMAN	Zinc finger protein 343;	Eukaryota; Metazoa; Chordata; Craniata; Vertebrata; Euteleostomi; Mammalia; Eutheria; Euarchontoglires; Primates; Haplorrhini; Catarrhini; Hominidae; Homo	45%ID	E:6.07e-11	COG5048^Zinc finger protein	KEGG:hsa:79175`KO:K09228	GO:0005634^cellular_component^nucleus`GO:0003677^molecular_function^DNA binding`GO:0046872^molecular_function^metal ion binding`GO:0006355^biological_process^regulation of transcription, DNA-templated`GO:0006351^biological_process^transcription, DNA-templated	.
TRINITY_DN44438_c0_g2_i1	ZN341_HUMAN	Zinc finger protein 341;	Eukaryota; Metazoa; Chordata; Craniata; Vertebrata; Euteleostomi; Mammalia; Eutheria; Euarchontoglires; Primates; Haplorrhini; Catarrhini; Hominidae; Homo	52.239%ID	E:3.93e-18	COG5048^Zinc finger protein	KEGG:hsa:84905	GO:0005634^cellular_component^nucleus`GO:0003677^molecular_function^DNA binding`GO:0046872^molecular_function^metal ion binding`GO:0006355^biological_process^regulation of transcription, DNA-templated`GO:0006351^biological_process^transcription, DNA-templated	.
TRINITY_DN44438_c0_g5_i1	ZN341_HUMAN	Zinc finger protein 341;	Eukaryota; Metazoa; Chordata; Craniata; Vertebrata; Euteleostomi; Mammalia; Eutheria; Euarchontoglires; Primates; Haplorrhini; Catarrhini; Hominidae; Homo	36.449%ID	E:1.4e-10	COG5048^Zinc finger protein	KEGG:hsa:84905	GO:0005634^cellular_component^nucleus`GO:0003677^molecular_function^DNA binding`GO:0046872^molecular_function^metal ion binding`GO:0006355^biological_process^regulation of transcription, DNA-templated`GO:0006351^biological_process^transcription, DNA-templated	.
TRINITY_DN44438_c0_g4_i1	ZN341_HUMAN	Zinc finger protein 341;	Eukaryota; Metazoa; Chordata; Craniata; Vertebrata; Euteleostomi; Mammalia; Eutheria; Euarchontoglires; Primates; Haplorrhini; Catarrhini; Hominidae; Homo	46.452%ID	E:7.95e-38	COG5048^Zinc finger protein	KEGG:hsa:84905	GO:0005634^cellular_component^nucleus`GO:0003677^molecular_function^DNA binding`GO:0046872^molecular_function^metal ion binding`GO:0006355^biological_process^regulation of transcription, DNA-templated`GO:0006351^biological_process^transcription, DNA-templated	.
TRINITY_DN44438_c0_g3_i1	ZN341_HUMAN	Zinc finger protein 341;	Eukaryota; Metazoa; Chordata; Craniata; Vertebrata; Euteleostomi; Mammalia; Eutheria; Euarchontoglires; Primates; Haplorrhini; Catarrhini; Hominidae; Homo	56.667%ID	E:8.93e-07	COG5048^Zinc finger protein	KEGG:hsa:84905	GO:0005634^cellular_component^nucleus`GO:0003677^molecular_function^DNA binding`GO:0046872^molecular_function^metal ion binding`GO:0006355^biological_process^regulation of transcription, DNA-templated`GO:0006351^biological_process^transcription, DNA-templated	.
TRINITY_DN44438_c0_g1_i1	ZN341_HUMAN	Zinc finger protein 341;	Eukaryota; Metazoa; Chordata; Craniata; Vertebrata; Euteleostomi; Mammalia; Eutheria; Euarchontoglires; Primates; Haplorrhini; Catarrhini; Hominidae; Homo	59.804%ID	E:2.9e-37	COG5048^Zinc finger protein	KEGG:hsa:84905	GO:0005634^cellular_component^nucleus`GO:0003677^molecular_function^DNA binding`GO:0046872^molecular_function^metal ion binding`GO:0006355^biological_process^regulation of transcription, DNA-templated`GO:0006351^biological_process^transcription, DNA-templated	.
TRINITY_DN21344_c0_g1_i1	ZN33A_HUMAN	Zinc finger protein 33A;	Eukaryota; Metazoa; Chordata; Craniata; Vertebrata; Euteleostomi; Mammalia; Eutheria; Euarchontoglires; Primates; Haplorrhini; Catarrhini; Hominidae; Homo	48.077%ID	E:2.52e-20	COG5048^Zinc finger protein	KEGG:hsa:7581`KO:K09228	GO:0005634^cellular_component^nucleus`GO:0003677^molecular_function^DNA binding`GO:0046872^molecular_function^metal ion binding`GO:0003700^molecular_function^transcription factor activity, sequence-specific DNA binding`GO:0006355^biological_process^regulation of transcription, DNA-templated`GO:0006351^biological_process^transcription, DNA-templated	.
TRINITY_DN7951_c0_g3_i1	ZN337_HUMAN	Zinc finger protein 337;	Eukaryota; Metazoa; Chordata; Craniata; Vertebrata; Euteleostomi; Mammalia; Eutheria; Euarchontoglires; Primates; Haplorrhini; Catarrhini; Hominidae; Homo	22.248%ID	E:5.45e-08	COG5048^Zinc finger protein	KEGG:hsa:26152`KO:K09228	GO:0005634^cellular_component^nucleus`GO:0003677^molecular_function^DNA binding`GO:0046872^molecular_function^metal ion binding`GO:0006355^biological_process^regulation of transcription, DNA-templated`GO:0006351^biological_process^transcription, DNA-templated	.
TRINITY_DN66781_c0_g1_i1	ZN335_RAT	Zinc finger protein 335;	Eukaryota; Metazoa; Chordata; Craniata; Vertebrata; Euteleostomi; Mammalia; Eutheria; Euarchontoglires; Glires; Rodentia; Sciurognathi; Muroidea; Muridae; Murinae; Rattus	39.189%ID	E:5.14e-12	COG5048^Zinc finger protein	.	GO:0005634^cellular_component^nucleus`GO:0046872^molecular_function^metal ion binding`GO:0044212^molecular_function^transcription regulatory region DNA binding`GO:0007420^biological_process^brain development`GO:0080182^biological_process^histone H3-K4 trimethylation`GO:0048812^biological_process^neuron projection morphogenesis`GO:2000327^biological_process^positive regulation of ligand-dependent …	.
TRINITY_DN34135_c0_g2_i1	ZN335_MOUSE	Zinc finger protein 335;	Eukaryota; Metazoa; Chordata; Craniata; Vertebrata; Euteleostomi; Mammalia; Eutheria; Euarchontoglires; Glires; Rodentia; Sciurognathi; Muroidea; Muridae; Murinae; Mus; Mus	46%ID	E:1.48e-07	COG5048^Zinc finger protein	KEGG:mmu:329559	GO:0035097^cellular_component^histone methyltransferase complex`GO:0005634^cellular_component^nucleus`GO:0046872^molecular_function^metal ion binding`GO:0000979^molecular_function^RNA polymerase II core promoter sequence-specific DNA binding`GO:0044212^molecular_function^transcription regulatory region DNA binding`GO:0007420^biological_process^brain development`GO:0048854^biological_process^brain…	.
TRINITY_DN781_c1_g4_i1	ZN335_MOUSE	Zinc finger protein 335;	Eukaryota; Metazoa; Chordata; Craniata; Vertebrata; Euteleostomi; Mammalia; Eutheria; Euarchontoglires; Glires; Rodentia; Sciurognathi; Muroidea; Muridae; Murinae; Mus; Mus	37.037%ID	E:2.57e-06	COG5048^Zinc finger protein	KEGG:mmu:329559	GO:0035097^cellular_component^histone methyltransferase complex`GO:0005634^cellular_component^nucleus`GO:0046872^molecular_function^metal ion binding`GO:0000979^molecular_function^RNA polymerase II core promoter sequence-specific DNA binding`GO:0044212^molecular_function^transcription regulatory region DNA binding`GO:0007420^biological_process^brain development`GO:0048854^biological_process^brain…	.
TRINITY_DN38437_c0_g2_i1	ZN334_PONAB	Zinc finger protein 334;	Eukaryota; Metazoa; Chordata; Craniata; Vertebrata; Euteleostomi; Mammalia; Eutheria; Euarchontoglires; Primates; Haplorrhini; Catarrhini; Hominidae; Pongo	42.254%ID	E:3.19e-11	COG5048^Zinc finger protein	KEGG:pon:100171641`KO:K09228	GO:0005634^cellular_component^nucleus`GO:0003677^molecular_function^DNA binding`GO:0046872^molecular_function^metal ion binding`GO:0006355^biological_process^regulation of transcription, DNA-templated`GO:0006351^biological_process^transcription, DNA-templated	.
TRINITY_DN24621_c0_g2_i1	ZN333_HUMAN	Zinc finger protein 333;	Eukaryota; Metazoa; Chordata; Craniata; Vertebrata; Euteleostomi; Mammalia; Eutheria; Euarchontoglires; Primates; Haplorrhini; Catarrhini; Hominidae; Homo	50%ID	E:1.36e-19	COG5048^Zinc finger protein	KEGG:hsa:84449`KO:K09228	GO:0005634^cellular_component^nucleus`GO:0003677^molecular_function^DNA binding`GO:0046872^molecular_function^metal ion binding`GO:0006355^biological_process^regulation of transcription, DNA-templated`GO:0006351^biological_process^transcription, DNA-templated	.
TRINITY_DN3366_c0_g1_i2	ZN330_DROME	Zinc finger protein 330 homolog;	Eukaryota; Metazoa; Ecdysozoa; Arthropoda; Hexapoda; Insecta; Pterygota; Neoptera; Endopterygota; Diptera; Brachycera; Muscomorpha; Ephydroidea; Drosophilidae; Drosophila; Sophophora	78.243%ID	E:2.4e-128	ENOG410XNTY^Zinc finger protein 330	KEGG:dme:Dmel_CG10009	GO:0000775^cellular_component^chromosome, centromeric region`GO:0030496^cellular_component^midbody`GO:0005730^cellular_component^nucleolus`GO:0008270^molecular_function^zinc ion binding`GO:0035167^biological_process^larval lymph gland hemopoiesis	.
TRINITY_DN9006_c0_g4_i1	ZN329_HUMAN	Zinc finger protein 329;	Eukaryota; Metazoa; Chordata; Craniata; Vertebrata; Euteleostomi; Mammalia; Eutheria; Euarchontoglires; Primates; Haplorrhini; Catarrhini; Hominidae; Homo	54.206%ID	E:2.05e-45	COG5048^Zinc finger protein	KEGG:hsa:79673	GO:0005634^cellular_component^nucleus`GO:0003677^molecular_function^DNA binding`GO:0046872^molecular_function^metal ion binding`GO:0006355^biological_process^regulation of transcription, DNA-templated`GO:0006351^biological_process^transcription, DNA-templated	.
TRINITY_DN46864_c0_g1_i2	ZN318_MOUSE	Zinc finger protein 318;	Eukaryota; Metazoa; Chordata; Craniata; Vertebrata; Euteleostomi; Mammalia; Eutheria; Euarchontoglires; Glires; Rodentia; Sciurognathi; Muroidea; Muridae; Murinae; Mus; Mus	32.258%ID	E:5.15e-14	ENOG4111IJJ^zinc finger protein 318	.	GO:0005737^cellular_component^cytoplasm`GO:0005654^cellular_component^nucleoplasm`GO:0005634^cellular_component^nucleus`GO:0003676^molecular_function^nucleic acid binding`GO:0008270^molecular_function^zinc ion binding`GO:0051321^biological_process^meiotic cell cycle`GO:0006355^biological_process^regulation of transcription, DNA-templated`GO:0006351^biological_process^transcription, DNA-templated	.
TRINITY_DN8497_c0_g2_i1	ZN316_HUMAN	Zinc finger protein 316;	Eukaryota; Metazoa; Chordata; Craniata; Vertebrata; Euteleostomi; Mammalia; Eutheria; Euarchontoglires; Primates; Haplorrhini; Catarrhini; Hominidae; Homo	56.364%ID	E:1.84e-32	.	KEGG:hsa:100131017`KO:K09228	GO:0005634^cellular_component^nucleus`GO:0003677^molecular_function^DNA binding`GO:0046872^molecular_function^metal ion binding`GO:0006355^biological_process^regulation of transcription, DNA-templated`GO:0006351^biological_process^transcription, DNA-templated	.
TRINITY_DN20257_c0_g2_i1	ZN316_HUMAN	Zinc finger protein 316;	Eukaryota; Metazoa; Chordata; Craniata; Vertebrata; Euteleostomi; Mammalia; Eutheria; Euarchontoglires; Primates; Haplorrhini; Catarrhini; Hominidae; Homo	45.349%ID	E:1.38e-19	.	KEGG:hsa:100131017`KO:K09228	GO:0005634^cellular_component^nucleus`GO:0003677^molecular_function^DNA binding`GO:0046872^molecular_function^metal ion binding`GO:0006355^biological_process^regulation of transcription, DNA-templated`GO:0006351^biological_process^transcription, DNA-templated	.
TRINITY_DN11784_c0_g1_i1	ZN311_HUMAN	Zinc finger protein 311;	Eukaryota; Metazoa; Chordata; Craniata; Vertebrata; Euteleostomi; Mammalia; Eutheria; Euarchontoglires; Primates; Haplorrhini; Catarrhini; Hominidae; Homo	46.552%ID	E:1.51e-08	COG5048^Zinc finger protein	KEGG:hsa:282890`KO:K09228	GO:0005634^cellular_component^nucleus`GO:0003677^molecular_function^DNA binding`GO:0046872^molecular_function^metal ion binding`GO:0003700^molecular_function^transcription factor activity, sequence-specific DNA binding`GO:0006355^biological_process^regulation of transcription, DNA-templated`GO:0006351^biological_process^transcription, DNA-templated	.
TRINITY_DN19346_c1_g1_i1	ZN311_HUMAN	Zinc finger protein 311;	Eukaryota; Metazoa; Chordata; Craniata; Vertebrata; Euteleostomi; Mammalia; Eutheria; Euarchontoglires; Primates; Haplorrhini; Catarrhini; Hominidae; Homo	46.97%ID	E:4.94e-10	COG5048^Zinc finger protein	KEGG:hsa:79842`KO:K10490	GO:0005634^cellular_component^nucleus`GO:0003677^molecular_function^DNA binding`GO:0046872^molecular_function^metal ion binding`GO:0006355^biological_process^regulation of transcription, DNA-templated`GO:0006351^biological_process^transcription, DNA-templated	.
TRINITY_DN41968_c0_g1_i1	ZN300_HUMAN	Zinc finger protein 300;	Eukaryota; Metazoa; Chordata; Craniata; Vertebrata; Euteleostomi; Mammalia; Eutheria; Euarchontoglires; Primates; Haplorrhini; Catarrhini; Hominidae; Homo	55.696%ID	E:9.42e-38	COG5048^Zinc finger protein	KEGG:hsa:91975`KO:K09228	GO:0005634^cellular_component^nucleus`GO:0003677^molecular_function^DNA binding`GO:0046872^molecular_function^metal ion binding`GO:0003700^molecular_function^transcription factor activity, sequence-specific DNA binding`GO:0006355^biological_process^regulation of transcription, DNA-templated`GO:0006351^biological_process^transcription, DNA-templated	.
TRINITY_DN11886_c0_g1_i1	ZN300_HUMAN	Zinc finger protein 300;	Eukaryota; Metazoa; Chordata; Craniata; Vertebrata; Euteleostomi; Mammalia; Eutheria; Euarchontoglires; Primates; Haplorrhini; Catarrhini; Hominidae; Homo	52.239%ID	E:6.54e-40	COG5048^Zinc finger protein	KEGG:mmu:22685	GO:0005634^cellular_component^nucleus`GO:0003677^molecular_function^DNA binding`GO:0046872^molecular_function^metal ion binding`GO:0006355^biological_process^regulation of transcription, DNA-templated`GO:0006351^biological_process^transcription, DNA-templated	.
TRINITY_DN33576_c0_g1_i4	ZN300_HUMAN	Zinc finger protein 300;	Eukaryota; Metazoa; Chordata; Craniata; Vertebrata; Euteleostomi; Mammalia; Eutheria; Euarchontoglires; Primates; Haplorrhini; Catarrhini; Hominidae; Homo	54.237%ID	E:1.69e-40	.	.	.	.
TRINITY_DN33576_c0_g1_i3	ZN300_HUMAN	Zinc finger protein 300;	Eukaryota; Metazoa; Chordata; Craniata; Vertebrata; Euteleostomi; Mammalia; Eutheria; Euarchontoglires; Primates; Haplorrhini; Catarrhini; Hominidae; Homo	58.12%ID	E:8.31e-41	COG5048^Zinc finger protein	KEGG:hsa:91975`KO:K09228	GO:0005634^cellular_component^nucleus`GO:0003677^molecular_function^DNA binding`GO:0046872^molecular_function^metal ion binding`GO:0003700^molecular_function^transcription factor activity, sequence-specific DNA binding`GO:0006355^biological_process^regulation of transcription, DNA-templated`GO:0006351^biological_process^transcription, DNA-templated	.
TRINITY_DN11080_c0_g2_i1	ZN300_HUMAN	Zinc finger protein 300;	Eukaryota; Metazoa; Chordata; Craniata; Vertebrata; Euteleostomi; Mammalia; Eutheria; Euarchontoglires; Primates; Haplorrhini; Catarrhini; Hominidae; Homo	53.846%ID	E:1.2e-16	COG5048^Zinc finger protein	KEGG:hsa:91975`KO:K09228	GO:0005634^cellular_component^nucleus`GO:0003677^molecular_function^DNA binding`GO:0046872^molecular_function^metal ion binding`GO:0003700^molecular_function^transcription factor activity, sequence-specific DNA binding`GO:0006355^biological_process^regulation of transcription, DNA-templated`GO:0006351^biological_process^transcription, DNA-templated	.
TRINITY_DN22184_c0_g11_i1	ZN287_HUMAN	Zinc finger protein 287;	Eukaryota; Metazoa; Chordata; Craniata; Vertebrata; Euteleostomi; Mammalia; Eutheria; Euarchontoglires; Primates; Haplorrhini; Catarrhini; Hominidae; Homo	52.542%ID	E:5.69e-13	COG5048^Zinc finger protein	KEGG:hsa:57336`KO:K09229	GO:0005634^cellular_component^nucleus`GO:0003677^molecular_function^DNA binding`GO:0046872^molecular_function^metal ion binding`GO:0003700^molecular_function^transcription factor activity, sequence-specific DNA binding`GO:0045893^biological_process^positive regulation of transcription, DNA-templated`GO:0042035^biological_process^regulation of cytokine biosynthetic process`GO:0006351^biological_pr…	.
TRINITY_DN33091_c0_g3_i1	ZN282_HUMAN	Zinc finger protein 282;	Eukaryota; Metazoa; Chordata; Craniata; Vertebrata; Euteleostomi; Mammalia; Eutheria; Euarchontoglires; Primates; Haplorrhini; Catarrhini; Hominidae; Homo	49.351%ID	E:1.08e-21	COG5048^Zinc finger protein	KEGG:hsa:8427`KO:K09228	GO:0005634^cellular_component^nucleus`GO:0003677^molecular_function^DNA binding`GO:0008270^molecular_function^zinc ion binding`GO:0045892^biological_process^negative regulation of transcription, DNA-templated`GO:0006355^biological_process^regulation of transcription, DNA-templated`GO:0006351^biological_process^transcription, DNA-templated	.
TRINITY_DN36589_c0_g1_i1	ZN282_HUMAN	Zinc finger protein 282;	Eukaryota; Metazoa; Chordata; Craniata; Vertebrata; Euteleostomi; Mammalia; Eutheria; Euarchontoglires; Primates; Haplorrhini; Catarrhini; Hominidae; Homo	45.679%ID	E:1.12e-22	COG5048^Zinc finger protein	KEGG:hsa:8427`KO:K09228	GO:0005634^cellular_component^nucleus`GO:0003677^molecular_function^DNA binding`GO:0008270^molecular_function^zinc ion binding`GO:0045892^biological_process^negative regulation of transcription, DNA-templated`GO:0006355^biological_process^regulation of transcription, DNA-templated`GO:0006351^biological_process^transcription, DNA-templated	.
TRINITY_DN10964_c0_g3_i1	ZN277_HUMAN	Zinc finger protein 277;	Eukaryota; Metazoa; Chordata; Craniata; Vertebrata; Euteleostomi; Mammalia; Eutheria; Euarchontoglires; Primates; Haplorrhini; Catarrhini; Hominidae; Homo	35.526%ID	E:3.74e-07	ENOG410XQ2B^Zinc finger protein	KEGG:hsa:11179	GO:0005634^cellular_component^nucleus`GO:0046872^molecular_function^metal ion binding`GO:0000979^molecular_function^RNA polymerase II core promoter sequence-specific DNA binding`GO:0070301^biological_process^cellular response to hydrogen peroxide`GO:2000772^biological_process^regulation of cellular senescence`GO:0006355^biological_process^regulation of transcription, DNA-templated`GO:0006351^biol…	.
TRINITY_DN10964_c0_g1_i1	ZN277_HUMAN	Zinc finger protein 277;	Eukaryota; Metazoa; Chordata; Craniata; Vertebrata; Euteleostomi; Mammalia; Eutheria; Euarchontoglires; Primates; Haplorrhini; Catarrhini; Hominidae; Homo	44.595%ID	E:6.09e-13	ENOG410XQ2B^Zinc finger protein	KEGG:hsa:11179	GO:0005634^cellular_component^nucleus`GO:0046872^molecular_function^metal ion binding`GO:0000979^molecular_function^RNA polymerase II core promoter sequence-specific DNA binding`GO:0070301^biological_process^cellular response to hydrogen peroxide`GO:2000772^biological_process^regulation of cellular senescence`GO:0006355^biological_process^regulation of transcription, DNA-templated`GO:0006351^biol…	.
TRINITY_DN10964_c0_g2_i1	ZN277_HUMAN	Zinc finger protein 277;	Eukaryota; Metazoa; Chordata; Craniata; Vertebrata; Euteleostomi; Mammalia; Eutheria; Euarchontoglires; Primates; Haplorrhini; Catarrhini; Hominidae; Homo	50.602%ID	E:1.08e-23	ENOG410XQ2B^Zinc finger protein	KEGG:hsa:11179	GO:0005634^cellular_component^nucleus`GO:0046872^molecular_function^metal ion binding`GO:0000979^molecular_function^RNA polymerase II core promoter sequence-specific DNA binding`GO:0070301^biological_process^cellular response to hydrogen peroxide`GO:2000772^biological_process^regulation of cellular senescence`GO:0006355^biological_process^regulation of transcription, DNA-templated`GO:0006351^biol…	.
TRINITY_DN22184_c0_g10_i1	ZN274_HUMAN	Neurotrophin receptor-interacting factor homolog;	Eukaryota; Metazoa; Chordata; Craniata; Vertebrata; Euteleostomi; Mammalia; Eutheria; Euarchontoglires; Primates; Haplorrhini; Catarrhini; Hominidae; Homo	58.824%ID	E:5.09e-15	COG5048^Zinc finger protein	KEGG:hsa:10782`KO:K12458	GO:0005813^cellular_component^centrosome`GO:0005737^cellular_component^cytoplasm`GO:0005730^cellular_component^nucleolus`GO:0005634^cellular_component^nucleus`GO:0046872^molecular_function^metal ion binding`GO:0005166^molecular_function^neurotrophin p75 receptor binding`GO:0000981^molecular_function^RNA polymerase II transcription factor activity, sequence-specific DNA binding`GO:0043565^molecula…	.
TRINITY_DN37236_c1_g4_i1	ZN271_PONAB	Zinc finger protein 271;	Eukaryota; Metazoa; Chordata; Craniata; Vertebrata; Euteleostomi; Mammalia; Eutheria; Euarchontoglires; Primates; Haplorrhini; Catarrhini; Hominidae; Pongo	29.323%ID	E:1.31e-06	COG5048^Zinc finger protein	KEGG:pon:100173681	GO:0005634^cellular_component^nucleus`GO:0003677^molecular_function^DNA binding`GO:0046872^molecular_function^metal ion binding`GO:0006355^biological_process^regulation of transcription, DNA-templated`GO:0006351^biological_process^transcription, DNA-templated	.
TRINITY_DN25359_c0_g2_i1	ZN271_PONAB	Zinc finger protein 271;	Eukaryota; Metazoa; Chordata; Craniata; Vertebrata; Euteleostomi; Mammalia; Eutheria; Euarchontoglires; Primates; Haplorrhini; Catarrhini; Hominidae; Pongo	58.974%ID	E:2.23e-07	COG5048^Zinc finger protein	KEGG:hsa:9658	GO:0005634^cellular_component^nucleus`GO:0033613^molecular_function^activating transcription factor binding`GO:0000987^molecular_function^core promoter proximal region sequence-specific DNA binding`GO:0046872^molecular_function^metal ion binding`GO:0043565^molecular_function^sequence-specific DNA binding`GO:0003700^molecular_function^transcription factor activity, sequence-specific DNA binding`GO…	.
TRINITY_DN43211_c0_g1_i1	ZN271_PONAB	Zinc finger protein 271;	Eukaryota; Metazoa; Chordata; Craniata; Vertebrata; Euteleostomi; Mammalia; Eutheria; Euarchontoglires; Primates; Haplorrhini; Catarrhini; Hominidae; Pongo	46.067%ID	E:8.59e-20	COG5048^Zinc finger protein	KEGG:pon:100173681	GO:0005634^cellular_component^nucleus`GO:0003677^molecular_function^DNA binding`GO:0046872^molecular_function^metal ion binding`GO:0006355^biological_process^regulation of transcription, DNA-templated`GO:0006351^biological_process^transcription, DNA-templated	.
TRINITY_DN8847_c0_g4_i1	ZN266_HUMAN	Zinc finger protein 266;	Eukaryota; Metazoa; Chordata; Craniata; Vertebrata; Euteleostomi; Mammalia; Eutheria; Euarchontoglires; Primates; Haplorrhini; Catarrhini; Hominidae; Homo	26.49%ID	E:9.26e-11	COG5048^Zinc finger protein	KEGG:dre:327167	GO:0005634^cellular_component^nucleus`GO:0003677^molecular_function^DNA binding`GO:0046872^molecular_function^metal ion binding`GO:0006355^biological_process^regulation of transcription, DNA-templated`GO:0006351^biological_process^transcription, DNA-templated	.
TRINITY_DN40453_c0_g1_i1	ZN260_HUMAN	Zinc finger protein 260;	Eukaryota; Metazoa; Chordata; Craniata; Vertebrata; Euteleostomi; Mammalia; Eutheria; Euarchontoglires; Primates; Haplorrhini; Catarrhini; Hominidae; Homo	42.308%ID	E:6.99e-07	COG5048^Zinc finger protein	KEGG:hsa:339324	GO:0005737^cellular_component^cytoplasm`GO:0005654^cellular_component^nucleoplasm`GO:0003677^molecular_function^DNA binding`GO:0046872^molecular_function^metal ion binding`GO:0003700^molecular_function^transcription factor activity, sequence-specific DNA binding`GO:0007275^biological_process^multicellular organism development`GO:0006355^biological_process^regulation of transcription, DNA-template…	.
TRINITY_DN39987_c0_g1_i2	ZN260_HUMAN	Zinc finger protein 260;	Eukaryota; Metazoa; Chordata; Craniata; Vertebrata; Euteleostomi; Mammalia; Eutheria; Euarchontoglires; Primates; Haplorrhini; Catarrhini; Hominidae; Homo	63.717%ID	E:2.34e-43	COG5048^Zinc finger protein	KEGG:hsa:339324	GO:0005737^cellular_component^cytoplasm`GO:0005654^cellular_component^nucleoplasm`GO:0003677^molecular_function^DNA binding`GO:0046872^molecular_function^metal ion binding`GO:0003700^molecular_function^transcription factor activity, sequence-specific DNA binding`GO:0007275^biological_process^multicellular organism development`GO:0006355^biological_process^regulation of transcription, DNA-template…	.
TRINITY_DN19543_c0_g5_i1	ZN257_HUMAN	Zinc finger protein 257;	Eukaryota; Metazoa; Chordata; Craniata; Vertebrata; Euteleostomi; Mammalia; Eutheria; Euarchontoglires; Primates; Haplorrhini; Catarrhini; Hominidae; Homo	36.471%ID	E:3.28e-08	COG5048^Zinc finger protein	KEGG:hsa:113835`KO:K09228	GO:0005634^cellular_component^nucleus`GO:0000978^molecular_function^RNA polymerase II core promoter proximal region sequence-specific DNA binding`GO:0008270^molecular_function^zinc ion binding`GO:0006355^biological_process^regulation of transcription, DNA-templated`GO:0006351^biological_process^transcription, DNA-templated	.
TRINITY_DN34633_c0_g1_i1	ZN256_HUMAN	Zinc finger protein 256;	Eukaryota; Metazoa; Chordata; Craniata; Vertebrata; Euteleostomi; Mammalia; Eutheria; Euarchontoglires; Primates; Haplorrhini; Catarrhini; Hominidae; Homo	48.936%ID	E:2.24e-06	COG5048^Zinc finger protein	KEGG:hsa:10172`KO:K09228	GO:0005634^cellular_component^nucleus`GO:0046872^molecular_function^metal ion binding`GO:0000977^molecular_function^RNA polymerase II regulatory region sequence-specific DNA binding`GO:0003700^molecular_function^transcription factor activity, sequence-specific DNA binding`GO:0007275^biological_process^multicellular organism development`GO:0045892^biological_process^negative regulation of transcri…	.
TRINITY_DN33957_c0_g1_i1	ZN254_HUMAN	Zinc finger protein 254;	Eukaryota; Metazoa; Chordata; Craniata; Vertebrata; Euteleostomi; Mammalia; Eutheria; Euarchontoglires; Primates; Haplorrhini; Catarrhini; Hominidae; Homo	48.905%ID	E:1.9e-37	COG5048^Zinc finger protein	.	GO:0005634^cellular_component^nucleus`GO:0046872^molecular_function^metal ion binding`GO:0000978^molecular_function^RNA polymerase II core promoter proximal region sequence-specific DNA binding`GO:0006355^biological_process^regulation of transcription, DNA-templated`GO:0006351^biological_process^transcription, DNA-templated	.
TRINITY_DN43187_c0_g2_i1	ZN252_CANLF	Zinc finger protein 252;	Eukaryota; Metazoa; Chordata; Craniata; Vertebrata; Euteleostomi; Mammalia; Eutheria; Laurasiatheria; Carnivora; Caniformia; Canidae; Canis	61.905%ID	E:7.23e-32	COG5048^Zinc finger protein	KEGG:cfa:403421`KO:K09228	GO:0005634^cellular_component^nucleus`GO:0003677^molecular_function^DNA binding`GO:0046872^molecular_function^metal ion binding`GO:0003700^molecular_function^transcription factor activity, sequence-specific DNA binding`GO:0006355^biological_process^regulation of transcription, DNA-templated`GO:0006351^biological_process^transcription, DNA-templated	.
TRINITY_DN3596_c1_g1_i1	ZN239_MOUSE	Zinc finger protein 239;	Eukaryota; Metazoa; Chordata; Craniata; Vertebrata; Euteleostomi; Mammalia; Eutheria; Euarchontoglires; Glires; Rodentia; Sciurognathi; Muroidea; Muridae; Murinae; Mus; Mus	54.545%ID	E:4.97e-29	COG5048^Zinc finger protein	KEGG:mmu:22685	GO:0005634^cellular_component^nucleus`GO:0003677^molecular_function^DNA binding`GO:0046872^molecular_function^metal ion binding`GO:0006355^biological_process^regulation of transcription, DNA-templated`GO:0006351^biological_process^transcription, DNA-templated	.
TRINITY_DN3596_c1_g3_i3	ZN239_MOUSE	Zinc finger protein 239;	Eukaryota; Metazoa; Chordata; Craniata; Vertebrata; Euteleostomi; Mammalia; Eutheria; Euarchontoglires; Glires; Rodentia; Sciurognathi; Muroidea; Muridae; Murinae; Mus; Mus	48.325%ID	E:5.2e-57	COG5048^Zinc finger protein	KEGG:mmu:22685	GO:0005634^cellular_component^nucleus`GO:0003677^molecular_function^DNA binding`GO:0046872^molecular_function^metal ion binding`GO:0006355^biological_process^regulation of transcription, DNA-templated`GO:0006351^biological_process^transcription, DNA-templated	.
TRINITY_DN3596_c1_g3_i2	ZN239_MOUSE	Zinc finger protein 239;	Eukaryota; Metazoa; Chordata; Craniata; Vertebrata; Euteleostomi; Mammalia; Eutheria; Euarchontoglires; Glires; Rodentia; Sciurognathi; Muroidea; Muridae; Murinae; Mus; Mus	48.325%ID	E:5.07e-57	COG5048^Zinc finger protein	KEGG:mmu:22685	GO:0005634^cellular_component^nucleus`GO:0003677^molecular_function^DNA binding`GO:0046872^molecular_function^metal ion binding`GO:0006355^biological_process^regulation of transcription, DNA-templated`GO:0006351^biological_process^transcription, DNA-templated	.
TRINITY_DN53044_c0_g1_i1	ZN239_MOUSE	Zinc finger protein 239;	Eukaryota; Metazoa; Chordata; Craniata; Vertebrata; Euteleostomi; Mammalia; Eutheria; Euarchontoglires; Glires; Rodentia; Sciurognathi; Muroidea; Muridae; Murinae; Mus; Mus	52.941%ID	E:6.71e-37	COG5048^Zinc finger protein	KEGG:mmu:22685	GO:0005634^cellular_component^nucleus`GO:0003677^molecular_function^DNA binding`GO:0046872^molecular_function^metal ion binding`GO:0006355^biological_process^regulation of transcription, DNA-templated`GO:0006351^biological_process^transcription, DNA-templated	.
TRINITY_DN48101_c0_g2_i1	ZN239_MOUSE	Zinc finger protein 239;	Eukaryota; Metazoa; Chordata; Craniata; Vertebrata; Euteleostomi; Mammalia; Eutheria; Euarchontoglires; Glires; Rodentia; Sciurognathi; Muroidea; Muridae; Murinae; Mus; Mus	52.326%ID	E:9.42e-22	COG5048^Zinc finger protein	KEGG:mmu:22685	GO:0005634^cellular_component^nucleus`GO:0003677^molecular_function^DNA binding`GO:0046872^molecular_function^metal ion binding`GO:0006355^biological_process^regulation of transcription, DNA-templated`GO:0006351^biological_process^transcription, DNA-templated	.
TRINITY_DN19138_c0_g3_i1	ZN239_MOUSE	Zinc finger protein 239;	Eukaryota; Metazoa; Chordata; Craniata; Vertebrata; Euteleostomi; Mammalia; Eutheria; Euarchontoglires; Glires; Rodentia; Sciurognathi; Muroidea; Muridae; Murinae; Mus; Mus	65.217%ID	E:3.52e-26	COG5048^Zinc finger protein	KEGG:mmu:22685	GO:0005634^cellular_component^nucleus`GO:0003677^molecular_function^DNA binding`GO:0046872^molecular_function^metal ion binding`GO:0006355^biological_process^regulation of transcription, DNA-templated`GO:0006351^biological_process^transcription, DNA-templated	.
TRINITY_DN32195_c0_g1_i1	ZN236_HUMAN	Zinc finger protein 236;	Eukaryota; Metazoa; Chordata; Craniata; Vertebrata; Euteleostomi; Mammalia; Eutheria; Euarchontoglires; Primates; Haplorrhini; Catarrhini; Hominidae; Homo	35.185%ID	E:4.18e-06	COG5048^Zinc finger protein	KEGG:hsa:7776	GO:0005634^cellular_component^nucleus`GO:0003677^molecular_function^DNA binding`GO:0046872^molecular_function^metal ion binding`GO:0071333^biological_process^cellular response to glucose stimulus`GO:0006355^biological_process^regulation of transcription, DNA-templated`GO:0006351^biological_process^transcription, DNA-templated	.
TRINITY_DN11477_c0_g2_i5	ZN236_HUMAN	Zinc finger protein 236;	Eukaryota; Metazoa; Chordata; Craniata; Vertebrata; Euteleostomi; Mammalia; Eutheria; Euarchontoglires; Primates; Haplorrhini; Catarrhini; Hominidae; Homo	49.091%ID	E:1.24e-10	COG5048^Zinc finger protein	KEGG:hsa:7776	GO:0005634^cellular_component^nucleus`GO:0003677^molecular_function^DNA binding`GO:0046872^molecular_function^metal ion binding`GO:0071333^biological_process^cellular response to glucose stimulus`GO:0006355^biological_process^regulation of transcription, DNA-templated`GO:0006351^biological_process^transcription, DNA-templated	.
TRINITY_DN2331_c0_g1_i3	ZN236_HUMAN	Zinc finger protein 236;	Eukaryota; Metazoa; Chordata; Craniata; Vertebrata; Euteleostomi; Mammalia; Eutheria; Euarchontoglires; Primates; Haplorrhini; Catarrhini; Hominidae; Homo	41.176%ID	E:1.63e-06	COG5048^Zinc finger protein	KEGG:hsa:7776	GO:0005634^cellular_component^nucleus`GO:0003677^molecular_function^DNA binding`GO:0046872^molecular_function^metal ion binding`GO:0071333^biological_process^cellular response to glucose stimulus`GO:0006355^biological_process^regulation of transcription, DNA-templated`GO:0006351^biological_process^transcription, DNA-templated	.
TRINITY_DN37139_c0_g5_i1	ZN236_HUMAN	Zinc finger protein 236;	Eukaryota; Metazoa; Chordata; Craniata; Vertebrata; Euteleostomi; Mammalia; Eutheria; Euarchontoglires; Primates; Haplorrhini; Catarrhini; Hominidae; Homo	53.623%ID	E:7.66e-18	COG5048^Zinc finger protein	KEGG:hsa:7776	GO:0005634^cellular_component^nucleus`GO:0003677^molecular_function^DNA binding`GO:0046872^molecular_function^metal ion binding`GO:0071333^biological_process^cellular response to glucose stimulus`GO:0006355^biological_process^regulation of transcription, DNA-templated`GO:0006351^biological_process^transcription, DNA-templated	.
TRINITY_DN1054_c0_g2_i1	ZN236_HUMAN	Zinc finger protein 236;	Eukaryota; Metazoa; Chordata; Craniata; Vertebrata; Euteleostomi; Mammalia; Eutheria; Euarchontoglires; Primates; Haplorrhini; Catarrhini; Hominidae; Homo	41.463%ID	E:6.2e-10	COG5048^Zinc finger protein	KEGG:hsa:7776	GO:0005634^cellular_component^nucleus`GO:0003677^molecular_function^DNA binding`GO:0046872^molecular_function^metal ion binding`GO:0071333^biological_process^cellular response to glucose stimulus`GO:0006355^biological_process^regulation of transcription, DNA-templated`GO:0006351^biological_process^transcription, DNA-templated	.
TRINITY_DN11477_c0_g2_i3	ZN236_HUMAN	Zinc finger protein 236;	Eukaryota; Metazoa; Chordata; Craniata; Vertebrata; Euteleostomi; Mammalia; Eutheria; Euarchontoglires; Primates; Haplorrhini; Catarrhini; Hominidae; Homo	49.091%ID	E:4.63e-11	COG5048^Zinc finger protein	KEGG:hsa:7776	GO:0005634^cellular_component^nucleus`GO:0003677^molecular_function^DNA binding`GO:0046872^molecular_function^metal ion binding`GO:0071333^biological_process^cellular response to glucose stimulus`GO:0006355^biological_process^regulation of transcription, DNA-templated`GO:0006351^biological_process^transcription, DNA-templated	.
TRINITY_DN38128_c0_g2_i1	ZN236_HUMAN	Zinc finger protein 236;	Eukaryota; Metazoa; Chordata; Craniata; Vertebrata; Euteleostomi; Mammalia; Eutheria; Euarchontoglires; Primates; Haplorrhini; Catarrhini; Hominidae; Homo	46.479%ID	E:6.75e-12	COG5048^Zinc finger protein	KEGG:hsa:7776	GO:0005634^cellular_component^nucleus`GO:0003677^molecular_function^DNA binding`GO:0046872^molecular_function^metal ion binding`GO:0071333^biological_process^cellular response to glucose stimulus`GO:0006355^biological_process^regulation of transcription, DNA-templated`GO:0006351^biological_process^transcription, DNA-templated	.
TRINITY_DN22235_c0_g1_i2	ZN236_HUMAN	Zinc finger protein 236;	Eukaryota; Metazoa; Chordata; Craniata; Vertebrata; Euteleostomi; Mammalia; Eutheria; Euarchontoglires; Primates; Haplorrhini; Catarrhini; Hominidae; Homo	41.791%ID	E:9.48e-12	.	.	.	.
TRINITY_DN14485_c0_g2_i1	ZN236_HUMAN	Zinc finger protein 236;	Eukaryota; Metazoa; Chordata; Craniata; Vertebrata; Euteleostomi; Mammalia; Eutheria; Euarchontoglires; Primates; Haplorrhini; Catarrhini; Hominidae; Homo	54.545%ID	E:2.64e-14	COG5048^Zinc finger protein	KEGG:hsa:7776	GO:0005634^cellular_component^nucleus`GO:0003677^molecular_function^DNA binding`GO:0046872^molecular_function^metal ion binding`GO:0071333^biological_process^cellular response to glucose stimulus`GO:0006355^biological_process^regulation of transcription, DNA-templated`GO:0006351^biological_process^transcription, DNA-templated	.
TRINITY_DN22532_c0_g1_i1	ZN236_HUMAN	Zinc finger protein 236;	Eukaryota; Metazoa; Chordata; Craniata; Vertebrata; Euteleostomi; Mammalia; Eutheria; Euarchontoglires; Primates; Haplorrhini; Catarrhini; Hominidae; Homo	51.02%ID	E:3.2e-11	COG5048^Zinc finger protein	KEGG:hsa:7776	GO:0005634^cellular_component^nucleus`GO:0003677^molecular_function^DNA binding`GO:0046872^molecular_function^metal ion binding`GO:0071333^biological_process^cellular response to glucose stimulus`GO:0006355^biological_process^regulation of transcription, DNA-templated`GO:0006351^biological_process^transcription, DNA-templated	.
TRINITY_DN41633_c0_g1_i1	ZN235_HUMAN	Zinc finger protein 235;	Eukaryota; Metazoa; Chordata; Craniata; Vertebrata; Euteleostomi; Mammalia; Eutheria; Euarchontoglires; Primates; Haplorrhini; Catarrhini; Hominidae; Homo	42.857%ID	E:1.1e-18	.	KEGG:gga:395411`KO:K10494	GO:0005634^cellular_component^nucleus`GO:0046872^molecular_function^metal ion binding`GO:0000978^molecular_function^RNA polymerase II core promoter proximal region sequence-specific DNA binding`GO:0001078^molecular_function^transcriptional repressor activity, RNA polymerase II core promoter proximal region sequence-specific binding`GO:0006351^biological_process^transcription, DNA-templated	.
TRINITY_DN1432_c0_g1_i1	ZN235_HUMAN	Zinc finger protein 235;	Eukaryota; Metazoa; Chordata; Craniata; Vertebrata; Euteleostomi; Mammalia; Eutheria; Euarchontoglires; Primates; Haplorrhini; Catarrhini; Hominidae; Homo	57.812%ID	E:1.23e-20	COG5048^Zinc finger protein	KEGG:hsa:9310`KO:K09228	GO:0005634^cellular_component^nucleus`GO:0003677^molecular_function^DNA binding`GO:0046872^molecular_function^metal ion binding`GO:0003700^molecular_function^transcription factor activity, sequence-specific DNA binding`GO:0006355^biological_process^regulation of transcription, DNA-templated`GO:0006351^biological_process^transcription, DNA-templated	.
TRINITY_DN1432_c0_g1_i2	ZN235_HUMAN	Zinc finger protein 235;	Eukaryota; Metazoa; Chordata; Craniata; Vertebrata; Euteleostomi; Mammalia; Eutheria; Euarchontoglires; Primates; Haplorrhini; Catarrhini; Hominidae; Homo	57.812%ID	E:1.18e-20	COG5048^Zinc finger protein	KEGG:hsa:9310`KO:K09228	GO:0005634^cellular_component^nucleus`GO:0003677^molecular_function^DNA binding`GO:0046872^molecular_function^metal ion binding`GO:0003700^molecular_function^transcription factor activity, sequence-specific DNA binding`GO:0006355^biological_process^regulation of transcription, DNA-templated`GO:0006351^biological_process^transcription, DNA-templated	.
TRINITY_DN8429_c0_g2_i1	ZN235_HUMAN	Zinc finger protein 235;	Eukaryota; Metazoa; Chordata; Craniata; Vertebrata; Euteleostomi; Mammalia; Eutheria; Euarchontoglires; Primates; Haplorrhini; Catarrhini; Hominidae; Homo	40.909%ID	E:3.09e-103	COG5048^Zinc finger protein	KEGG:hsa:9310`KO:K09228	GO:0005634^cellular_component^nucleus`GO:0003677^molecular_function^DNA binding`GO:0046872^molecular_function^metal ion binding`GO:0003700^molecular_function^transcription factor activity, sequence-specific DNA binding`GO:0006355^biological_process^regulation of transcription, DNA-templated`GO:0006351^biological_process^transcription, DNA-templated	.
TRINITY_DN16220_c0_g2_i1	ZN235_HUMAN	Zinc finger protein 235;	Eukaryota; Metazoa; Chordata; Craniata; Vertebrata; Euteleostomi; Mammalia; Eutheria; Euarchontoglires; Primates; Haplorrhini; Catarrhini; Hominidae; Homo	38.318%ID	E:2.41e-11	ENOG410ZFVU^PR domain containing	KEGG:hsa:257101	GO:0005634^cellular_component^nucleus`GO:0003677^molecular_function^DNA binding`GO:0046872^molecular_function^metal ion binding`GO:0001779^biological_process^natural killer cell differentiation`GO:0006355^biological_process^regulation of transcription, DNA-templated`GO:0006351^biological_process^transcription, DNA-templated	.
TRINITY_DN6123_c0_g1_i5	ZN235_HUMAN	Zinc finger protein 235;	Eukaryota; Metazoa; Chordata; Craniata; Vertebrata; Euteleostomi; Mammalia; Eutheria; Euarchontoglires; Primates; Haplorrhini; Catarrhini; Hominidae; Homo	47.17%ID	E:2.41e-06	COG5048^Zinc finger protein	KEGG:hsa:9310`KO:K09228	GO:0005634^cellular_component^nucleus`GO:0003677^molecular_function^DNA binding`GO:0046872^molecular_function^metal ion binding`GO:0003700^molecular_function^transcription factor activity, sequence-specific DNA binding`GO:0006355^biological_process^regulation of transcription, DNA-templated`GO:0006351^biological_process^transcription, DNA-templated	.
TRINITY_DN59434_c0_g1_i4	ZN235_HUMAN	Zinc finger protein 235;	Eukaryota; Metazoa; Chordata; Craniata; Vertebrata; Euteleostomi; Mammalia; Eutheria; Euarchontoglires; Primates; Haplorrhini; Catarrhini; Hominidae; Homo	51.88%ID	E:4.98e-37	COG5048^Zinc finger protein	KEGG:hsa:9310`KO:K09228	GO:0005634^cellular_component^nucleus`GO:0003677^molecular_function^DNA binding`GO:0046872^molecular_function^metal ion binding`GO:0003700^molecular_function^transcription factor activity, sequence-specific DNA binding`GO:0006355^biological_process^regulation of transcription, DNA-templated`GO:0006351^biological_process^transcription, DNA-templated	.
TRINITY_DN17102_c0_g3_i1	ZN235_HUMAN	Zinc finger protein 235;	Eukaryota; Metazoa; Chordata; Craniata; Vertebrata; Euteleostomi; Mammalia; Eutheria; Euarchontoglires; Primates; Haplorrhini; Catarrhini; Hominidae; Homo	38.606%ID	E:1.12e-77	COG5048^Zinc finger protein	KEGG:hsa:9310`KO:K09228	GO:0005634^cellular_component^nucleus`GO:0003677^molecular_function^DNA binding`GO:0046872^molecular_function^metal ion binding`GO:0003700^molecular_function^transcription factor activity, sequence-specific DNA binding`GO:0006355^biological_process^regulation of transcription, DNA-templated`GO:0006351^biological_process^transcription, DNA-templated	.
TRINITY_DN59434_c0_g2_i1	ZN235_HUMAN	Zinc finger protein 235;	Eukaryota; Metazoa; Chordata; Craniata; Vertebrata; Euteleostomi; Mammalia; Eutheria; Euarchontoglires; Primates; Haplorrhini; Catarrhini; Hominidae; Homo	51.471%ID	E:2.98e-38	COG5048^Zinc finger protein	KEGG:hsa:9310`KO:K09228	GO:0005634^cellular_component^nucleus`GO:0003677^molecular_function^DNA binding`GO:0046872^molecular_function^metal ion binding`GO:0003700^molecular_function^transcription factor activity, sequence-specific DNA binding`GO:0006355^biological_process^regulation of transcription, DNA-templated`GO:0006351^biological_process^transcription, DNA-templated	.
TRINITY_DN57835_c0_g1_i1	ZN233_HUMAN	Zinc finger protein 233;	Eukaryota; Metazoa; Chordata; Craniata; Vertebrata; Euteleostomi; Mammalia; Eutheria; Euarchontoglires; Primates; Haplorrhini; Catarrhini; Hominidae; Homo	50%ID	E:4.46e-06	COG5048^Zinc finger protein	KEGG:hsa:353355`KO:K09228	GO:0005634^cellular_component^nucleus`GO:0003677^molecular_function^DNA binding`GO:0046872^molecular_function^metal ion binding`GO:0006355^biological_process^regulation of transcription, DNA-templated`GO:0006351^biological_process^transcription, DNA-templated	.
TRINITY_DN21086_c0_g5_i1	ZN233_HUMAN	Zinc finger protein 233;	Eukaryota; Metazoa; Chordata; Craniata; Vertebrata; Euteleostomi; Mammalia; Eutheria; Euarchontoglires; Primates; Haplorrhini; Catarrhini; Hominidae; Homo	44.248%ID	E:9.88e-22	.	KEGG:xla:414518`KO:K09203	GO:0005634^cellular_component^nucleus`GO:0003677^molecular_function^DNA binding`GO:0046872^molecular_function^metal ion binding`GO:0003700^molecular_function^transcription factor activity, sequence-specific DNA binding`GO:0006355^biological_process^regulation of transcription, DNA-templated`GO:0006351^biological_process^transcription, DNA-templated	.
TRINITY_DN5900_c0_g1_i1	ZN233_HUMAN	Zinc finger protein 233;	Eukaryota; Metazoa; Chordata; Craniata; Vertebrata; Euteleostomi; Mammalia; Eutheria; Euarchontoglires; Primates; Haplorrhini; Catarrhini; Hominidae; Homo	43.038%ID	E:2.41e-11	COG5048^Zinc finger protein	KEGG:hsa:353355`KO:K09228	GO:0005634^cellular_component^nucleus`GO:0003677^molecular_function^DNA binding`GO:0046872^molecular_function^metal ion binding`GO:0006355^biological_process^regulation of transcription, DNA-templated`GO:0006351^biological_process^transcription, DNA-templated	.
TRINITY_DN37655_c0_g3_i1	ZN233_HUMAN	Zinc finger protein 233;	Eukaryota; Metazoa; Chordata; Craniata; Vertebrata; Euteleostomi; Mammalia; Eutheria; Euarchontoglires; Primates; Haplorrhini; Catarrhini; Hominidae; Homo	42.373%ID	E:1.78e-08	COG5048^Zinc finger protein	KEGG:hsa:353355`KO:K09228	GO:0005634^cellular_component^nucleus`GO:0003677^molecular_function^DNA binding`GO:0046872^molecular_function^metal ion binding`GO:0006355^biological_process^regulation of transcription, DNA-templated`GO:0006351^biological_process^transcription, DNA-templated	.
TRINITY_DN42343_c0_g6_i1	ZN227_HUMAN	Zinc finger protein 227;	Eukaryota; Metazoa; Chordata; Craniata; Vertebrata; Euteleostomi; Mammalia; Eutheria; Euarchontoglires; Primates; Haplorrhini; Catarrhini; Hominidae; Homo	39.695%ID	E:1.18e-22	COG5048^Zinc finger protein	KEGG:hsa:7770`KO:K09228	GO:0005634^cellular_component^nucleus`GO:0003677^molecular_function^DNA binding`GO:0046872^molecular_function^metal ion binding`GO:0003700^molecular_function^transcription factor activity, sequence-specific DNA binding`GO:0006355^biological_process^regulation of transcription, DNA-templated`GO:0006351^biological_process^transcription, DNA-templated	.
TRINITY_DN1287_c1_g3_i1	ZN227_BOVIN	Zinc finger protein 227;	Eukaryota; Metazoa; Chordata; Craniata; Vertebrata; Euteleostomi; Mammalia; Eutheria; Laurasiatheria; Cetartiodactyla; Ruminantia; Pecora; Bovidae; Bovinae; Bos	43.243%ID	E:7.13e-21	.	KEGG:bta:524111`KO:K09228	GO:0005634^cellular_component^nucleus`GO:0003677^molecular_function^DNA binding`GO:0046872^molecular_function^metal ion binding`GO:0003700^molecular_function^transcription factor activity, sequence-specific DNA binding`GO:0006355^biological_process^regulation of transcription, DNA-templated`GO:0006351^biological_process^transcription, DNA-templated	.
TRINITY_DN12031_c0_g2_i1	ZN227_BOVIN	Zinc finger protein 227;	Eukaryota; Metazoa; Chordata; Craniata; Vertebrata; Euteleostomi; Mammalia; Eutheria; Laurasiatheria; Cetartiodactyla; Ruminantia; Pecora; Bovidae; Bovinae; Bos	41.892%ID	E:8.81e-32	.	KEGG:bta:524111`KO:K09228	GO:0005634^cellular_component^nucleus`GO:0003677^molecular_function^DNA binding`GO:0046872^molecular_function^metal ion binding`GO:0003700^molecular_function^transcription factor activity, sequence-specific DNA binding`GO:0006355^biological_process^regulation of transcription, DNA-templated`GO:0006351^biological_process^transcription, DNA-templated	.
TRINITY_DN17516_c0_g3_i1	ZN214_HUMAN	Zinc finger protein 214;	Eukaryota; Metazoa; Chordata; Craniata; Vertebrata; Euteleostomi; Mammalia; Eutheria; Euarchontoglires; Primates; Haplorrhini; Catarrhini; Hominidae; Homo	44.755%ID	E:1.76e-36	COG5048^Zinc finger protein	KEGG:hsa:7761`KO:K09228	GO:0005634^cellular_component^nucleus`GO:0003677^molecular_function^DNA binding`GO:0008270^molecular_function^zinc ion binding`GO:0006355^biological_process^regulation of transcription, DNA-templated`GO:0006351^biological_process^transcription, DNA-templated	.
TRINITY_DN32392_c0_g2_i2	ZN214_HUMAN	Zinc finger protein 214;	Eukaryota; Metazoa; Chordata; Craniata; Vertebrata; Euteleostomi; Mammalia; Eutheria; Euarchontoglires; Primates; Haplorrhini; Catarrhini; Hominidae; Homo	48.636%ID	E:2.57e-69	COG5048^Zinc finger protein	KEGG:hsa:7761`KO:K09228	GO:0005634^cellular_component^nucleus`GO:0003677^molecular_function^DNA binding`GO:0008270^molecular_function^zinc ion binding`GO:0006355^biological_process^regulation of transcription, DNA-templated`GO:0006351^biological_process^transcription, DNA-templated	.
TRINITY_DN44240_c0_g2_i1	ZN214_HUMAN	Zinc finger protein 214;	Eukaryota; Metazoa; Chordata; Craniata; Vertebrata; Euteleostomi; Mammalia; Eutheria; Euarchontoglires; Primates; Haplorrhini; Catarrhini; Hominidae; Homo	39%ID	E:1.61e-40	COG5048^Zinc finger protein	KEGG:hsa:7761`KO:K09228	GO:0005634^cellular_component^nucleus`GO:0003677^molecular_function^DNA binding`GO:0008270^molecular_function^zinc ion binding`GO:0006355^biological_process^regulation of transcription, DNA-templated`GO:0006351^biological_process^transcription, DNA-templated	.
TRINITY_DN40702_c0_g4_i1	ZN214_HUMAN	Zinc finger protein 214;	Eukaryota; Metazoa; Chordata; Craniata; Vertebrata; Euteleostomi; Mammalia; Eutheria; Euarchontoglires; Primates; Haplorrhini; Catarrhini; Hominidae; Homo	52.349%ID	E:2.27e-49	COG5048^Zinc finger protein	KEGG:hsa:7761`KO:K09228	GO:0005634^cellular_component^nucleus`GO:0003677^molecular_function^DNA binding`GO:0008270^molecular_function^zinc ion binding`GO:0006355^biological_process^regulation of transcription, DNA-templated`GO:0006351^biological_process^transcription, DNA-templated	.
TRINITY_DN127_c0_g2_i5	ZN207_XENLA	BUB3-interacting and GLEBS motif-containing protein ZNF207 {ECO:0000250|UniProtKB:O43670};	Eukaryota; Metazoa; Chordata; Craniata; Vertebrata; Euteleostomi; Amphibia; Batrachia; Anura; Pipoidea; Pipidae; Xenopodinae; Xenopus; Xenopus	75.229%ID	E:9.04e-52	.	KEGG:xla:380016	GO:0000777^cellular_component^condensed chromosome kinetochore`GO:0005737^cellular_component^cytoplasm`GO:0000776^cellular_component^kinetochore`GO:0005874^cellular_component^microtubule`GO:0005634^cellular_component^nucleus`GO:0005819^cellular_component^spindle`GO:1990047^cellular_component^spindle matrix`GO:0046872^molecular_function^metal ion binding`GO:0008017^molecular_function^microtubule b…	.
TRINITY_DN127_c0_g2_i1	ZN207_XENLA	BUB3-interacting and GLEBS motif-containing protein ZNF207 {ECO:0000250|UniProtKB:O43670};	Eukaryota; Metazoa; Chordata; Craniata; Vertebrata; Euteleostomi; Amphibia; Batrachia; Anura; Pipoidea; Pipidae; Xenopodinae; Xenopus; Xenopus	75.229%ID	E:1.59e-51	.	KEGG:xla:380016	GO:0000777^cellular_component^condensed chromosome kinetochore`GO:0005737^cellular_component^cytoplasm`GO:0000776^cellular_component^kinetochore`GO:0005874^cellular_component^microtubule`GO:0005634^cellular_component^nucleus`GO:0005819^cellular_component^spindle`GO:1990047^cellular_component^spindle matrix`GO:0046872^molecular_function^metal ion binding`GO:0008017^molecular_function^microtubule b…	.
TRINITY_DN127_c0_g2_i2	ZN207_XENLA	BUB3-interacting and GLEBS motif-containing protein ZNF207 {ECO:0000250|UniProtKB:O43670};	Eukaryota; Metazoa; Chordata; Craniata; Vertebrata; Euteleostomi; Amphibia; Batrachia; Anura; Pipoidea; Pipidae; Xenopodinae; Xenopus; Xenopus	83.158%ID	E:1.08e-51	.	KEGG:xla:380016	GO:0000777^cellular_component^condensed chromosome kinetochore`GO:0005737^cellular_component^cytoplasm`GO:0000776^cellular_component^kinetochore`GO:0005874^cellular_component^microtubule`GO:0005634^cellular_component^nucleus`GO:0005819^cellular_component^spindle`GO:1990047^cellular_component^spindle matrix`GO:0046872^molecular_function^metal ion binding`GO:0008017^molecular_function^microtubule b…	.
TRINITY_DN127_c0_g2_i3	ZN207_XENLA	BUB3-interacting and GLEBS motif-containing protein ZNF207 {ECO:0000250|UniProtKB:O43670};	Eukaryota; Metazoa; Chordata; Craniata; Vertebrata; Euteleostomi; Amphibia; Batrachia; Anura; Pipoidea; Pipidae; Xenopodinae; Xenopus; Xenopus	70%ID	E:7.24e-41	.	KEGG:xla:380016	GO:0000777^cellular_component^condensed chromosome kinetochore`GO:0005737^cellular_component^cytoplasm`GO:0000776^cellular_component^kinetochore`GO:0005874^cellular_component^microtubule`GO:0005634^cellular_component^nucleus`GO:0005819^cellular_component^spindle`GO:1990047^cellular_component^spindle matrix`GO:0046872^molecular_function^metal ion binding`GO:0008017^molecular_function^microtubule b…	.
TRINITY_DN7259_c0_g1_i1	ZN197_HUMAN	Zinc finger protein 197;	Eukaryota; Metazoa; Chordata; Craniata; Vertebrata; Euteleostomi; Mammalia; Eutheria; Euarchontoglires; Primates; Haplorrhini; Catarrhini; Hominidae; Homo	45.918%ID	E:3.55e-15	.	.	GO:0005634^cellular_component^nucleus`GO:0003677^molecular_function^DNA binding`GO:0046872^molecular_function^metal ion binding`GO:0006355^biological_process^regulation of transcription, DNA-templated`GO:0006351^biological_process^transcription, DNA-templated	.
TRINITY_DN7259_c0_g1_i5	ZN197_HUMAN	Zinc finger protein 197;	Eukaryota; Metazoa; Chordata; Craniata; Vertebrata; Euteleostomi; Mammalia; Eutheria; Euarchontoglires; Primates; Haplorrhini; Catarrhini; Hominidae; Homo	45.918%ID	E:3.52e-15	.	.	GO:0005634^cellular_component^nucleus`GO:0003677^molecular_function^DNA binding`GO:0046872^molecular_function^metal ion binding`GO:0006355^biological_process^regulation of transcription, DNA-templated`GO:0006351^biological_process^transcription, DNA-templated	.
TRINITY_DN49943_c0_g1_i1	ZN182_MOUSE	Zinc finger protein 182;	Eukaryota; Metazoa; Chordata; Craniata; Vertebrata; Euteleostomi; Mammalia; Eutheria; Euarchontoglires; Glires; Rodentia; Sciurognathi; Muroidea; Muridae; Murinae; Mus; Mus	57.5%ID	E:3.34e-26	COG5048^Zinc finger protein	KEGG:mmu:319535`KO:K09228	GO:0005634^cellular_component^nucleus`GO:0003677^molecular_function^DNA binding`GO:0046872^molecular_function^metal ion binding`GO:0003700^molecular_function^transcription factor activity, sequence-specific DNA binding`GO:0006355^biological_process^regulation of transcription, DNA-templated`GO:0006351^biological_process^transcription, DNA-templated	.
TRINITY_DN26887_c0_g1_i1	ZN182_MOUSE	Zinc finger protein 182;	Eukaryota; Metazoa; Chordata; Craniata; Vertebrata; Euteleostomi; Mammalia; Eutheria; Euarchontoglires; Glires; Rodentia; Sciurognathi; Muroidea; Muridae; Murinae; Mus; Mus	34.615%ID	E:1.12e-11	COG5048^Zinc finger protein	KEGG:hsa:148266`KO:K09228	GO:0005634^cellular_component^nucleus`GO:0003677^molecular_function^DNA binding`GO:0046872^molecular_function^metal ion binding`GO:0006355^biological_process^regulation of transcription, DNA-templated`GO:0006351^biological_process^transcription, DNA-templated	.
TRINITY_DN64538_c0_g1_i1	ZN182_MOUSE	Zinc finger protein 182;	Eukaryota; Metazoa; Chordata; Craniata; Vertebrata; Euteleostomi; Mammalia; Eutheria; Euarchontoglires; Glires; Rodentia; Sciurognathi; Muroidea; Muridae; Murinae; Mus; Mus	46.067%ID	E:1.95e-20	COG5048^Zinc finger protein	KEGG:mmu:319535`KO:K09228	GO:0005634^cellular_component^nucleus`GO:0003677^molecular_function^DNA binding`GO:0046872^molecular_function^metal ion binding`GO:0003700^molecular_function^transcription factor activity, sequence-specific DNA binding`GO:0006355^biological_process^regulation of transcription, DNA-templated`GO:0006351^biological_process^transcription, DNA-templated	.
TRINITY_DN65661_c0_g1_i1	ZN182_MOUSE	Zinc finger protein 182;	Eukaryota; Metazoa; Chordata; Craniata; Vertebrata; Euteleostomi; Mammalia; Eutheria; Euarchontoglires; Glires; Rodentia; Sciurognathi; Muroidea; Muridae; Murinae; Mus; Mus	56.383%ID	E:1.45e-28	COG5048^Zinc finger protein	KEGG:mmu:319535`KO:K09228	GO:0005634^cellular_component^nucleus`GO:0003677^molecular_function^DNA binding`GO:0046872^molecular_function^metal ion binding`GO:0003700^molecular_function^transcription factor activity, sequence-specific DNA binding`GO:0006355^biological_process^regulation of transcription, DNA-templated`GO:0006351^biological_process^transcription, DNA-templated	.
TRINITY_DN32398_c0_g3_i2	ZN180_HUMAN	Zinc finger protein 180;	Eukaryota; Metazoa; Chordata; Craniata; Vertebrata; Euteleostomi; Mammalia; Eutheria; Euarchontoglires; Primates; Haplorrhini; Catarrhini; Hominidae; Homo	32.422%ID	E:8.57e-25	COG5048^Zinc finger protein	KEGG:hsa:7733`KO:K09228	GO:0005634^cellular_component^nucleus`GO:0003677^molecular_function^DNA binding`GO:0046872^molecular_function^metal ion binding`GO:0006355^biological_process^regulation of transcription, DNA-templated`GO:0006351^biological_process^transcription, DNA-templated	.
TRINITY_DN32398_c0_g3_i1	ZN180_HUMAN	Zinc finger protein 180;	Eukaryota; Metazoa; Chordata; Craniata; Vertebrata; Euteleostomi; Mammalia; Eutheria; Euarchontoglires; Primates; Haplorrhini; Catarrhini; Hominidae; Homo	32.422%ID	E:1.02e-24	COG5048^Zinc finger protein	KEGG:hsa:7733`KO:K09228	GO:0005634^cellular_component^nucleus`GO:0003677^molecular_function^DNA binding`GO:0046872^molecular_function^metal ion binding`GO:0006355^biological_process^regulation of transcription, DNA-templated`GO:0006351^biological_process^transcription, DNA-templated	.
TRINITY_DN15655_c0_g1_i1	ZN177_HUMAN	Zinc finger protein 177;	Eukaryota; Metazoa; Chordata; Craniata; Vertebrata; Euteleostomi; Mammalia; Eutheria; Euarchontoglires; Primates; Haplorrhini; Catarrhini; Hominidae; Homo	55.195%ID	E:1.37e-54	COG5048^Zinc finger protein	KEGG:hsa:100529215`KEGG:hsa:7730`KO:K09228	GO:0072562^cellular_component^blood microparticle`GO:0005634^cellular_component^nucleus`GO:0003677^molecular_function^DNA binding`GO:0046872^molecular_function^metal ion binding`GO:0000122^biological_process^negative regulation of transcription from RNA polymerase II promoter`GO:0006351^biological_process^transcription, DNA-templated	.
TRINITY_DN4975_c0_g1_i4	ZN177_HUMAN	Zinc finger protein 177;	Eukaryota; Metazoa; Chordata; Craniata; Vertebrata; Euteleostomi; Mammalia; Eutheria; Euarchontoglires; Primates; Haplorrhini; Catarrhini; Hominidae; Homo	57.692%ID	E:1.47e-42	COG5048^Zinc finger protein	KEGG:hsa:100529215`KEGG:hsa:7730`KO:K09228	GO:0072562^cellular_component^blood microparticle`GO:0005634^cellular_component^nucleus`GO:0003677^molecular_function^DNA binding`GO:0046872^molecular_function^metal ion binding`GO:0000122^biological_process^negative regulation of transcription from RNA polymerase II promoter`GO:0006351^biological_process^transcription, DNA-templated	.
TRINITY_DN32172_c0_g1_i1	ZN177_HUMAN	Zinc finger protein 177;	Eukaryota; Metazoa; Chordata; Craniata; Vertebrata; Euteleostomi; Mammalia; Eutheria; Euarchontoglires; Primates; Haplorrhini; Catarrhini; Hominidae; Homo	55.172%ID	E:9.69e-26	COG5048^Zinc finger protein	KEGG:hsa:100529215`KEGG:hsa:7730`KO:K09228	GO:0072562^cellular_component^blood microparticle`GO:0005634^cellular_component^nucleus`GO:0003677^molecular_function^DNA binding`GO:0046872^molecular_function^metal ion binding`GO:0000122^biological_process^negative regulation of transcription from RNA polymerase II promoter`GO:0006351^biological_process^transcription, DNA-templated	.
TRINITY_DN40099_c0_g1_i1	ZN177_HUMAN	Zinc finger protein 177;	Eukaryota; Metazoa; Chordata; Craniata; Vertebrata; Euteleostomi; Mammalia; Eutheria; Euarchontoglires; Primates; Haplorrhini; Catarrhini; Hominidae; Homo	34.524%ID	E:1.01e-09	COG5048^Zinc finger protein	KEGG:hsa:100529215`KEGG:hsa:7730`KO:K09228	GO:0072562^cellular_component^blood microparticle`GO:0005634^cellular_component^nucleus`GO:0003677^molecular_function^DNA binding`GO:0046872^molecular_function^metal ion binding`GO:0000122^biological_process^negative regulation of transcription from RNA polymerase II promoter`GO:0006351^biological_process^transcription, DNA-templated	.
TRINITY_DN16523_c0_g2_i1	ZN169_HUMAN	Zinc finger protein 169;	Eukaryota; Metazoa; Chordata; Craniata; Vertebrata; Euteleostomi; Mammalia; Eutheria; Euarchontoglires; Primates; Haplorrhini; Catarrhini; Hominidae; Homo	44%ID	E:1.81e-06	COG5048^Zinc finger protein	.	GO:0005634^cellular_component^nucleus`GO:0003677^molecular_function^DNA binding`GO:0046872^molecular_function^metal ion binding`GO:0006355^biological_process^regulation of transcription, DNA-templated`GO:0006351^biological_process^transcription, DNA-templated	.
TRINITY_DN12707_c0_g2_i3	ZN160_HUMAN	Zinc finger protein 160;	Eukaryota; Metazoa; Chordata; Craniata; Vertebrata; Euteleostomi; Mammalia; Eutheria; Euarchontoglires; Primates; Haplorrhini; Catarrhini; Hominidae; Homo	38.973%ID	E:2.42e-106	COG5048^Zinc finger protein	KEGG:hsa:90338`KO:K09228	GO:0005634^cellular_component^nucleus`GO:0003677^molecular_function^DNA binding`GO:0046872^molecular_function^metal ion binding`GO:0030097^biological_process^hemopoiesis`GO:0006355^biological_process^regulation of transcription, DNA-templated`GO:0006351^biological_process^transcription, DNA-templated	.
TRINITY_DN12707_c0_g2_i3	ZN160_HUMAN	Zinc finger protein 160;	Eukaryota; Metazoa; Chordata; Craniata; Vertebrata; Euteleostomi; Mammalia; Eutheria; Euarchontoglires; Primates; Haplorrhini; Catarrhini; Hominidae; Homo	38.973%ID	E:2.42e-106	.	.	.	.
TRINITY_DN40702_c0_g1_i1	ZN160_HUMAN	Zinc finger protein 160;	Eukaryota; Metazoa; Chordata; Craniata; Vertebrata; Euteleostomi; Mammalia; Eutheria; Euarchontoglires; Primates; Haplorrhini; Catarrhini; Hominidae; Homo	53.086%ID	E:7.86e-23	COG5048^Zinc finger protein	KEGG:hsa:90338`KO:K09228	GO:0005634^cellular_component^nucleus`GO:0003677^molecular_function^DNA binding`GO:0046872^molecular_function^metal ion binding`GO:0030097^biological_process^hemopoiesis`GO:0006355^biological_process^regulation of transcription, DNA-templated`GO:0006351^biological_process^transcription, DNA-templated	.
TRINITY_DN32721_c0_g1_i1	ZN157_HUMAN	Zinc finger protein 157;	Eukaryota; Metazoa; Chordata; Craniata; Vertebrata; Euteleostomi; Mammalia; Eutheria; Euarchontoglires; Primates; Haplorrhini; Catarrhini; Hominidae; Homo	36.33%ID	E:5.36e-41	COG5048^Zinc finger protein	KEGG:hsa:7712`KO:K09228	GO:0005634^cellular_component^nucleus`GO:0003677^molecular_function^DNA binding`GO:0046872^molecular_function^metal ion binding`GO:0003700^molecular_function^transcription factor activity, sequence-specific DNA binding`GO:0000122^biological_process^negative regulation of transcription from RNA polymerase II promoter`GO:0006351^biological_process^transcription, DNA-templated	.
TRINITY_DN13694_c0_g1_i1	ZN155_HUMAN	Zinc finger protein 155;	Eukaryota; Metazoa; Chordata; Craniata; Vertebrata; Euteleostomi; Mammalia; Eutheria; Euarchontoglires; Primates; Haplorrhini; Catarrhini; Hominidae; Homo	38.983%ID	E:1.76e-07	COG5048^Zinc finger protein	KEGG:hsa:7711`KO:K09228	GO:0005634^cellular_component^nucleus`GO:0003677^molecular_function^DNA binding`GO:0046872^molecular_function^metal ion binding`GO:0003700^molecular_function^transcription factor activity, sequence-specific DNA binding`GO:0006351^biological_process^transcription, DNA-templated	.
TRINITY_DN31191_c0_g1_i1	ZN155_HUMAN	Zinc finger protein 155;	Eukaryota; Metazoa; Chordata; Craniata; Vertebrata; Euteleostomi; Mammalia; Eutheria; Euarchontoglires; Primates; Haplorrhini; Catarrhini; Hominidae; Homo	56%ID	E:6.18e-33	COG5048^Zinc finger protein	KEGG:hsa:7711`KO:K09228	GO:0005634^cellular_component^nucleus`GO:0003677^molecular_function^DNA binding`GO:0046872^molecular_function^metal ion binding`GO:0003700^molecular_function^transcription factor activity, sequence-specific DNA binding`GO:0006351^biological_process^transcription, DNA-templated	.
TRINITY_DN19138_c0_g2_i1	ZN155_HUMAN	Zinc finger protein 155;	Eukaryota; Metazoa; Chordata; Craniata; Vertebrata; Euteleostomi; Mammalia; Eutheria; Euarchontoglires; Primates; Haplorrhini; Catarrhini; Hominidae; Homo	57.333%ID	E:1.61e-18	COG5048^Zinc finger protein	KEGG:hsa:7711`KO:K09228	GO:0005634^cellular_component^nucleus`GO:0003677^molecular_function^DNA binding`GO:0046872^molecular_function^metal ion binding`GO:0003700^molecular_function^transcription factor activity, sequence-specific DNA binding`GO:0006351^biological_process^transcription, DNA-templated	.
TRINITY_DN25596_c0_g1_i1	ZN148_MOUSE	Zinc finger protein 148;	Eukaryota; Metazoa; Chordata; Craniata; Vertebrata; Euteleostomi; Mammalia; Eutheria; Euarchontoglires; Glires; Rodentia; Sciurognathi; Muroidea; Muridae; Murinae; Mus; Mus	34.579%ID	E:1.61e-19	COG5048^Zinc finger protein	KEGG:mmu:22661	GO:0005794^cellular_component^Golgi apparatus`GO:0005654^cellular_component^nucleoplasm`GO:0005634^cellular_component^nucleus`GO:0003677^molecular_function^DNA binding`GO:0046872^molecular_function^metal ion binding`GO:0000978^molecular_function^RNA polymerase II core promoter proximal region sequence-specific DNA binding`GO:0043565^molecular_function^sequence-specific DNA binding`GO:0003700^mole…	.
TRINITY_DN11985_c0_g2_i1	ZN143_XENLA	Zinc finger protein 143;	Eukaryota; Metazoa; Chordata; Craniata; Vertebrata; Euteleostomi; Amphibia; Batrachia; Anura; Pipoidea; Pipidae; Xenopodinae; Xenopus; Xenopus	54.448%ID	E:6.43e-94	COG5048^Zinc finger protein	KEGG:hsa:7629	GO:0005634^cellular_component^nucleus`GO:0003677^molecular_function^DNA binding`GO:0046872^molecular_function^metal ion binding`GO:0006357^biological_process^regulation of transcription from RNA polymerase II promoter`GO:0006359^biological_process^regulation of transcription from RNA polymerase III promoter`GO:0006351^biological_process^transcription, DNA-templated	.
TRINITY_DN16543_c0_g2_i1	ZN142_HUMAN	Zinc finger protein 142;	Eukaryota; Metazoa; Chordata; Craniata; Vertebrata; Euteleostomi; Mammalia; Eutheria; Euarchontoglires; Primates; Haplorrhini; Catarrhini; Hominidae; Homo	40.323%ID	E:2.69e-06	COG5048^Zinc finger protein	KEGG:hsa:7701	GO:0005634^cellular_component^nucleus`GO:0003677^molecular_function^DNA binding`GO:0046872^molecular_function^metal ion binding`GO:0006355^biological_process^regulation of transcription, DNA-templated`GO:0006351^biological_process^transcription, DNA-templated	.
TRINITY_DN40456_c0_g4_i1	ZN138_HUMAN	Zinc finger protein 138;	Eukaryota; Metazoa; Chordata; Craniata; Vertebrata; Euteleostomi; Mammalia; Eutheria; Euarchontoglires; Primates; Haplorrhini; Catarrhini; Hominidae; Homo	52.381%ID	E:1.3e-14	COG5048^Zinc finger protein	KEGG:hsa:7697	GO:0005634^cellular_component^nucleus`GO:0046872^molecular_function^metal ion binding`GO:0000978^molecular_function^RNA polymerase II core promoter proximal region sequence-specific DNA binding`GO:0003700^molecular_function^transcription factor activity, sequence-specific DNA binding`GO:0006355^biological_process^regulation of transcription, DNA-templated`GO:0006351^biological_process^transcripti…	.
TRINITY_DN4140_c2_g1_i8	ZN121_HUMAN	Zinc finger protein 121;	Eukaryota; Metazoa; Chordata; Craniata; Vertebrata; Euteleostomi; Mammalia; Eutheria; Euarchontoglires; Primates; Haplorrhini; Catarrhini; Hominidae; Homo	47.917%ID	E:1.34e-07	COG5048^Zinc finger protein	KEGG:hsa:7675	GO:0005634^cellular_component^nucleus`GO:0003677^molecular_function^DNA binding`GO:0046872^molecular_function^metal ion binding`GO:0003700^molecular_function^transcription factor activity, sequence-specific DNA binding`GO:0006355^biological_process^regulation of transcription, DNA-templated`GO:0006351^biological_process^transcription, DNA-templated	.
TRINITY_DN21492_c0_g2_i1	ZN121_HUMAN	Zinc finger protein 121;	Eukaryota; Metazoa; Chordata; Craniata; Vertebrata; Euteleostomi; Mammalia; Eutheria; Euarchontoglires; Primates; Haplorrhini; Catarrhini; Hominidae; Homo	57.895%ID	E:1.21e-23	COG5048^Zinc finger protein	KEGG:hsa:7675	GO:0005634^cellular_component^nucleus`GO:0003677^molecular_function^DNA binding`GO:0046872^molecular_function^metal ion binding`GO:0003700^molecular_function^transcription factor activity, sequence-specific DNA binding`GO:0006355^biological_process^regulation of transcription, DNA-templated`GO:0006351^biological_process^transcription, DNA-templated	.
TRINITY_DN40671_c0_g1_i1	ZN12_MICSA	Zinc finger protein ZFMSA12A;	Eukaryota; Metazoa; Chordata; Craniata; Vertebrata; Euteleostomi; Actinopterygii; Neopterygii; Teleostei; Neoteleostei; Acanthomorphata; Eupercaria; Centrarchiformes; Centrarchoidei; Centrarchidae; Micropterus	55.556%ID	E:2.43e-30	.	.	GO:0005634^cellular_component^nucleus`GO:0003677^molecular_function^DNA binding`GO:0046872^molecular_function^metal ion binding	.
TRINITY_DN41671_c0_g2_i1	ZN12_MICSA	Zinc finger protein ZFMSA12A;	Eukaryota; Metazoa; Chordata; Craniata; Vertebrata; Euteleostomi; Actinopterygii; Neopterygii; Teleostei; Neoteleostei; Acanthomorphata; Eupercaria; Centrarchiformes; Centrarchoidei; Centrarchidae; Micropterus	48.193%ID	E:2.5e-19	.	.	GO:0005634^cellular_component^nucleus`GO:0003677^molecular_function^DNA binding`GO:0046872^molecular_function^metal ion binding	.
TRINITY_DN38437_c0_g1_i1	ZN112_MOUSE	Zinc finger protein 112 {ECO:0000312|EMBL:AAI20887.1};	Eukaryota; Metazoa; Chordata; Craniata; Vertebrata; Euteleostomi; Mammalia; Eutheria; Euarchontoglires; Glires; Rodentia; Sciurognathi; Muroidea; Muridae; Murinae; Mus; Mus	30.986%ID	E:4.14e-16	COG5048^Zinc finger protein	KEGG:mmu:57745`KO:K09228	GO:0005634^cellular_component^nucleus`GO:0003677^molecular_function^DNA binding`GO:0046872^molecular_function^metal ion binding`GO:0006355^biological_process^regulation of transcription, DNA-templated`GO:0006351^biological_process^transcription, DNA-templated	.
TRINITY_DN29135_c0_g1_i1	ZN112_MOUSE	Zinc finger protein 112 {ECO:0000312|EMBL:AAI20887.1};	Eukaryota; Metazoa; Chordata; Craniata; Vertebrata; Euteleostomi; Mammalia; Eutheria; Euarchontoglires; Glires; Rodentia; Sciurognathi; Muroidea; Muridae; Murinae; Mus; Mus	46.491%ID	E:4.13e-29	COG5048^Zinc finger protein	KEGG:mmu:57745`KO:K09228	GO:0005634^cellular_component^nucleus`GO:0003677^molecular_function^DNA binding`GO:0046872^molecular_function^metal ion binding`GO:0006355^biological_process^regulation of transcription, DNA-templated`GO:0006351^biological_process^transcription, DNA-templated	.
TRINITY_DN8850_c0_g4_i1	ZN112_HUMAN	Zinc finger protein 112;	Eukaryota; Metazoa; Chordata; Craniata; Vertebrata; Euteleostomi; Mammalia; Eutheria; Euarchontoglires; Primates; Haplorrhini; Catarrhini; Hominidae; Homo	38.854%ID	E:7.12e-33	COG5048^Zinc finger protein	KEGG:hsa:7771`KO:K09228	GO:0005634^cellular_component^nucleus`GO:0003677^molecular_function^DNA binding`GO:0046872^molecular_function^metal ion binding`GO:0003700^molecular_function^transcription factor activity, sequence-specific DNA binding`GO:0006355^biological_process^regulation of transcription, DNA-templated`GO:0006351^biological_process^transcription, DNA-templated	.
TRINITY_DN8850_c0_g3_i1	ZN112_HUMAN	Zinc finger protein 112;	Eukaryota; Metazoa; Chordata; Craniata; Vertebrata; Euteleostomi; Mammalia; Eutheria; Euarchontoglires; Primates; Haplorrhini; Catarrhini; Hominidae; Homo	45.378%ID	E:6.52e-66	COG5048^Zinc finger protein	KEGG:hsa:7771`KO:K09228	GO:0005634^cellular_component^nucleus`GO:0003677^molecular_function^DNA binding`GO:0046872^molecular_function^metal ion binding`GO:0003700^molecular_function^transcription factor activity, sequence-specific DNA binding`GO:0006355^biological_process^regulation of transcription, DNA-templated`GO:0006351^biological_process^transcription, DNA-templated	.
TRINITY_DN8013_c0_g1_i1	ZN112_HUMAN	Zinc finger protein 112;	Eukaryota; Metazoa; Chordata; Craniata; Vertebrata; Euteleostomi; Mammalia; Eutheria; Euarchontoglires; Primates; Haplorrhini; Catarrhini; Hominidae; Homo	49.558%ID	E:5.03e-32	COG5048^Zinc finger protein	KEGG:hsa:7771`KO:K09228	GO:0005634^cellular_component^nucleus`GO:0003677^molecular_function^DNA binding`GO:0046872^molecular_function^metal ion binding`GO:0003700^molecular_function^transcription factor activity, sequence-specific DNA binding`GO:0006355^biological_process^regulation of transcription, DNA-templated`GO:0006351^biological_process^transcription, DNA-templated	.
TRINITY_DN32704_c1_g2_i1	ZN112_HUMAN	Zinc finger protein 112;	Eukaryota; Metazoa; Chordata; Craniata; Vertebrata; Euteleostomi; Mammalia; Eutheria; Euarchontoglires; Primates; Haplorrhini; Catarrhini; Hominidae; Homo	49%ID	E:1.19e-24	COG5048^Zinc finger protein	KEGG:hsa:7771`KO:K09228	GO:0005634^cellular_component^nucleus`GO:0003677^molecular_function^DNA binding`GO:0046872^molecular_function^metal ion binding`GO:0003700^molecular_function^transcription factor activity, sequence-specific DNA binding`GO:0006355^biological_process^regulation of transcription, DNA-templated`GO:0006351^biological_process^transcription, DNA-templated	.
TRINITY_DN7424_c0_g1_i1	ZN112_HUMAN	Zinc finger protein 112;	Eukaryota; Metazoa; Chordata; Craniata; Vertebrata; Euteleostomi; Mammalia; Eutheria; Euarchontoglires; Primates; Haplorrhini; Catarrhini; Hominidae; Homo	48.81%ID	E:7.17e-22	COG5048^Zinc finger protein	KEGG:hsa:7771`KO:K09228	GO:0005634^cellular_component^nucleus`GO:0003677^molecular_function^DNA binding`GO:0046872^molecular_function^metal ion binding`GO:0003700^molecular_function^transcription factor activity, sequence-specific DNA binding`GO:0006355^biological_process^regulation of transcription, DNA-templated`GO:0006351^biological_process^transcription, DNA-templated	.
TRINITY_DN32392_c0_g2_i1	ZN112_HUMAN	Zinc finger protein 112;	Eukaryota; Metazoa; Chordata; Craniata; Vertebrata; Euteleostomi; Mammalia; Eutheria; Euarchontoglires; Primates; Haplorrhini; Catarrhini; Hominidae; Homo	43.056%ID	E:3.41e-50	COG5048^Zinc finger protein	KEGG:hsa:7771`KO:K09228	GO:0005634^cellular_component^nucleus`GO:0003677^molecular_function^DNA binding`GO:0046872^molecular_function^metal ion binding`GO:0003700^molecular_function^transcription factor activity, sequence-specific DNA binding`GO:0006355^biological_process^regulation of transcription, DNA-templated`GO:0006351^biological_process^transcription, DNA-templated	.
TRINITY_DN460_c0_g1_i2	ZN112_HUMAN	Zinc finger protein 112;	Eukaryota; Metazoa; Chordata; Craniata; Vertebrata; Euteleostomi; Mammalia; Eutheria; Euarchontoglires; Primates; Haplorrhini; Catarrhini; Hominidae; Homo	51.232%ID	E:1.82e-61	COG5048^Zinc finger protein	KEGG:hsa:7771`KO:K09228	GO:0005634^cellular_component^nucleus`GO:0003677^molecular_function^DNA binding`GO:0046872^molecular_function^metal ion binding`GO:0003700^molecular_function^transcription factor activity, sequence-specific DNA binding`GO:0006355^biological_process^regulation of transcription, DNA-templated`GO:0006351^biological_process^transcription, DNA-templated	.
TRINITY_DN33010_c0_g2_i1	ZN112_HUMAN	Zinc finger protein 112;	Eukaryota; Metazoa; Chordata; Craniata; Vertebrata; Euteleostomi; Mammalia; Eutheria; Euarchontoglires; Primates; Haplorrhini; Catarrhini; Hominidae; Homo	44.681%ID	E:5.59e-17	COG5048^Zinc finger protein	KEGG:hsa:7771`KO:K09228	GO:0005634^cellular_component^nucleus`GO:0003677^molecular_function^DNA binding`GO:0046872^molecular_function^metal ion binding`GO:0003700^molecular_function^transcription factor activity, sequence-specific DNA binding`GO:0006355^biological_process^regulation of transcription, DNA-templated`GO:0006351^biological_process^transcription, DNA-templated	.
TRINITY_DN5624_c0_g3_i1	ZN106_MOUSE	Zinc finger protein 106;	Eukaryota; Metazoa; Chordata; Craniata; Vertebrata; Euteleostomi; Mammalia; Eutheria; Euarchontoglires; Glires; Rodentia; Sciurognathi; Muroidea; Muridae; Murinae; Mus; Mus	28.571%ID	E:8.17e-11	ENOG410ZV7Z^Zinc finger protein 106 homolog (Mouse)	KEGG:mmu:20402	GO:0005829^cellular_component^cytosol`GO:0016020^cellular_component^membrane`GO:0005730^cellular_component^nucleolus`GO:0046872^molecular_function^metal ion binding`GO:0001515^molecular_function^opioid peptide activity`GO:0044822^molecular_function^poly(A) RNA binding`GO:0017124^molecular_function^SH3 domain binding`GO:0008286^biological_process^insulin receptor signaling pathway	.
TRINITY_DN27719_c0_g1_i1	ZMYM6_HUMAN	Zinc finger MYM-type protein 6;	Eukaryota; Metazoa; Chordata; Craniata; Vertebrata; Euteleostomi; Mammalia; Eutheria; Euarchontoglires; Primates; Haplorrhini; Catarrhini; Hominidae; Homo	47.059%ID	E:2.23e-25	ENOG410XQR6^zinc finger, MYM-type	KEGG:hsa:9204	GO:0005634^cellular_component^nucleus`GO:0003677^molecular_function^DNA binding`GO:0008270^molecular_function^zinc ion binding`GO:0007010^biological_process^cytoskeleton organization`GO:0007275^biological_process^multicellular organism development`GO:0022604^biological_process^regulation of cell morphogenesis	.
TRINITY_DN27719_c0_g1_i2	ZMYM6_HUMAN	Zinc finger MYM-type protein 6;	Eukaryota; Metazoa; Chordata; Craniata; Vertebrata; Euteleostomi; Mammalia; Eutheria; Euarchontoglires; Primates; Haplorrhini; Catarrhini; Hominidae; Homo	56.522%ID	E:4.98e-19	ENOG410XQR6^zinc finger, MYM-type	KEGG:hsa:9204	GO:0005634^cellular_component^nucleus`GO:0003677^molecular_function^DNA binding`GO:0008270^molecular_function^zinc ion binding`GO:0007010^biological_process^cytoskeleton organization`GO:0007275^biological_process^multicellular organism development`GO:0022604^biological_process^regulation of cell morphogenesis	.
TRINITY_DN39387_c2_g3_i1	ZMYM6_HUMAN	Zinc finger MYM-type protein 6;	Eukaryota; Metazoa; Chordata; Craniata; Vertebrata; Euteleostomi; Mammalia; Eutheria; Euarchontoglires; Primates; Haplorrhini; Catarrhini; Hominidae; Homo	44.643%ID	E:5.13e-09	ENOG410XQR6^zinc finger, MYM-type	KEGG:hsa:9204	GO:0005634^cellular_component^nucleus`GO:0003677^molecular_function^DNA binding`GO:0008270^molecular_function^zinc ion binding`GO:0007010^biological_process^cytoskeleton organization`GO:0007275^biological_process^multicellular organism development`GO:0022604^biological_process^regulation of cell morphogenesis	.
TRINITY_DN6922_c0_g8_i1	ZMYM4_MOUSE	Zinc finger MYM-type protein 4;	Eukaryota; Metazoa; Chordata; Craniata; Vertebrata; Euteleostomi; Mammalia; Eutheria; Euarchontoglires; Glires; Rodentia; Sciurognathi; Muroidea; Muridae; Murinae; Mus; Mus	45.029%ID	E:3.9e-42	ENOG410XQR6^zinc finger, MYM-type	KEGG:mmu:67785	GO:0005737^cellular_component^cytoplasm`GO:0005730^cellular_component^nucleolus`GO:0005654^cellular_component^nucleoplasm`GO:0008270^molecular_function^zinc ion binding`GO:0007010^biological_process^cytoskeleton organization`GO:0022604^biological_process^regulation of cell morphogenesis	.
TRINITY_DN6922_c0_g5_i1	ZMYM4_HUMAN	Zinc finger MYM-type protein 4;	Eukaryota; Metazoa; Chordata; Craniata; Vertebrata; Euteleostomi; Mammalia; Eutheria; Euarchontoglires; Primates; Haplorrhini; Catarrhini; Hominidae; Homo	25.221%ID	E:1.93e-22	ENOG410XQR6^zinc finger, MYM-type	.	GO:0005634^cellular_component^nucleus`GO:0008270^molecular_function^zinc ion binding`GO:0007010^biological_process^cytoskeleton organization`GO:0022604^biological_process^regulation of cell morphogenesis	.
TRINITY_DN22520_c0_g1_i4	ZMYM1_HUMAN	Zinc finger MYM-type protein 1;	Eukaryota; Metazoa; Chordata; Craniata; Vertebrata; Euteleostomi; Mammalia; Eutheria; Euarchontoglires; Primates; Haplorrhini; Catarrhini; Hominidae; Homo	24.35%ID	E:1.58e-13	ENOG410XQ1Y^zinc finger	KEGG:hsa:79830	GO:0005634^cellular_component^nucleus`GO:0003676^molecular_function^nucleic acid binding`GO:0008270^molecular_function^zinc ion binding	.
TRINITY_DN56896_c0_g1_i1	ZMYM1_HUMAN	Zinc finger MYM-type protein 1;	Eukaryota; Metazoa; Chordata; Craniata; Vertebrata; Euteleostomi; Mammalia; Eutheria; Euarchontoglires; Primates; Haplorrhini; Catarrhini; Hominidae; Homo	35.897%ID	E:2.11e-09	ENOG410XQ1Y^zinc finger	KEGG:hsa:79830	GO:0005634^cellular_component^nucleus`GO:0003676^molecular_function^nucleic acid binding`GO:0008270^molecular_function^zinc ion binding	.
TRINITY_DN20917_c0_g1_i1	ZMY19_RAT	Zinc finger MYND domain-containing protein 19;	Eukaryota; Metazoa; Chordata; Craniata; Vertebrata; Euteleostomi; Mammalia; Eutheria; Euarchontoglires; Glires; Rodentia; Sciurognathi; Muroidea; Muridae; Murinae; Rattus	64.912%ID	E:2.27e-21	ENOG410YJQA^zinc finger, MYND-type containing 19	KEGG:rno:311791	GO:0005737^cellular_component^cytoplasm`GO:0005886^cellular_component^plasma membrane`GO:0045202^cellular_component^synapse`GO:0046872^molecular_function^metal ion binding	.
TRINITY_DN20917_c0_g2_i1	ZMY19_RAT	Zinc finger MYND domain-containing protein 19;	Eukaryota; Metazoa; Chordata; Craniata; Vertebrata; Euteleostomi; Mammalia; Eutheria; Euarchontoglires; Glires; Rodentia; Sciurognathi; Muroidea; Muridae; Murinae; Rattus	62.275%ID	E:6.65e-66	ENOG410YJQA^zinc finger, MYND-type containing 19	KEGG:rno:311791	GO:0005737^cellular_component^cytoplasm`GO:0005886^cellular_component^plasma membrane`GO:0045202^cellular_component^synapse`GO:0046872^molecular_function^metal ion binding	.
TRINITY_DN26293_c0_g1_i1	ZMY11_MOUSE	Zinc finger MYND domain-containing protein 11;	Eukaryota; Metazoa; Chordata; Craniata; Vertebrata; Euteleostomi; Mammalia; Eutheria; Euarchontoglires; Glires; Rodentia; Sciurognathi; Muroidea; Muridae; Murinae; Mus; Mus	47.857%ID	E:7.77e-35	ENOG410XTCC^negative regulation of extrinsic apoptotic signaling pathway	KEGG:mmu:66505	GO:0005694^cellular_component^chromosome`GO:0005654^cellular_component^nucleoplasm`GO:0005634^cellular_component^nucleus`GO:0003682^molecular_function^chromatin binding`GO:0042393^molecular_function^histone binding`GO:0035064^molecular_function^methylated histone binding`GO:0000977^molecular_function^RNA polymerase II regulatory region sequence-specific DNA binding`GO:0003714^molecular_function^t…	.
TRINITY_DN22953_c0_g2_i1	ZMY11_HUMAN	Zinc finger MYND domain-containing protein 11;	Eukaryota; Metazoa; Chordata; Craniata; Vertebrata; Euteleostomi; Mammalia; Eutheria; Euarchontoglires; Primates; Haplorrhini; Catarrhini; Hominidae; Homo	53.846%ID	E:4.1e-33	ENOG410XTCC^negative regulation of extrinsic apoptotic signaling pathway	KEGG:hsa:10771	GO:0005694^cellular_component^chromosome`GO:0005654^cellular_component^nucleoplasm`GO:0005634^cellular_component^nucleus`GO:0003682^molecular_function^chromatin binding`GO:0042393^molecular_function^histone binding`GO:0035064^molecular_function^methylated histone binding`GO:0000977^molecular_function^RNA polymerase II regulatory region sequence-specific DNA binding`GO:0003712^molecular_function^t…	.
TRINITY_DN3808_c1_g2_i1	ZMIZ1_HUMAN	Zinc finger MIZ domain-containing protein 1;	Eukaryota; Metazoa; Chordata; Craniata; Vertebrata; Euteleostomi; Mammalia; Eutheria; Euarchontoglires; Primates; Haplorrhini; Catarrhini; Hominidae; Homo	72.84%ID	E:1.7e-163	ENOG410XQ2E^Protein inhibitor of activated STAT	KEGG:hsa:57178	GO:0005737^cellular_component^cytoplasm`GO:0043231^cellular_component^intracellular membrane-bounded organelle`GO:0016607^cellular_component^nuclear speck`GO:0005654^cellular_component^nucleoplasm`GO:0008270^molecular_function^zinc ion binding`GO:0048844^biological_process^artery morphogenesis`GO:0007569^biological_process^cell aging`GO:0048589^biological_process^developmental growth`GO:0003007^b…	.
TRINITY_DN11836_c0_g3_i1	ZMAT5_DANRE	Zinc finger matrin-type protein 5;	Eukaryota; Metazoa; Chordata; Craniata; Vertebrata; Euteleostomi; Actinopterygii; Neopterygii; Teleostei; Ostariophysi; Cypriniformes; Cyprinidae; Danio	32.768%ID	E:2.4e-20	COG5136^Component of the U1 snRNP, which is essential for recognition of the pre-mRNA 5' splice-site and the subsequent assembly of the spliceosome. U1-C is directly involved in initial 5' splice-site recognition for both constitutive and regulated alternative splicing. The interaction with the 5' splice-site seems to precede base-pairing between the pre-mRNA and the U1 snRNA	KEGG:dre:445314`KO:K13152	GO:0005681^cellular_component^spliceosomal complex`GO:0008270^molecular_function^zinc ion binding`GO:0006397^biological_process^mRNA processing`GO:0008380^biological_process^RNA splicing	.
TRINITY_DN5040_c0_g1_i2	ZMAT4_MOUSE	Zinc finger matrin-type protein 4;	Eukaryota; Metazoa; Chordata; Craniata; Vertebrata; Euteleostomi; Mammalia; Eutheria; Euarchontoglires; Glires; Rodentia; Sciurognathi; Muroidea; Muridae; Murinae; Mus; Mus	27.363%ID	E:9.7e-11	ENOG4110YZS^Zinc finger, matrin-type 3	.	GO:0005730^cellular_component^nucleolus`GO:0002039^molecular_function^p53 binding`GO:0044822^molecular_function^poly(A) RNA binding`GO:0003723^molecular_function^RNA binding`GO:0008270^molecular_function^zinc ion binding`GO:0006974^biological_process^cellular response to DNA damage stimulus`GO:0072332^biological_process^intrinsic apoptotic signaling pathway by p53 class mediator`GO:0030308^biolog…	.
TRINITY_DN5040_c0_g1_i1	ZMAT3_HUMAN	Zinc finger matrin-type protein 3;	Eukaryota; Metazoa; Chordata; Craniata; Vertebrata; Euteleostomi; Mammalia; Eutheria; Euarchontoglires; Primates; Haplorrhini; Catarrhini; Hominidae; Homo	32.308%ID	E:2.56e-10	ENOG4110YZS^Zinc finger, matrin-type 3	KEGG:hsa:64393`KO:K10137	GO:0005730^cellular_component^nucleolus`GO:0002039^molecular_function^p53 binding`GO:0044822^molecular_function^poly(A) RNA binding`GO:0003723^molecular_function^RNA binding`GO:0008270^molecular_function^zinc ion binding`GO:0006974^biological_process^cellular response to DNA damage stimulus`GO:0072332^biological_process^intrinsic apoptotic signaling pathway by p53 class mediator`GO:0043065^biolog…	.
TRINITY_DN10498_c0_g1_i1	ZMAT2_MOUSE	Zinc finger matrin-type protein 2;	Eukaryota; Metazoa; Chordata; Craniata; Vertebrata; Euteleostomi; Mammalia; Eutheria; Euarchontoglires; Glires; Rodentia; Sciurognathi; Muroidea; Muridae; Murinae; Mus; Mus	72.816%ID	E:1.2e-50	ENOG4111GW4^Zinc finger, matrin-type	KEGG:mmu:66492`KO:K12848	GO:0046540^cellular_component^U4/U6 x U5 tri-snRNP complex`GO:0003677^molecular_function^DNA binding`GO:0003723^molecular_function^RNA binding`GO:0008270^molecular_function^zinc ion binding`GO:0000398^biological_process^mRNA splicing, via spliceosome	.
TRINITY_DN42675_c0_g5_i1	ZKSC8_PANTR	Zinc finger protein with KRAB and SCAN domains 8;	Eukaryota; Metazoa; Chordata; Craniata; Vertebrata; Euteleostomi; Mammalia; Eutheria; Euarchontoglires; Primates; Haplorrhini; Catarrhini; Hominidae; Pan	36%ID	E:3.56e-22	COG5048^Zinc finger protein	KEGG:ptr:471912`KO:K09229	GO:0005634^cellular_component^nucleus`GO:0046872^molecular_function^metal ion binding`GO:0043565^molecular_function^sequence-specific DNA binding`GO:0003700^molecular_function^transcription factor activity, sequence-specific DNA binding`GO:0006351^biological_process^transcription, DNA-templated	.
TRINITY_DN53112_c0_g1_i1	ZKSC8_PANPA	Zinc finger protein with KRAB and SCAN domains 8;	Eukaryota; Metazoa; Chordata; Craniata; Vertebrata; Euteleostomi; Mammalia; Eutheria; Euarchontoglires; Primates; Haplorrhini; Catarrhini; Hominidae; Pan	39.56%ID	E:6.64e-32	.	KEGG:pps:100980386`KO:K09229	GO:0005634^cellular_component^nucleus`GO:0003677^molecular_function^DNA binding`GO:0046872^molecular_function^metal ion binding`GO:0003700^molecular_function^transcription factor activity, sequence-specific DNA binding`GO:0006351^biological_process^transcription, DNA-templated	.
TRINITY_DN8847_c0_g2_i1	ZKSC5_MOUSE	Zinc finger protein with KRAB and SCAN domains 5;	Eukaryota; Metazoa; Chordata; Craniata; Vertebrata; Euteleostomi; Mammalia; Eutheria; Euarchontoglires; Glires; Rodentia; Sciurognathi; Muroidea; Muridae; Murinae; Mus; Mus	57.143%ID	E:2.89e-10	COG5048^Zinc finger protein	.	GO:0005634^cellular_component^nucleus`GO:0003677^molecular_function^DNA binding`GO:0046872^molecular_function^metal ion binding`GO:0003700^molecular_function^transcription factor activity, sequence-specific DNA binding`GO:0006355^biological_process^regulation of transcription, DNA-templated`GO:0006351^biological_process^transcription, DNA-templated	.
TRINITY_DN1109_c0_g4_i1	ZKSC3_MOUSE	Zinc finger protein with KRAB and SCAN domains 3;	Eukaryota; Metazoa; Chordata; Craniata; Vertebrata; Euteleostomi; Mammalia; Eutheria; Euarchontoglires; Glires; Rodentia; Sciurognathi; Muroidea; Muridae; Murinae; Mus; Mus	26.163%ID	E:2.2e-09	COG5048^Zinc finger protein	KEGG:hsa:285971	GO:0005634^cellular_component^nucleus`GO:0003677^molecular_function^DNA binding`GO:0046872^molecular_function^metal ion binding`GO:0006355^biological_process^regulation of transcription, DNA-templated`GO:0006351^biological_process^transcription, DNA-templated	.
TRINITY_DN19543_c0_g2_i1	ZKSC1_RAT	Zinc finger protein with KRAB and SCAN domains 1;	Eukaryota; Metazoa; Chordata; Craniata; Vertebrata; Euteleostomi; Mammalia; Eutheria; Euarchontoglires; Glires; Rodentia; Sciurognathi; Muroidea; Muridae; Murinae; Rattus	45.161%ID	E:1.69e-26	COG5048^Zinc finger protein	KEGG:rno:498160`KO:K09229	GO:0005634^cellular_component^nucleus`GO:0046872^molecular_function^metal ion binding`GO:0043565^molecular_function^sequence-specific DNA binding`GO:0003700^molecular_function^transcription factor activity, sequence-specific DNA binding`GO:0006351^biological_process^transcription, DNA-templated	.
TRINITY_DN3578_c0_g1_i2	ZIK1_MOUSE	Zinc finger protein interacting with ribonucleoprotein K;	Eukaryota; Metazoa; Chordata; Craniata; Vertebrata; Euteleostomi; Mammalia; Eutheria; Euarchontoglires; Glires; Rodentia; Sciurognathi; Muroidea; Muridae; Murinae; Mus; Mus	28.986%ID	E:7.72e-13	COG5048^Zinc finger protein	KEGG:mmu:22775`KO:K09228	GO:0005634^cellular_component^nucleus`GO:0046872^molecular_function^metal ion binding`GO:0000977^molecular_function^RNA polymerase II regulatory region sequence-specific DNA binding`GO:0003700^molecular_function^transcription factor activity, sequence-specific DNA binding`GO:0006355^biological_process^regulation of transcription, DNA-templated`GO:0006351^biological_process^transcription, DNA-temp…	.
TRINITY_DN3748_c0_g2_i1	ZIC4_MOUSE	Zinc finger protein ZIC 4;	Eukaryota; Metazoa; Chordata; Craniata; Vertebrata; Euteleostomi; Mammalia; Eutheria; Euarchontoglires; Glires; Rodentia; Sciurognathi; Muroidea; Muridae; Murinae; Mus; Mus	82.979%ID	E:2.09e-113	COG5048^Zinc finger protein	KEGG:mmu:22774`KO:K09225	GO:0005634^cellular_component^nucleus`GO:0003677^molecular_function^DNA binding`GO:0046872^molecular_function^metal ion binding	.
TRINITY_DN35966_c0_g1_i8	ZHANG_MOUSE	CREB/ATF bZIP transcription factor;	Eukaryota; Metazoa; Chordata; Craniata; Vertebrata; Euteleostomi; Mammalia; Eutheria; Euarchontoglires; Glires; Rodentia; Sciurognathi; Muroidea; Muridae; Murinae; Mus; Mus	28.926%ID	E:5.84e-08	ENOG4111T3W^CREB ATF bZIP transcription factor	KEGG:mmu:233490	GO:0005634^cellular_component^nucleus`GO:0042802^molecular_function^identical protein binding`GO:0043565^molecular_function^sequence-specific DNA binding`GO:0003700^molecular_function^transcription factor activity, sequence-specific DNA binding`GO:0045814^biological_process^negative regulation of gene expression, epigenetic`GO:0045892^biological_process^negative regulation of transcription, DNA-t…	.
TRINITY_DN28872_c0_g2_i1	ZGPAT_DROAN	Zinc finger CCCH-type with G patch domain-containing protein;	Eukaryota; Metazoa; Ecdysozoa; Arthropoda; Hexapoda; Insecta; Pterygota; Neoptera; Endopterygota; Diptera; Brachycera; Muscomorpha; Ephydroidea; Drosophilidae; Drosophila; Sophophora	34.752%ID	E:4.22e-12	ENOG410Z4ZI^Zinc finger CCCH-type with G patch	KEGG:dan:Dana_GF15731	GO:0005634^cellular_component^nucleus`GO:0003677^molecular_function^DNA binding`GO:0046872^molecular_function^metal ion binding`GO:0006355^biological_process^regulation of transcription, DNA-templated`GO:0006351^biological_process^transcription, DNA-templated	.
TRINITY_DN28872_c0_g1_i1	ZGPAT_ANOGA	Zinc finger CCCH-type with G patch domain-containing protein;	Eukaryota; Metazoa; Ecdysozoa; Arthropoda; Hexapoda; Insecta; Pterygota; Neoptera; Endopterygota; Diptera; Nematocera; Culicoidea; Culicidae; Anophelinae; Anopheles	31.56%ID	E:1.41e-33	ENOG410Z4ZI^Zinc finger CCCH-type with G patch	KEGG:aga:AgaP_AGAP002111	GO:0005634^cellular_component^nucleus`GO:0003677^molecular_function^DNA binding`GO:0046872^molecular_function^metal ion binding`GO:0006355^biological_process^regulation of transcription, DNA-templated`GO:0006351^biological_process^transcription, DNA-templated	.
TRINITY_DN10550_c0_g1_i1	ZG9_XENLA	Gastrula zinc finger protein XlCGF9.1;	Eukaryota; Metazoa; Chordata; Craniata; Vertebrata; Euteleostomi; Amphibia; Batrachia; Anura; Pipoidea; Pipidae; Xenopodinae; Xenopus; Xenopus	54.795%ID	E:4.91e-23	.	.	GO:0005634^cellular_component^nucleus`GO:0003677^molecular_function^DNA binding`GO:0046872^molecular_function^metal ion binding`GO:0006355^biological_process^regulation of transcription, DNA-templated`GO:0006351^biological_process^transcription, DNA-templated	.
TRINITY_DN10124_c0_g3_i1	ZG8_XENLA	Gastrula zinc finger protein XlCGF8.2DB;	Eukaryota; Metazoa; Chordata; Craniata; Vertebrata; Euteleostomi; Amphibia; Batrachia; Anura; Pipoidea; Pipidae; Xenopodinae; Xenopus; Xenopus	63.415%ID	E:3.52e-29	.	.	GO:0005634^cellular_component^nucleus`GO:0003677^molecular_function^DNA binding`GO:0046872^molecular_function^metal ion binding`GO:0006355^biological_process^regulation of transcription, DNA-templated`GO:0006351^biological_process^transcription, DNA-templated	.
TRINITY_DN28337_c0_g1_i1	ZG8_XENLA	Gastrula zinc finger protein XlCGF8.2DB;	Eukaryota; Metazoa; Chordata; Craniata; Vertebrata; Euteleostomi; Amphibia; Batrachia; Anura; Pipoidea; Pipidae; Xenopodinae; Xenopus; Xenopus	59.302%ID	E:3.43e-30	.	.	GO:0005634^cellular_component^nucleus`GO:0003677^molecular_function^DNA binding`GO:0046872^molecular_function^metal ion binding`GO:0006355^biological_process^regulation of transcription, DNA-templated`GO:0006351^biological_process^transcription, DNA-templated	.
TRINITY_DN11465_c0_g1_i1	ZG8_XENLA	Gastrula zinc finger protein XlCGF8.2DB;	Eukaryota; Metazoa; Chordata; Craniata; Vertebrata; Euteleostomi; Amphibia; Batrachia; Anura; Pipoidea; Pipidae; Xenopodinae; Xenopus; Xenopus	54.945%ID	E:1.17e-27	.	.	GO:0005634^cellular_component^nucleus`GO:0003677^molecular_function^DNA binding`GO:0046872^molecular_function^metal ion binding`GO:0006355^biological_process^regulation of transcription, DNA-templated`GO:0006351^biological_process^transcription, DNA-templated	.
TRINITY_DN8290_c0_g1_i1	ZG8_XENLA	Gastrula zinc finger protein XlCGF8.2DB;	Eukaryota; Metazoa; Chordata; Craniata; Vertebrata; Euteleostomi; Amphibia; Batrachia; Anura; Pipoidea; Pipidae; Xenopodinae; Xenopus; Xenopus	41.176%ID	E:1.68e-17	.	.	GO:0005634^cellular_component^nucleus`GO:0003677^molecular_function^DNA binding`GO:0046872^molecular_function^metal ion binding`GO:0006355^biological_process^regulation of transcription, DNA-templated`GO:0006351^biological_process^transcription, DNA-templated	.
TRINITY_DN25151_c3_g1_i3	ZG8_XENLA	Gastrula zinc finger protein XlCGF8.2DB;	Eukaryota; Metazoa; Chordata; Craniata; Vertebrata; Euteleostomi; Amphibia; Batrachia; Anura; Pipoidea; Pipidae; Xenopodinae; Xenopus; Xenopus	56.164%ID	E:1.04e-19	.	.	GO:0005634^cellular_component^nucleus`GO:0003677^molecular_function^DNA binding`GO:0046872^molecular_function^metal ion binding`GO:0006355^biological_process^regulation of transcription, DNA-templated`GO:0006351^biological_process^transcription, DNA-templated	.
TRINITY_DN25151_c3_g1_i2	ZG8_XENLA	Gastrula zinc finger protein XlCGF8.2DB;	Eukaryota; Metazoa; Chordata; Craniata; Vertebrata; Euteleostomi; Amphibia; Batrachia; Anura; Pipoidea; Pipidae; Xenopodinae; Xenopus; Xenopus	58.571%ID	E:7.88e-27	.	.	GO:0005634^cellular_component^nucleus`GO:0003677^molecular_function^DNA binding`GO:0046872^molecular_function^metal ion binding`GO:0006355^biological_process^regulation of transcription, DNA-templated`GO:0006351^biological_process^transcription, DNA-templated	.
TRINITY_DN28337_c0_g2_i1	ZG8_XENLA	Gastrula zinc finger protein XlCGF8.2DB;	Eukaryota; Metazoa; Chordata; Craniata; Vertebrata; Euteleostomi; Amphibia; Batrachia; Anura; Pipoidea; Pipidae; Xenopodinae; Xenopus; Xenopus	56.79%ID	E:3.85e-25	.	.	GO:0005634^cellular_component^nucleus`GO:0003677^molecular_function^DNA binding`GO:0046872^molecular_function^metal ion binding`GO:0006355^biological_process^regulation of transcription, DNA-templated`GO:0006351^biological_process^transcription, DNA-templated	.
TRINITY_DN17516_c0_g3_i2	ZG8_XENLA	Gastrula zinc finger protein XlCGF8.2DB;	Eukaryota; Metazoa; Chordata; Craniata; Vertebrata; Euteleostomi; Amphibia; Batrachia; Anura; Pipoidea; Pipidae; Xenopodinae; Xenopus; Xenopus	52.564%ID	E:4.13e-22	.	.	GO:0005634^cellular_component^nucleus`GO:0003677^molecular_function^DNA binding`GO:0046872^molecular_function^metal ion binding`GO:0006355^biological_process^regulation of transcription, DNA-templated`GO:0006351^biological_process^transcription, DNA-templated	.
TRINITY_DN21299_c0_g1_i1	ZG8_XENLA	Gastrula zinc finger protein XlCGF8.2DB;	Eukaryota; Metazoa; Chordata; Craniata; Vertebrata; Euteleostomi; Amphibia; Batrachia; Anura; Pipoidea; Pipidae; Xenopodinae; Xenopus; Xenopus	50.746%ID	E:1.29e-20	.	.	GO:0005634^cellular_component^nucleus`GO:0003677^molecular_function^DNA binding`GO:0046872^molecular_function^metal ion binding`GO:0006355^biological_process^regulation of transcription, DNA-templated`GO:0006351^biological_process^transcription, DNA-templated	.
TRINITY_DN15439_c0_g1_i1	ZG8_XENLA	Gastrula zinc finger protein XlCGF8.2DB;	Eukaryota; Metazoa; Chordata; Craniata; Vertebrata; Euteleostomi; Amphibia; Batrachia; Anura; Pipoidea; Pipidae; Xenopodinae; Xenopus; Xenopus	49.383%ID	E:5.69e-20	.	.	GO:0005634^cellular_component^nucleus`GO:0003677^molecular_function^DNA binding`GO:0046872^molecular_function^metal ion binding`GO:0006355^biological_process^regulation of transcription, DNA-templated`GO:0006351^biological_process^transcription, DNA-templated	.
TRINITY_DN17871_c2_g1_i1	ZG8_XENLA	Gastrula zinc finger protein XlCGF8.2DB;	Eukaryota; Metazoa; Chordata; Craniata; Vertebrata; Euteleostomi; Amphibia; Batrachia; Anura; Pipoidea; Pipidae; Xenopodinae; Xenopus; Xenopus	54.839%ID	E:1.29e-47	.	.	GO:0005634^cellular_component^nucleus`GO:0003677^molecular_function^DNA binding`GO:0046872^molecular_function^metal ion binding`GO:0006355^biological_process^regulation of transcription, DNA-templated`GO:0006351^biological_process^transcription, DNA-templated	.
TRINITY_DN6482_c0_g1_i1	ZG8_XENLA	Gastrula zinc finger protein XlCGF8.2DB;	Eukaryota; Metazoa; Chordata; Craniata; Vertebrata; Euteleostomi; Amphibia; Batrachia; Anura; Pipoidea; Pipidae; Xenopodinae; Xenopus; Xenopus	42.391%ID	E:1.29e-14	COG5048^Zinc finger protein	KEGG:hsa:8427`KO:K09228	GO:0005634^cellular_component^nucleus`GO:0003677^molecular_function^DNA binding`GO:0008270^molecular_function^zinc ion binding`GO:0045892^biological_process^negative regulation of transcription, DNA-templated`GO:0006355^biological_process^regulation of transcription, DNA-templated`GO:0006351^biological_process^transcription, DNA-templated	.
TRINITY_DN11109_c0_g3_i1	ZG8_XENLA	Gastrula zinc finger protein XlCGF8.2DB;	Eukaryota; Metazoa; Chordata; Craniata; Vertebrata; Euteleostomi; Amphibia; Batrachia; Anura; Pipoidea; Pipidae; Xenopodinae; Xenopus; Xenopus	56.818%ID	E:4.95e-33	.	.	GO:0005634^cellular_component^nucleus`GO:0003677^molecular_function^DNA binding`GO:0046872^molecular_function^metal ion binding`GO:0006355^biological_process^regulation of transcription, DNA-templated`GO:0006351^biological_process^transcription, DNA-templated	.
TRINITY_DN1054_c0_g8_i1	ZG8_XENLA	Gastrula zinc finger protein XlCGF8.2DB;	Eukaryota; Metazoa; Chordata; Craniata; Vertebrata; Euteleostomi; Amphibia; Batrachia; Anura; Pipoidea; Pipidae; Xenopodinae; Xenopus; Xenopus	37.931%ID	E:1.85e-17	COG5048^Zinc finger protein	KEGG:hsa:283337	GO:0005634^cellular_component^nucleus`GO:0046872^molecular_function^metal ion binding`GO:0003676^molecular_function^nucleic acid binding`GO:0006355^biological_process^regulation of transcription, DNA-templated`GO:0006351^biological_process^transcription, DNA-templated	.
TRINITY_DN1054_c0_g8_i1	ZG8_XENLA	Gastrula zinc finger protein XlCGF8.2DB;	Eukaryota; Metazoa; Chordata; Craniata; Vertebrata; Euteleostomi; Amphibia; Batrachia; Anura; Pipoidea; Pipidae; Xenopodinae; Xenopus; Xenopus	37.931%ID	E:1.85e-17	COG5048^Zinc finger protein	KEGG:mmu:20683`KO:K04684	GO:0005737^cellular_component^cytoplasm`GO:0000790^cellular_component^nuclear chromatin`GO:0005654^cellular_component^nucleoplasm`GO:0005634^cellular_component^nucleus`GO:0043425^molecular_function^bHLH transcription factor binding`GO:0000987^molecular_function^core promoter proximal region sequence-specific DNA binding`GO:0001046^molecular_function^core promoter sequence-specific DNA binding`GO:…	.
TRINITY_DN28892_c0_g2_i1	ZG8_XENLA	Gastrula zinc finger protein XlCGF8.2DB;	Eukaryota; Metazoa; Chordata; Craniata; Vertebrata; Euteleostomi; Amphibia; Batrachia; Anura; Pipoidea; Pipidae; Xenopodinae; Xenopus; Xenopus	51.042%ID	E:2.33e-20	.	.	GO:0005634^cellular_component^nucleus`GO:0003677^molecular_function^DNA binding`GO:0046872^molecular_function^metal ion binding`GO:0006355^biological_process^regulation of transcription, DNA-templated`GO:0006351^biological_process^transcription, DNA-templated	.
TRINITY_DN14487_c1_g1_i4	ZG8_XENLA	Gastrula zinc finger protein XlCGF8.2DB;	Eukaryota; Metazoa; Chordata; Craniata; Vertebrata; Euteleostomi; Amphibia; Batrachia; Anura; Pipoidea; Pipidae; Xenopodinae; Xenopus; Xenopus	43.195%ID	E:4.94e-36	.	.	GO:0005634^cellular_component^nucleus`GO:0003677^molecular_function^DNA binding`GO:0046872^molecular_function^metal ion binding`GO:0006355^biological_process^regulation of transcription, DNA-templated`GO:0006351^biological_process^transcription, DNA-templated	.
TRINITY_DN16393_c0_g1_i1	ZG8_XENLA	Gastrula zinc finger protein XlCGF8.2DB;	Eukaryota; Metazoa; Chordata; Craniata; Vertebrata; Euteleostomi; Amphibia; Batrachia; Anura; Pipoidea; Pipidae; Xenopodinae; Xenopus; Xenopus	50.617%ID	E:1.65e-24	.	.	GO:0005634^cellular_component^nucleus`GO:0003677^molecular_function^DNA binding`GO:0046872^molecular_function^metal ion binding`GO:0006355^biological_process^regulation of transcription, DNA-templated`GO:0006351^biological_process^transcription, DNA-templated	.
TRINITY_DN10124_c0_g1_i1	ZG8_XENLA	Gastrula zinc finger protein XlCGF8.2DB;	Eukaryota; Metazoa; Chordata; Craniata; Vertebrata; Euteleostomi; Amphibia; Batrachia; Anura; Pipoidea; Pipidae; Xenopodinae; Xenopus; Xenopus	58.228%ID	E:1.02e-30	.	.	GO:0005634^cellular_component^nucleus`GO:0003677^molecular_function^DNA binding`GO:0046872^molecular_function^metal ion binding`GO:0006355^biological_process^regulation of transcription, DNA-templated`GO:0006351^biological_process^transcription, DNA-templated	.
TRINITY_DN25151_c2_g1_i1	ZG8_XENLA	Gastrula zinc finger protein XlCGF8.2DB;	Eukaryota; Metazoa; Chordata; Craniata; Vertebrata; Euteleostomi; Amphibia; Batrachia; Anura; Pipoidea; Pipidae; Xenopodinae; Xenopus; Xenopus	57.143%ID	E:1.11e-22	.	.	GO:0005634^cellular_component^nucleus`GO:0003677^molecular_function^DNA binding`GO:0046872^molecular_function^metal ion binding`GO:0006355^biological_process^regulation of transcription, DNA-templated`GO:0006351^biological_process^transcription, DNA-templated	.
TRINITY_DN37314_c2_g1_i1	ZG8_XENLA	Gastrula zinc finger protein XlCGF8.2DB;	Eukaryota; Metazoa; Chordata; Craniata; Vertebrata; Euteleostomi; Amphibia; Batrachia; Anura; Pipoidea; Pipidae; Xenopodinae; Xenopus; Xenopus	50.746%ID	E:6.41e-16	.	.	GO:0005634^cellular_component^nucleus`GO:0003677^molecular_function^DNA binding`GO:0046872^molecular_function^metal ion binding`GO:0006355^biological_process^regulation of transcription, DNA-templated`GO:0006351^biological_process^transcription, DNA-templated	.
TRINITY_DN31659_c0_g1_i1	ZG7_XENLA	Gastrula zinc finger protein XlCGF7.1;	Eukaryota; Metazoa; Chordata; Craniata; Vertebrata; Euteleostomi; Amphibia; Batrachia; Anura; Pipoidea; Pipidae; Xenopodinae; Xenopus; Xenopus	48.421%ID	E:1.43e-23	.	.	GO:0005634^cellular_component^nucleus`GO:0003677^molecular_function^DNA binding`GO:0046872^molecular_function^metal ion binding`GO:0006355^biological_process^regulation of transcription, DNA-templated`GO:0006351^biological_process^transcription, DNA-templated	.
TRINITY_DN10737_c0_g3_i2	ZG7_XENLA	Gastrula zinc finger protein XlCGF7.1;	Eukaryota; Metazoa; Chordata; Craniata; Vertebrata; Euteleostomi; Amphibia; Batrachia; Anura; Pipoidea; Pipidae; Xenopodinae; Xenopus; Xenopus	49.254%ID	E:4.91e-16	.	.	GO:0005634^cellular_component^nucleus`GO:0003677^molecular_function^DNA binding`GO:0046872^molecular_function^metal ion binding`GO:0006355^biological_process^regulation of transcription, DNA-templated`GO:0006351^biological_process^transcription, DNA-templated	.
TRINITY_DN9670_c0_g1_i2	ZG7_XENLA	Gastrula zinc finger protein XlCGF7.1;	Eukaryota; Metazoa; Chordata; Craniata; Vertebrata; Euteleostomi; Amphibia; Batrachia; Anura; Pipoidea; Pipidae; Xenopodinae; Xenopus; Xenopus	43.262%ID	E:1.51e-33	.	.	GO:0005634^cellular_component^nucleus`GO:0003677^molecular_function^DNA binding`GO:0046872^molecular_function^metal ion binding`GO:0006355^biological_process^regulation of transcription, DNA-templated`GO:0006351^biological_process^transcription, DNA-templated	.
TRINITY_DN9724_c0_g3_i1	ZG7_XENLA	Gastrula zinc finger protein XlCGF7.1;	Eukaryota; Metazoa; Chordata; Craniata; Vertebrata; Euteleostomi; Amphibia; Batrachia; Anura; Pipoidea; Pipidae; Xenopodinae; Xenopus; Xenopus	52.174%ID	E:5.07e-42	COG5048^Zinc finger protein	KEGG:hsa:158431`KO:K09228	GO:0005634^cellular_component^nucleus`GO:0003677^molecular_function^DNA binding`GO:0046872^molecular_function^metal ion binding`GO:0003700^molecular_function^transcription factor activity, sequence-specific DNA binding`GO:0006355^biological_process^regulation of transcription, DNA-templated`GO:0006351^biological_process^transcription, DNA-templated	.
TRINITY_DN35598_c0_g1_i1	ZG7_XENLA	Gastrula zinc finger protein XlCGF7.1;	Eukaryota; Metazoa; Chordata; Craniata; Vertebrata; Euteleostomi; Amphibia; Batrachia; Anura; Pipoidea; Pipidae; Xenopodinae; Xenopus; Xenopus	47.059%ID	E:7.17e-22	COG5048^Zinc finger protein	KEGG:pon:100172615	GO:0005634^cellular_component^nucleus`GO:0003677^molecular_function^DNA binding`GO:0046872^molecular_function^metal ion binding`GO:0006355^biological_process^regulation of transcription, DNA-templated`GO:0006351^biological_process^transcription, DNA-templated	.
TRINITY_DN3810_c0_g1_i1	ZG7_XENLA	Gastrula zinc finger protein XlCGF7.1;	Eukaryota; Metazoa; Chordata; Craniata; Vertebrata; Euteleostomi; Amphibia; Batrachia; Anura; Pipoidea; Pipidae; Xenopodinae; Xenopus; Xenopus	43.791%ID	E:7.99e-35	.	.	GO:0005634^cellular_component^nucleus`GO:0003677^molecular_function^DNA binding`GO:0046872^molecular_function^metal ion binding`GO:0006355^biological_process^regulation of transcription, DNA-templated`GO:0006351^biological_process^transcription, DNA-templated	.
TRINITY_DN8639_c0_g1_i1	ZG7_XENLA	Gastrula zinc finger protein XlCGF7.1;	Eukaryota; Metazoa; Chordata; Craniata; Vertebrata; Euteleostomi; Amphibia; Batrachia; Anura; Pipoidea; Pipidae; Xenopodinae; Xenopus; Xenopus	48.438%ID	E:3.06e-14	.	.	GO:0005634^cellular_component^nucleus`GO:0003677^molecular_function^DNA binding`GO:0046872^molecular_function^metal ion binding`GO:0006355^biological_process^regulation of transcription, DNA-templated`GO:0006351^biological_process^transcription, DNA-templated	.
TRINITY_DN9670_c0_g1_i1	ZG7_XENLA	Gastrula zinc finger protein XlCGF7.1;	Eukaryota; Metazoa; Chordata; Craniata; Vertebrata; Euteleostomi; Amphibia; Batrachia; Anura; Pipoidea; Pipidae; Xenopodinae; Xenopus; Xenopus	43.262%ID	E:5.51e-34	.	.	GO:0005634^cellular_component^nucleus`GO:0003677^molecular_function^DNA binding`GO:0046872^molecular_function^metal ion binding`GO:0006355^biological_process^regulation of transcription, DNA-templated`GO:0006351^biological_process^transcription, DNA-templated	.
TRINITY_DN25618_c0_g1_i1	ZG7_XENLA	Gastrula zinc finger protein XlCGF7.1;	Eukaryota; Metazoa; Chordata; Craniata; Vertebrata; Euteleostomi; Amphibia; Batrachia; Anura; Pipoidea; Pipidae; Xenopodinae; Xenopus; Xenopus	52.083%ID	E:1.26e-49	.	.	GO:0005634^cellular_component^nucleus`GO:0003677^molecular_function^DNA binding`GO:0046872^molecular_function^metal ion binding`GO:0006355^biological_process^regulation of transcription, DNA-templated`GO:0006351^biological_process^transcription, DNA-templated	.
TRINITY_DN460_c1_g1_i4	ZG7_XENLA	Gastrula zinc finger protein XlCGF7.1;	Eukaryota; Metazoa; Chordata; Craniata; Vertebrata; Euteleostomi; Amphibia; Batrachia; Anura; Pipoidea; Pipidae; Xenopodinae; Xenopus; Xenopus	57.407%ID	E:7.43e-40	.	.	GO:0005634^cellular_component^nucleus`GO:0003677^molecular_function^DNA binding`GO:0046872^molecular_function^metal ion binding`GO:0006355^biological_process^regulation of transcription, DNA-templated`GO:0006351^biological_process^transcription, DNA-templated	.
TRINITY_DN460_c1_g1_i5	ZG7_XENLA	Gastrula zinc finger protein XlCGF7.1;	Eukaryota; Metazoa; Chordata; Craniata; Vertebrata; Euteleostomi; Amphibia; Batrachia; Anura; Pipoidea; Pipidae; Xenopodinae; Xenopus; Xenopus	55.789%ID	E:3.07e-33	.	.	GO:0005634^cellular_component^nucleus`GO:0003677^molecular_function^DNA binding`GO:0046872^molecular_function^metal ion binding`GO:0006355^biological_process^regulation of transcription, DNA-templated`GO:0006351^biological_process^transcription, DNA-templated	.
TRINITY_DN11109_c0_g2_i1	ZG7_XENLA	Gastrula zinc finger protein XlCGF7.1;	Eukaryota; Metazoa; Chordata; Craniata; Vertebrata; Euteleostomi; Amphibia; Batrachia; Anura; Pipoidea; Pipidae; Xenopodinae; Xenopus; Xenopus	51.429%ID	E:1.77e-20	.	.	GO:0005634^cellular_component^nucleus`GO:0003677^molecular_function^DNA binding`GO:0046872^molecular_function^metal ion binding`GO:0006355^biological_process^regulation of transcription, DNA-templated`GO:0006351^biological_process^transcription, DNA-templated	.
TRINITY_DN66612_c0_g1_i1	ZG62_XENLA	Gastrula zinc finger protein XlCGF62.1;	Eukaryota; Metazoa; Chordata; Craniata; Vertebrata; Euteleostomi; Amphibia; Batrachia; Anura; Pipoidea; Pipidae; Xenopodinae; Xenopus; Xenopus	37.143%ID	E:3.06e-07	.	.	GO:0005634^cellular_component^nucleus`GO:0003677^molecular_function^DNA binding`GO:0046872^molecular_function^metal ion binding`GO:0006355^biological_process^regulation of transcription, DNA-templated`GO:0006351^biological_process^transcription, DNA-templated	.
TRINITY_DN12230_c0_g1_i5	ZG62_XENLA	Gastrula zinc finger protein XlCGF62.1;	Eukaryota; Metazoa; Chordata; Craniata; Vertebrata; Euteleostomi; Amphibia; Batrachia; Anura; Pipoidea; Pipidae; Xenopodinae; Xenopus; Xenopus	60.92%ID	E:6.33e-34	.	.	GO:0005634^cellular_component^nucleus`GO:0003677^molecular_function^DNA binding`GO:0046872^molecular_function^metal ion binding`GO:0006355^biological_process^regulation of transcription, DNA-templated`GO:0006351^biological_process^transcription, DNA-templated	.
TRINITY_DN2646_c0_g7_i1	ZG5A_XENLA	Gastrula zinc finger protein XlCGF51.1A;	Eukaryota; Metazoa; Chordata; Craniata; Vertebrata; Euteleostomi; Amphibia; Batrachia; Anura; Pipoidea; Pipidae; Xenopodinae; Xenopus; Xenopus	27.632%ID	E:9.19e-06	.	.	GO:0005634^cellular_component^nucleus`GO:0003677^molecular_function^DNA binding`GO:0046872^molecular_function^metal ion binding`GO:0006355^biological_process^regulation of transcription, DNA-templated`GO:0006351^biological_process^transcription, DNA-templated	.
TRINITY_DN37569_c0_g1_i1	ZG58_XENLA	Gastrula zinc finger protein XlCGF58.1;	Eukaryota; Metazoa; Chordata; Craniata; Vertebrata; Euteleostomi; Amphibia; Batrachia; Anura; Pipoidea; Pipidae; Xenopodinae; Xenopus; Xenopus	42.424%ID	E:1.53e-06	COG5048^Zinc finger protein	KEGG:mmu:329003	GO:0005634^cellular_component^nucleus`GO:0033613^molecular_function^activating transcription factor binding`GO:0000987^molecular_function^core promoter proximal region sequence-specific DNA binding`GO:0046872^molecular_function^metal ion binding`GO:0003700^molecular_function^transcription factor activity, sequence-specific DNA binding`GO:0060612^biological_process^adipose tissue development`GO:00…	.
TRINITY_DN3565_c0_g2_i1	ZG57_XENLA	Gastrula zinc finger protein XlCGF57.1;	Eukaryota; Metazoa; Chordata; Craniata; Vertebrata; Euteleostomi; Amphibia; Batrachia; Anura; Pipoidea; Pipidae; Xenopodinae; Xenopus; Xenopus	46.89%ID	E:4.97e-59	.	.	GO:0005634^cellular_component^nucleus`GO:0003677^molecular_function^DNA binding`GO:0046872^molecular_function^metal ion binding`GO:0006355^biological_process^regulation of transcription, DNA-templated`GO:0006351^biological_process^transcription, DNA-templated	.
TRINITY_DN26620_c0_g1_i1	ZG57_XENLA	Gastrula zinc finger protein XlCGF57.1;	Eukaryota; Metazoa; Chordata; Craniata; Vertebrata; Euteleostomi; Amphibia; Batrachia; Anura; Pipoidea; Pipidae; Xenopodinae; Xenopus; Xenopus	51.648%ID	E:9.02e-27	.	.	GO:0005634^cellular_component^nucleus`GO:0003677^molecular_function^DNA binding`GO:0046872^molecular_function^metal ion binding`GO:0006355^biological_process^regulation of transcription, DNA-templated`GO:0006351^biological_process^transcription, DNA-templated	.
TRINITY_DN54008_c0_g3_i1	ZG57_XENLA	Gastrula zinc finger protein XlCGF57.1;	Eukaryota; Metazoa; Chordata; Craniata; Vertebrata; Euteleostomi; Amphibia; Batrachia; Anura; Pipoidea; Pipidae; Xenopodinae; Xenopus; Xenopus	63.514%ID	E:9.38e-25	.	.	GO:0005634^cellular_component^nucleus`GO:0003677^molecular_function^DNA binding`GO:0046872^molecular_function^metal ion binding`GO:0006355^biological_process^regulation of transcription, DNA-templated`GO:0006351^biological_process^transcription, DNA-templated	.
TRINITY_DN54008_c0_g5_i2	ZG57_XENLA	Gastrula zinc finger protein XlCGF57.1;	Eukaryota; Metazoa; Chordata; Craniata; Vertebrata; Euteleostomi; Amphibia; Batrachia; Anura; Pipoidea; Pipidae; Xenopodinae; Xenopus; Xenopus	57.377%ID	E:2.08e-16	.	.	GO:0005634^cellular_component^nucleus`GO:0003677^molecular_function^DNA binding`GO:0046872^molecular_function^metal ion binding`GO:0006355^biological_process^regulation of transcription, DNA-templated`GO:0006351^biological_process^transcription, DNA-templated	.
TRINITY_DN49349_c0_g1_i1	ZG57_XENLA	Gastrula zinc finger protein XlCGF57.1;	Eukaryota; Metazoa; Chordata; Craniata; Vertebrata; Euteleostomi; Amphibia; Batrachia; Anura; Pipoidea; Pipidae; Xenopodinae; Xenopus; Xenopus	51.613%ID	E:3.84e-27	.	.	GO:0005634^cellular_component^nucleus`GO:0003677^molecular_function^DNA binding`GO:0046872^molecular_function^metal ion binding`GO:0006355^biological_process^regulation of transcription, DNA-templated`GO:0006351^biological_process^transcription, DNA-templated	.
TRINITY_DN37314_c0_g3_i1	ZG57_XENLA	Gastrula zinc finger protein XlCGF57.1;	Eukaryota; Metazoa; Chordata; Craniata; Vertebrata; Euteleostomi; Amphibia; Batrachia; Anura; Pipoidea; Pipidae; Xenopodinae; Xenopus; Xenopus	46.552%ID	E:6.82e-09	.	.	GO:0005634^cellular_component^nucleus`GO:0003677^molecular_function^DNA binding`GO:0046872^molecular_function^metal ion binding`GO:0006355^biological_process^regulation of transcription, DNA-templated`GO:0006351^biological_process^transcription, DNA-templated	.
TRINITY_DN14552_c0_g1_i1	ZG57_XENLA	Gastrula zinc finger protein XlCGF57.1;	Eukaryota; Metazoa; Chordata; Craniata; Vertebrata; Euteleostomi; Amphibia; Batrachia; Anura; Pipoidea; Pipidae; Xenopodinae; Xenopus; Xenopus	40.714%ID	E:4.03e-18	.	.	GO:0005634^cellular_component^nucleus`GO:0003677^molecular_function^DNA binding`GO:0046872^molecular_function^metal ion binding`GO:0006355^biological_process^regulation of transcription, DNA-templated`GO:0006351^biological_process^transcription, DNA-templated	.
TRINITY_DN4975_c0_g1_i8	ZG57_XENLA	Gastrula zinc finger protein XlCGF57.1;	Eukaryota; Metazoa; Chordata; Craniata; Vertebrata; Euteleostomi; Amphibia; Batrachia; Anura; Pipoidea; Pipidae; Xenopodinae; Xenopus; Xenopus	49.407%ID	E:8.37e-76	.	.	GO:0005634^cellular_component^nucleus`GO:0003677^molecular_function^DNA binding`GO:0046872^molecular_function^metal ion binding`GO:0006355^biological_process^regulation of transcription, DNA-templated`GO:0006351^biological_process^transcription, DNA-templated	.
TRINITY_DN4975_c0_g1_i3	ZG57_XENLA	Gastrula zinc finger protein XlCGF57.1;	Eukaryota; Metazoa; Chordata; Craniata; Vertebrata; Euteleostomi; Amphibia; Batrachia; Anura; Pipoidea; Pipidae; Xenopodinae; Xenopus; Xenopus	49.407%ID	E:1.33e-75	.	.	GO:0005634^cellular_component^nucleus`GO:0003677^molecular_function^DNA binding`GO:0046872^molecular_function^metal ion binding`GO:0006355^biological_process^regulation of transcription, DNA-templated`GO:0006351^biological_process^transcription, DNA-templated	.
TRINITY_DN1287_c1_g1_i1	ZG57_XENLA	Gastrula zinc finger protein XlCGF57.1;	Eukaryota; Metazoa; Chordata; Craniata; Vertebrata; Euteleostomi; Amphibia; Batrachia; Anura; Pipoidea; Pipidae; Xenopodinae; Xenopus; Xenopus	40.076%ID	E:7.44e-63	.	.	GO:0005634^cellular_component^nucleus`GO:0003677^molecular_function^DNA binding`GO:0046872^molecular_function^metal ion binding`GO:0006355^biological_process^regulation of transcription, DNA-templated`GO:0006351^biological_process^transcription, DNA-templated	.
TRINITY_DN1287_c1_g1_i2	ZG57_XENLA	Gastrula zinc finger protein XlCGF57.1;	Eukaryota; Metazoa; Chordata; Craniata; Vertebrata; Euteleostomi; Amphibia; Batrachia; Anura; Pipoidea; Pipidae; Xenopodinae; Xenopus; Xenopus	40.076%ID	E:6.23e-63	.	.	GO:0005634^cellular_component^nucleus`GO:0003677^molecular_function^DNA binding`GO:0046872^molecular_function^metal ion binding`GO:0006355^biological_process^regulation of transcription, DNA-templated`GO:0006351^biological_process^transcription, DNA-templated	.
TRINITY_DN21492_c0_g5_i2	ZG57_XENLA	Gastrula zinc finger protein XlCGF57.1;	Eukaryota; Metazoa; Chordata; Craniata; Vertebrata; Euteleostomi; Amphibia; Batrachia; Anura; Pipoidea; Pipidae; Xenopodinae; Xenopus; Xenopus	48.98%ID	E:3.42e-77	.	.	GO:0005634^cellular_component^nucleus`GO:0003677^molecular_function^DNA binding`GO:0046872^molecular_function^metal ion binding`GO:0006355^biological_process^regulation of transcription, DNA-templated`GO:0006351^biological_process^transcription, DNA-templated	.
TRINITY_DN54008_c0_g2_i1	ZG57_XENLA	Gastrula zinc finger protein XlCGF57.1;	Eukaryota; Metazoa; Chordata; Craniata; Vertebrata; Euteleostomi; Amphibia; Batrachia; Anura; Pipoidea; Pipidae; Xenopodinae; Xenopus; Xenopus	45.815%ID	E:1.05e-56	COG5048^Zinc finger protein	KEGG:hsa:7637`KO:K09228	GO:0005634^cellular_component^nucleus`GO:0003677^molecular_function^DNA binding`GO:0008270^molecular_function^zinc ion binding`GO:0006355^biological_process^regulation of transcription, DNA-templated`GO:0006351^biological_process^transcription, DNA-templated	.
TRINITY_DN52621_c0_g2_i1	ZG57_XENLA	Gastrula zinc finger protein XlCGF57.1;	Eukaryota; Metazoa; Chordata; Craniata; Vertebrata; Euteleostomi; Amphibia; Batrachia; Anura; Pipoidea; Pipidae; Xenopodinae; Xenopus; Xenopus	55.111%ID	E:1.21e-80	.	.	GO:0005634^cellular_component^nucleus`GO:0003677^molecular_function^DNA binding`GO:0046872^molecular_function^metal ion binding`GO:0006355^biological_process^regulation of transcription, DNA-templated`GO:0006351^biological_process^transcription, DNA-templated	.
TRINITY_DN3216_c0_g1_i1	ZG57_XENLA	Gastrula zinc finger protein XlCGF57.1;	Eukaryota; Metazoa; Chordata; Craniata; Vertebrata; Euteleostomi; Amphibia; Batrachia; Anura; Pipoidea; Pipidae; Xenopodinae; Xenopus; Xenopus	51.337%ID	E:4.35e-58	.	.	GO:0005634^cellular_component^nucleus`GO:0003677^molecular_function^DNA binding`GO:0046872^molecular_function^metal ion binding`GO:0006355^biological_process^regulation of transcription, DNA-templated`GO:0006351^biological_process^transcription, DNA-templated	.
TRINITY_DN65229_c0_g1_i1	ZG57_XENLA	Gastrula zinc finger protein XlCGF57.1;	Eukaryota; Metazoa; Chordata; Craniata; Vertebrata; Euteleostomi; Amphibia; Batrachia; Anura; Pipoidea; Pipidae; Xenopodinae; Xenopus; Xenopus	47.761%ID	E:5.14e-16	.	.	GO:0005634^cellular_component^nucleus`GO:0003677^molecular_function^DNA binding`GO:0046872^molecular_function^metal ion binding`GO:0006355^biological_process^regulation of transcription, DNA-templated`GO:0006351^biological_process^transcription, DNA-templated	.
TRINITY_DN19497_c2_g1_i1	ZG57_XENLA	Gastrula zinc finger protein XlCGF57.1;	Eukaryota; Metazoa; Chordata; Craniata; Vertebrata; Euteleostomi; Amphibia; Batrachia; Anura; Pipoidea; Pipidae; Xenopodinae; Xenopus; Xenopus	43.333%ID	E:1.57e-26	COG5048^Zinc finger protein	KEGG:hsa:163227`KO:K09228	GO:0005634^cellular_component^nucleus`GO:0046872^molecular_function^metal ion binding`GO:0000978^molecular_function^RNA polymerase II core promoter proximal region sequence-specific DNA binding`GO:0006355^biological_process^regulation of transcription, DNA-templated`GO:0006351^biological_process^transcription, DNA-templated	.
TRINITY_DN3194_c0_g2_i1	ZG57_XENLA	Gastrula zinc finger protein XlCGF57.1;	Eukaryota; Metazoa; Chordata; Craniata; Vertebrata; Euteleostomi; Amphibia; Batrachia; Anura; Pipoidea; Pipidae; Xenopodinae; Xenopus; Xenopus	46.964%ID	E:3.6e-72	.	.	GO:0005634^cellular_component^nucleus`GO:0003677^molecular_function^DNA binding`GO:0046872^molecular_function^metal ion binding`GO:0006355^biological_process^regulation of transcription, DNA-templated`GO:0006351^biological_process^transcription, DNA-templated	.
TRINITY_DN21954_c0_g3_i1	ZG57_XENLA	Gastrula zinc finger protein XlCGF57.1;	Eukaryota; Metazoa; Chordata; Craniata; Vertebrata; Euteleostomi; Amphibia; Batrachia; Anura; Pipoidea; Pipidae; Xenopodinae; Xenopus; Xenopus	50.857%ID	E:1.75e-58	.	.	GO:0005634^cellular_component^nucleus`GO:0003677^molecular_function^DNA binding`GO:0046872^molecular_function^metal ion binding`GO:0006355^biological_process^regulation of transcription, DNA-templated`GO:0006351^biological_process^transcription, DNA-templated	.
TRINITY_DN63623_c0_g1_i1	ZG57_XENLA	Gastrula zinc finger protein XlCGF57.1;	Eukaryota; Metazoa; Chordata; Craniata; Vertebrata; Euteleostomi; Amphibia; Batrachia; Anura; Pipoidea; Pipidae; Xenopodinae; Xenopus; Xenopus	45.882%ID	E:1.52e-43	.	.	GO:0005634^cellular_component^nucleus`GO:0003677^molecular_function^DNA binding`GO:0046872^molecular_function^metal ion binding`GO:0006355^biological_process^regulation of transcription, DNA-templated`GO:0006351^biological_process^transcription, DNA-templated	.
TRINITY_DN49834_c0_g1_i1	ZG57_XENLA	Gastrula zinc finger protein XlCGF57.1;	Eukaryota; Metazoa; Chordata; Craniata; Vertebrata; Euteleostomi; Amphibia; Batrachia; Anura; Pipoidea; Pipidae; Xenopodinae; Xenopus; Xenopus	60.215%ID	E:1.42e-31	.	.	GO:0005634^cellular_component^nucleus`GO:0003677^molecular_function^DNA binding`GO:0046872^molecular_function^metal ion binding`GO:0006355^biological_process^regulation of transcription, DNA-templated`GO:0006351^biological_process^transcription, DNA-templated	.
TRINITY_DN1281_c0_g2_i1	ZG57_XENLA	Gastrula zinc finger protein XlCGF57.1;	Eukaryota; Metazoa; Chordata; Craniata; Vertebrata; Euteleostomi; Amphibia; Batrachia; Anura; Pipoidea; Pipidae; Xenopodinae; Xenopus; Xenopus	59.77%ID	E:1.27e-28	.	.	GO:0005634^cellular_component^nucleus`GO:0003677^molecular_function^DNA binding`GO:0046872^molecular_function^metal ion binding`GO:0006355^biological_process^regulation of transcription, DNA-templated`GO:0006351^biological_process^transcription, DNA-templated	.
TRINITY_DN11080_c0_g1_i3	ZG57_XENLA	Gastrula zinc finger protein XlCGF57.1;	Eukaryota; Metazoa; Chordata; Craniata; Vertebrata; Euteleostomi; Amphibia; Batrachia; Anura; Pipoidea; Pipidae; Xenopodinae; Xenopus; Xenopus	54.822%ID	E:4.81e-70	.	.	.	.
TRINITY_DN11080_c0_g1_i3	ZG57_XENLA	Gastrula zinc finger protein XlCGF57.1;	Eukaryota; Metazoa; Chordata; Craniata; Vertebrata; Euteleostomi; Amphibia; Batrachia; Anura; Pipoidea; Pipidae; Xenopodinae; Xenopus; Xenopus	54.822%ID	E:4.81e-70	.	.	GO:0005634^cellular_component^nucleus`GO:0003677^molecular_function^DNA binding`GO:0046872^molecular_function^metal ion binding`GO:0006355^biological_process^regulation of transcription, DNA-templated`GO:0006351^biological_process^transcription, DNA-templated	.
TRINITY_DN11080_c0_g1_i5	ZG57_XENLA	Gastrula zinc finger protein XlCGF57.1;	Eukaryota; Metazoa; Chordata; Craniata; Vertebrata; Euteleostomi; Amphibia; Batrachia; Anura; Pipoidea; Pipidae; Xenopodinae; Xenopus; Xenopus	54.011%ID	E:1.39e-64	.	.	.	.
TRINITY_DN36747_c0_g1_i1	ZG57_XENLA	Gastrula zinc finger protein XlCGF57.1;	Eukaryota; Metazoa; Chordata; Craniata; Vertebrata; Euteleostomi; Amphibia; Batrachia; Anura; Pipoidea; Pipidae; Xenopodinae; Xenopus; Xenopus	43.322%ID	E:2.29e-81	.	.	GO:0005634^cellular_component^nucleus`GO:0003677^molecular_function^DNA binding`GO:0046872^molecular_function^metal ion binding`GO:0006355^biological_process^regulation of transcription, DNA-templated`GO:0006351^biological_process^transcription, DNA-templated	.
TRINITY_DN26024_c0_g1_i1	ZG57_XENLA	Gastrula zinc finger protein XlCGF57.1;	Eukaryota; Metazoa; Chordata; Craniata; Vertebrata; Euteleostomi; Amphibia; Batrachia; Anura; Pipoidea; Pipidae; Xenopodinae; Xenopus; Xenopus	45.098%ID	E:3.55e-43	.	.	GO:0005634^cellular_component^nucleus`GO:0003677^molecular_function^DNA binding`GO:0046872^molecular_function^metal ion binding`GO:0006355^biological_process^regulation of transcription, DNA-templated`GO:0006351^biological_process^transcription, DNA-templated	.
TRINITY_DN4559_c0_g2_i2	ZG57_XENLA	Gastrula zinc finger protein XlCGF57.1;	Eukaryota; Metazoa; Chordata; Craniata; Vertebrata; Euteleostomi; Amphibia; Batrachia; Anura; Pipoidea; Pipidae; Xenopodinae; Xenopus; Xenopus	50%ID	E:1.81e-63	.	.	GO:0005634^cellular_component^nucleus`GO:0003677^molecular_function^DNA binding`GO:0046872^molecular_function^metal ion binding`GO:0006355^biological_process^regulation of transcription, DNA-templated`GO:0006351^biological_process^transcription, DNA-templated	.
TRINITY_DN37314_c0_g1_i1	ZG57_XENLA	Gastrula zinc finger protein XlCGF57.1;	Eukaryota; Metazoa; Chordata; Craniata; Vertebrata; Euteleostomi; Amphibia; Batrachia; Anura; Pipoidea; Pipidae; Xenopodinae; Xenopus; Xenopus	49.367%ID	E:1.17e-45	.	.	GO:0005634^cellular_component^nucleus`GO:0003677^molecular_function^DNA binding`GO:0046872^molecular_function^metal ion binding`GO:0006355^biological_process^regulation of transcription, DNA-templated`GO:0006351^biological_process^transcription, DNA-templated	.
TRINITY_DN12707_c0_g2_i1	ZG57_XENLA	Gastrula zinc finger protein XlCGF57.1;	Eukaryota; Metazoa; Chordata; Craniata; Vertebrata; Euteleostomi; Amphibia; Batrachia; Anura; Pipoidea; Pipidae; Xenopodinae; Xenopus; Xenopus	43.411%ID	E:5.63e-31	.	.	GO:0005634^cellular_component^nucleus`GO:0003677^molecular_function^DNA binding`GO:0046872^molecular_function^metal ion binding`GO:0006355^biological_process^regulation of transcription, DNA-templated`GO:0006351^biological_process^transcription, DNA-templated	.
TRINITY_DN11080_c0_g3_i1	ZG57_XENLA	Gastrula zinc finger protein XlCGF57.1;	Eukaryota; Metazoa; Chordata; Craniata; Vertebrata; Euteleostomi; Amphibia; Batrachia; Anura; Pipoidea; Pipidae; Xenopodinae; Xenopus; Xenopus	59.016%ID	E:2.24e-47	.	.	.	.
TRINITY_DN38638_c0_g3_i1	ZG57_XENLA	Gastrula zinc finger protein XlCGF57.1;	Eukaryota; Metazoa; Chordata; Craniata; Vertebrata; Euteleostomi; Amphibia; Batrachia; Anura; Pipoidea; Pipidae; Xenopodinae; Xenopus; Xenopus	53.684%ID	E:1.18e-24	.	.	GO:0005634^cellular_component^nucleus`GO:0003677^molecular_function^DNA binding`GO:0046872^molecular_function^metal ion binding`GO:0006355^biological_process^regulation of transcription, DNA-templated`GO:0006351^biological_process^transcription, DNA-templated	.
TRINITY_DN52621_c0_g4_i1	ZG57_XENLA	Gastrula zinc finger protein XlCGF57.1;	Eukaryota; Metazoa; Chordata; Craniata; Vertebrata; Euteleostomi; Amphibia; Batrachia; Anura; Pipoidea; Pipidae; Xenopodinae; Xenopus; Xenopus	58.824%ID	E:3.54e-27	.	.	GO:0005634^cellular_component^nucleus`GO:0003677^molecular_function^DNA binding`GO:0046872^molecular_function^metal ion binding`GO:0006355^biological_process^regulation of transcription, DNA-templated`GO:0006351^biological_process^transcription, DNA-templated	.
TRINITY_DN6853_c0_g3_i1	ZG5_XENLA	Gastrula zinc finger protein 5-1;	Eukaryota; Metazoa; Chordata; Craniata; Vertebrata; Euteleostomi; Amphibia; Batrachia; Anura; Pipoidea; Pipidae; Xenopodinae; Xenopus; Xenopus	43.396%ID	E:1.3e-21	.	KEGG:xla:397956	GO:0046872^molecular_function^metal ion binding`GO:0003723^molecular_function^RNA binding	.
TRINITY_DN60785_c0_g1_i1	ZG49_XENLA	Gastrula zinc finger protein XlCGF49.1;	Eukaryota; Metazoa; Chordata; Craniata; Vertebrata; Euteleostomi; Amphibia; Batrachia; Anura; Pipoidea; Pipidae; Xenopodinae; Xenopus; Xenopus	46.364%ID	E:7.86e-25	.	.	GO:0005634^cellular_component^nucleus`GO:0003677^molecular_function^DNA binding`GO:0046872^molecular_function^metal ion binding`GO:0006355^biological_process^regulation of transcription, DNA-templated`GO:0006351^biological_process^transcription, DNA-templated	.
TRINITY_DN7738_c0_g1_i1	ZG49_XENLA	Gastrula zinc finger protein XlCGF49.1;	Eukaryota; Metazoa; Chordata; Craniata; Vertebrata; Euteleostomi; Amphibia; Batrachia; Anura; Pipoidea; Pipidae; Xenopodinae; Xenopus; Xenopus	55.072%ID	E:2.79e-49	.	.	GO:0005634^cellular_component^nucleus`GO:0003677^molecular_function^DNA binding`GO:0046872^molecular_function^metal ion binding`GO:0006355^biological_process^regulation of transcription, DNA-templated`GO:0006351^biological_process^transcription, DNA-templated	.
TRINITY_DN40747_c0_g1_i1	ZG49_XENLA	Gastrula zinc finger protein XlCGF49.1;	Eukaryota; Metazoa; Chordata; Craniata; Vertebrata; Euteleostomi; Amphibia; Batrachia; Anura; Pipoidea; Pipidae; Xenopodinae; Xenopus; Xenopus	60.714%ID	E:1.93e-32	.	.	GO:0005634^cellular_component^nucleus`GO:0003677^molecular_function^DNA binding`GO:0046872^molecular_function^metal ion binding`GO:0006355^biological_process^regulation of transcription, DNA-templated`GO:0006351^biological_process^transcription, DNA-templated	.
TRINITY_DN31659_c2_g1_i2	ZG49_XENLA	Gastrula zinc finger protein XlCGF49.1;	Eukaryota; Metazoa; Chordata; Craniata; Vertebrata; Euteleostomi; Amphibia; Batrachia; Anura; Pipoidea; Pipidae; Xenopodinae; Xenopus; Xenopus	60.274%ID	E:1.28e-26	.	.	GO:0005634^cellular_component^nucleus`GO:0003677^molecular_function^DNA binding`GO:0046872^molecular_function^metal ion binding`GO:0006355^biological_process^regulation of transcription, DNA-templated`GO:0006351^biological_process^transcription, DNA-templated	.
TRINITY_DN3194_c0_g4_i1	ZG49_XENLA	Gastrula zinc finger protein XlCGF49.1;	Eukaryota; Metazoa; Chordata; Craniata; Vertebrata; Euteleostomi; Amphibia; Batrachia; Anura; Pipoidea; Pipidae; Xenopodinae; Xenopus; Xenopus	51.429%ID	E:3.63e-19	.	.	GO:0005634^cellular_component^nucleus`GO:0003677^molecular_function^DNA binding`GO:0046872^molecular_function^metal ion binding`GO:0006355^biological_process^regulation of transcription, DNA-templated`GO:0006351^biological_process^transcription, DNA-templated	.
TRINITY_DN10737_c0_g3_i1	ZG3_XENLA	Gastrula zinc finger protein xLCGF3.1;	Eukaryota; Metazoa; Chordata; Craniata; Vertebrata; Euteleostomi; Amphibia; Batrachia; Anura; Pipoidea; Pipidae; Xenopodinae; Xenopus; Xenopus	53.571%ID	E:2.02e-25	.	.	GO:0005634^cellular_component^nucleus`GO:0003677^molecular_function^DNA binding`GO:0046872^molecular_function^metal ion binding	.
TRINITY_DN3216_c0_g1_i3	ZG26_XENLA	Gastrula zinc finger protein XlCGF26.1;	Eukaryota; Metazoa; Chordata; Craniata; Vertebrata; Euteleostomi; Amphibia; Batrachia; Anura; Pipoidea; Pipidae; Xenopodinae; Xenopus; Xenopus	61.429%ID	E:4.96e-54	.	.	GO:0005634^cellular_component^nucleus`GO:0003677^molecular_function^DNA binding`GO:0046872^molecular_function^metal ion binding`GO:0006355^biological_process^regulation of transcription, DNA-templated`GO:0006351^biological_process^transcription, DNA-templated	.
TRINITY_DN39701_c0_g1_i1	ZG26_XENLA	Gastrula zinc finger protein XlCGF26.1;	Eukaryota; Metazoa; Chordata; Craniata; Vertebrata; Euteleostomi; Amphibia; Batrachia; Anura; Pipoidea; Pipidae; Xenopodinae; Xenopus; Xenopus	41.667%ID	E:4.7e-20	.	.	GO:0005634^cellular_component^nucleus`GO:0003677^molecular_function^DNA binding`GO:0046872^molecular_function^metal ion binding`GO:0006355^biological_process^regulation of transcription, DNA-templated`GO:0006351^biological_process^transcription, DNA-templated	.
TRINITY_DN25361_c0_g1_i1	ZG17_XENLA	Gastrula zinc finger protein XlCGF17.1;	Eukaryota; Metazoa; Chordata; Craniata; Vertebrata; Euteleostomi; Amphibia; Batrachia; Anura; Pipoidea; Pipidae; Xenopodinae; Xenopus; Xenopus	64.286%ID	E:4.28e-23	.	.	GO:0005634^cellular_component^nucleus`GO:0003677^molecular_function^DNA binding`GO:0046872^molecular_function^metal ion binding`GO:0006355^biological_process^regulation of transcription, DNA-templated`GO:0006351^biological_process^transcription, DNA-templated	.
TRINITY_DN13092_c0_g1_i1	ZG17_XENLA	Gastrula zinc finger protein XlCGF17.1;	Eukaryota; Metazoa; Chordata; Craniata; Vertebrata; Euteleostomi; Amphibia; Batrachia; Anura; Pipoidea; Pipidae; Xenopodinae; Xenopus; Xenopus	38.318%ID	E:1.66e-16	.	.	GO:0005634^cellular_component^nucleus`GO:0003677^molecular_function^DNA binding`GO:0046872^molecular_function^metal ion binding`GO:0006355^biological_process^regulation of transcription, DNA-templated`GO:0006351^biological_process^transcription, DNA-templated	.
TRINITY_DN4975_c0_g1_i6	ZG17_XENLA	Gastrula zinc finger protein XlCGF17.1;	Eukaryota; Metazoa; Chordata; Craniata; Vertebrata; Euteleostomi; Amphibia; Batrachia; Anura; Pipoidea; Pipidae; Xenopodinae; Xenopus; Xenopus	50.413%ID	E:7.72e-36	.	.	GO:0005634^cellular_component^nucleus`GO:0003677^molecular_function^DNA binding`GO:0046872^molecular_function^metal ion binding`GO:0006355^biological_process^regulation of transcription, DNA-templated`GO:0006351^biological_process^transcription, DNA-templated	.
TRINITY_DN308_c0_g1_i3	ZFYV9_HUMAN	Zinc finger FYVE domain-containing protein 9;	Eukaryota; Metazoa; Chordata; Craniata; Vertebrata; Euteleostomi; Mammalia; Eutheria; Euarchontoglires; Primates; Haplorrhini; Catarrhini; Hominidae; Homo	53.516%ID	E:6.55e-176	ENOG410XSEQ^Zinc finger, FYVE domain containing	KEGG:hsa:9372`KO:K04679	GO:0005769^cellular_component^early endosome`GO:0031901^cellular_component^early endosome membrane`GO:0005545^molecular_function^1-phosphatidylinositol binding`GO:0046872^molecular_function^metal ion binding`GO:0008236^molecular_function^serine-type peptidase activity`GO:0006897^biological_process^endocytosis`GO:0030512^biological_process^negative regulation of transforming growth factor beta rec…	.
TRINITY_DN308_c0_g1_i5	ZFYV9_HUMAN	Zinc finger FYVE domain-containing protein 9;	Eukaryota; Metazoa; Chordata; Craniata; Vertebrata; Euteleostomi; Mammalia; Eutheria; Euarchontoglires; Primates; Haplorrhini; Catarrhini; Hominidae; Homo	52.762%ID	E:7.32e-177	ENOG410XSEQ^Zinc finger, FYVE domain containing	KEGG:hsa:9372`KO:K04679	GO:0005769^cellular_component^early endosome`GO:0031901^cellular_component^early endosome membrane`GO:0005545^molecular_function^1-phosphatidylinositol binding`GO:0046872^molecular_function^metal ion binding`GO:0008236^molecular_function^serine-type peptidase activity`GO:0006897^biological_process^endocytosis`GO:0030512^biological_process^negative regulation of transforming growth factor beta rec…	.
TRINITY_DN308_c0_g1_i5	ZFYV9_HUMAN	Zinc finger FYVE domain-containing protein 9;	Eukaryota; Metazoa; Chordata; Craniata; Vertebrata; Euteleostomi; Mammalia; Eutheria; Euarchontoglires; Primates; Haplorrhini; Catarrhini; Hominidae; Homo	52.762%ID	E:7.32e-177	ENOG410XSEQ^Zinc finger, FYVE domain containing	KEGG:hsa:9372`KO:K04679	GO:0005769^cellular_component^early endosome`GO:0031901^cellular_component^early endosome membrane`GO:0005545^molecular_function^1-phosphatidylinositol binding`GO:0046872^molecular_function^metal ion binding`GO:0008236^molecular_function^serine-type peptidase activity`GO:0006897^biological_process^endocytosis`GO:0030512^biological_process^negative regulation of transforming growth factor beta rec…	.
TRINITY_DN308_c0_g1_i1	ZFYV9_HUMAN	Zinc finger FYVE domain-containing protein 9;	Eukaryota; Metazoa; Chordata; Craniata; Vertebrata; Euteleostomi; Mammalia; Eutheria; Euarchontoglires; Primates; Haplorrhini; Catarrhini; Hominidae; Homo	48.851%ID	E:0	ENOG410XSEQ^Zinc finger, FYVE domain containing	KEGG:hsa:9372`KO:K04679	GO:0005769^cellular_component^early endosome`GO:0031901^cellular_component^early endosome membrane`GO:0005545^molecular_function^1-phosphatidylinositol binding`GO:0046872^molecular_function^metal ion binding`GO:0008236^molecular_function^serine-type peptidase activity`GO:0006897^biological_process^endocytosis`GO:0030512^biological_process^negative regulation of transforming growth factor beta rec…	.
TRINITY_DN308_c0_g1_i1	ZFYV9_HUMAN	Zinc finger FYVE domain-containing protein 9;	Eukaryota; Metazoa; Chordata; Craniata; Vertebrata; Euteleostomi; Mammalia; Eutheria; Euarchontoglires; Primates; Haplorrhini; Catarrhini; Hominidae; Homo	48.851%ID	E:0	ENOG410XSEQ^Zinc finger, FYVE domain containing	KEGG:hsa:9372`KO:K04679	GO:0005769^cellular_component^early endosome`GO:0031901^cellular_component^early endosome membrane`GO:0005545^molecular_function^1-phosphatidylinositol binding`GO:0046872^molecular_function^metal ion binding`GO:0008236^molecular_function^serine-type peptidase activity`GO:0006897^biological_process^endocytosis`GO:0030512^biological_process^negative regulation of transforming growth factor beta rec…	.
TRINITY_DN308_c0_g1_i4	ZFYV9_HUMAN	Zinc finger FYVE domain-containing protein 9;	Eukaryota; Metazoa; Chordata; Craniata; Vertebrata; Euteleostomi; Mammalia; Eutheria; Euarchontoglires; Primates; Haplorrhini; Catarrhini; Hominidae; Homo	48.617%ID	E:0	ENOG410XSEQ^Zinc finger, FYVE domain containing	KEGG:hsa:9372`KO:K04679	GO:0005769^cellular_component^early endosome`GO:0031901^cellular_component^early endosome membrane`GO:0005545^molecular_function^1-phosphatidylinositol binding`GO:0046872^molecular_function^metal ion binding`GO:0008236^molecular_function^serine-type peptidase activity`GO:0006897^biological_process^endocytosis`GO:0030512^biological_process^negative regulation of transforming growth factor beta rec…	.
TRINITY_DN20482_c0_g1_i1	ZFYV1_HUMAN	Zinc finger FYVE domain-containing protein 1;	Eukaryota; Metazoa; Chordata; Craniata; Vertebrata; Euteleostomi; Mammalia; Eutheria; Euarchontoglires; Primates; Haplorrhini; Catarrhini; Hominidae; Homo	45.852%ID	E:0	ENOG410XNRF^Zinc finger, FYVE domain containing	KEGG:hsa:53349`KO:K17603	GO:0005776^cellular_component^autophagosome`GO:0005783^cellular_component^endoplasmic reticulum`GO:0044233^cellular_component^ER-mitochondrion membrane contact site`GO:0097629^cellular_component^extrinsic component of omegasome membrane`GO:0005795^cellular_component^Golgi stack`GO:0048471^cellular_component^perinuclear region of cytoplasm`GO:0000407^cellular_component^pre-autophagosomal structure…	.
TRINITY_DN34846_c0_g1_i2	ZFY26_DROME	Zinc finger FYVE domain-containing protein 26 homolog;	Eukaryota; Metazoa; Ecdysozoa; Arthropoda; Hexapoda; Insecta; Pterygota; Neoptera; Endopterygota; Diptera; Brachycera; Muscomorpha; Ephydroidea; Drosophilidae; Drosophila; Sophophora	35.878%ID	E:2.54e-13	ENOG410XRV7^Zinc finger, FYVE domain containing 26	KEGG:dme:Dmel_CG5270`KO:K19027	GO:0046872^molecular_function^metal ion binding	.
TRINITY_DN34846_c0_g1_i1	ZFY26_BOVIN	Zinc finger FYVE domain-containing protein 26;	Eukaryota; Metazoa; Chordata; Craniata; Vertebrata; Euteleostomi; Mammalia; Eutheria; Laurasiatheria; Cetartiodactyla; Ruminantia; Pecora; Bovidae; Bovinae; Bos	53.247%ID	E:5.74e-09	ENOG410XNYQ^zinc finger, FYVE domain containing 28	KEGG:cqu:CpipJ_CPIJ004116	GO:0046872^molecular_function^metal ion binding	.
TRINITY_DN5837_c0_g1_i1	ZFY21_HUMAN	Zinc finger FYVE domain-containing protein 21;	Eukaryota; Metazoa; Chordata; Craniata; Vertebrata; Euteleostomi; Mammalia; Eutheria; Euarchontoglires; Primates; Haplorrhini; Catarrhini; Hominidae; Homo	42.795%ID	E:3.3e-42	.	KEGG:hsa:79038	GO:0016023^cellular_component^cytoplasmic, membrane-bounded vesicle`GO:0005768^cellular_component^endosome`GO:0005925^cellular_component^focal adhesion`GO:0046872^molecular_function^metal ion binding	.
TRINITY_DN5837_c0_g1_i2	ZFY21_HUMAN	Zinc finger FYVE domain-containing protein 21;	Eukaryota; Metazoa; Chordata; Craniata; Vertebrata; Euteleostomi; Mammalia; Eutheria; Euarchontoglires; Primates; Haplorrhini; Catarrhini; Hominidae; Homo	42.795%ID	E:2.96e-42	.	KEGG:hsa:79038	GO:0016023^cellular_component^cytoplasmic, membrane-bounded vesicle`GO:0005768^cellular_component^endosome`GO:0005925^cellular_component^focal adhesion`GO:0046872^molecular_function^metal ion binding	.
TRINITY_DN18230_c0_g1_i2	ZFY2_MOUSE	Zinc finger Y-chromosomal protein 2;	Eukaryota; Metazoa; Chordata; Craniata; Vertebrata; Euteleostomi; Mammalia; Eutheria; Euarchontoglires; Glires; Rodentia; Sciurognathi; Muroidea; Muridae; Murinae; Mus; Mus	47.17%ID	E:1.44e-13	COG5048^Zinc finger protein	KEGG:mmu:22768	GO:0005634^cellular_component^nucleus`GO:0046872^molecular_function^metal ion binding`GO:0000977^molecular_function^RNA polymerase II regulatory region sequence-specific DNA binding`GO:0003700^molecular_function^transcription factor activity, sequence-specific DNA binding`GO:0007275^biological_process^multicellular organism development`GO:0006355^biological_process^regulation of transcription, DN…	.
TRINITY_DN44608_c0_g1_i2	ZFY1_XENLA	Zinc finger Y-chromosomal protein 1;	Eukaryota; Metazoa; Chordata; Craniata; Vertebrata; Euteleostomi; Amphibia; Batrachia; Anura; Pipoidea; Pipidae; Xenopodinae; Xenopus; Xenopus	48.438%ID	E:7.54e-14	.	.	GO:0005634^cellular_component^nucleus`GO:0003677^molecular_function^DNA binding`GO:0046872^molecular_function^metal ion binding`GO:0006355^biological_process^regulation of transcription, DNA-templated`GO:0006351^biological_process^transcription, DNA-templated	.
TRINITY_DN44608_c0_g1_i1	ZFY1_XENLA	Zinc finger Y-chromosomal protein 1;	Eukaryota; Metazoa; Chordata; Craniata; Vertebrata; Euteleostomi; Amphibia; Batrachia; Anura; Pipoidea; Pipidae; Xenopodinae; Xenopus; Xenopus	56.25%ID	E:6.64e-19	.	.	GO:0005634^cellular_component^nucleus`GO:0003677^molecular_function^DNA binding`GO:0046872^molecular_function^metal ion binding`GO:0006355^biological_process^regulation of transcription, DNA-templated`GO:0006351^biological_process^transcription, DNA-templated	.
TRINITY_DN37528_c0_g1_i1	ZFY1_XENLA	Zinc finger Y-chromosomal protein 1;	Eukaryota; Metazoa; Chordata; Craniata; Vertebrata; Euteleostomi; Amphibia; Batrachia; Anura; Pipoidea; Pipidae; Xenopodinae; Xenopus; Xenopus	36.047%ID	E:1.23e-11	.	.	GO:0005634^cellular_component^nucleus`GO:0003677^molecular_function^DNA binding`GO:0046872^molecular_function^metal ion binding`GO:0006355^biological_process^regulation of transcription, DNA-templated`GO:0006351^biological_process^transcription, DNA-templated	.
TRINITY_DN21533_c0_g2_i1	ZFY1_XENLA	Zinc finger Y-chromosomal protein 1;	Eukaryota; Metazoa; Chordata; Craniata; Vertebrata; Euteleostomi; Amphibia; Batrachia; Anura; Pipoidea; Pipidae; Xenopodinae; Xenopus; Xenopus	39.683%ID	E:1.23e-07	.	.	GO:0005634^cellular_component^nucleus`GO:0003677^molecular_function^DNA binding`GO:0046872^molecular_function^metal ion binding`GO:0006355^biological_process^regulation of transcription, DNA-templated`GO:0006351^biological_process^transcription, DNA-templated	.
TRINITY_DN37371_c0_g2_i1	ZFY1_XENLA	Zinc finger Y-chromosomal protein 1;	Eukaryota; Metazoa; Chordata; Craniata; Vertebrata; Euteleostomi; Amphibia; Batrachia; Anura; Pipoidea; Pipidae; Xenopodinae; Xenopus; Xenopus	33.051%ID	E:7.4e-11	.	.	GO:0005634^cellular_component^nucleus`GO:0003677^molecular_function^DNA binding`GO:0046872^molecular_function^metal ion binding`GO:0006355^biological_process^regulation of transcription, DNA-templated`GO:0006351^biological_process^transcription, DNA-templated	.
TRINITY_DN44295_c0_g1_i1	ZFY1_XENLA	Zinc finger Y-chromosomal protein 1;	Eukaryota; Metazoa; Chordata; Craniata; Vertebrata; Euteleostomi; Amphibia; Batrachia; Anura; Pipoidea; Pipidae; Xenopodinae; Xenopus; Xenopus	50.98%ID	E:8.62e-13	.	.	GO:0005634^cellular_component^nucleus`GO:0003677^molecular_function^DNA binding`GO:0046872^molecular_function^metal ion binding`GO:0006355^biological_process^regulation of transcription, DNA-templated`GO:0006351^biological_process^transcription, DNA-templated	.
TRINITY_DN65077_c0_g1_i1	ZFY1_XENLA	Zinc finger Y-chromosomal protein 1;	Eukaryota; Metazoa; Chordata; Craniata; Vertebrata; Euteleostomi; Amphibia; Batrachia; Anura; Pipoidea; Pipidae; Xenopodinae; Xenopus; Xenopus	42.254%ID	E:2.14e-13	.	.	GO:0005634^cellular_component^nucleus`GO:0003677^molecular_function^DNA binding`GO:0046872^molecular_function^metal ion binding`GO:0006355^biological_process^regulation of transcription, DNA-templated`GO:0006351^biological_process^transcription, DNA-templated	.
TRINITY_DN21492_c1_g1_i1	ZFY1_XENLA	Zinc finger Y-chromosomal protein 1;	Eukaryota; Metazoa; Chordata; Craniata; Vertebrata; Euteleostomi; Amphibia; Batrachia; Anura; Pipoidea; Pipidae; Xenopodinae; Xenopus; Xenopus	57.407%ID	E:4.78e-14	.	.	GO:0005634^cellular_component^nucleus`GO:0003677^molecular_function^DNA binding`GO:0046872^molecular_function^metal ion binding`GO:0006355^biological_process^regulation of transcription, DNA-templated`GO:0006351^biological_process^transcription, DNA-templated	.
TRINITY_DN50506_c1_g3_i1	ZFY1_XENLA	Zinc finger Y-chromosomal protein 1;	Eukaryota; Metazoa; Chordata; Craniata; Vertebrata; Euteleostomi; Amphibia; Batrachia; Anura; Pipoidea; Pipidae; Xenopodinae; Xenopus; Xenopus	48%ID	E:5.3e-11	.	.	GO:0005634^cellular_component^nucleus`GO:0003677^molecular_function^DNA binding`GO:0046872^molecular_function^metal ion binding`GO:0006355^biological_process^regulation of transcription, DNA-templated`GO:0006351^biological_process^transcription, DNA-templated	.
TRINITY_DN22297_c0_g3_i1	ZFY1_MOUSE	Zinc finger Y-chromosomal protein 1;	Eukaryota; Metazoa; Chordata; Craniata; Vertebrata; Euteleostomi; Mammalia; Eutheria; Euarchontoglires; Glires; Rodentia; Sciurognathi; Muroidea; Muridae; Murinae; Mus; Mus	46.939%ID	E:7.2e-08	COG5048^Zinc finger protein	KEGG:mmu:22767	GO:0005634^cellular_component^nucleus`GO:0046872^molecular_function^metal ion binding`GO:0000977^molecular_function^RNA polymerase II regulatory region sequence-specific DNA binding`GO:0003700^molecular_function^transcription factor activity, sequence-specific DNA binding`GO:0007275^biological_process^multicellular organism development`GO:0006355^biological_process^regulation of transcription, DN…	.
TRINITY_DN66884_c0_g1_i1	ZFY1_MOUSE	Zinc finger Y-chromosomal protein 1;	Eukaryota; Metazoa; Chordata; Craniata; Vertebrata; Euteleostomi; Mammalia; Eutheria; Euarchontoglires; Glires; Rodentia; Sciurognathi; Muroidea; Muridae; Murinae; Mus; Mus	38.571%ID	E:7.84e-12	COG5048^Zinc finger protein	KEGG:mmu:22767	GO:0005634^cellular_component^nucleus`GO:0046872^molecular_function^metal ion binding`GO:0000977^molecular_function^RNA polymerase II regulatory region sequence-specific DNA binding`GO:0003700^molecular_function^transcription factor activity, sequence-specific DNA binding`GO:0007275^biological_process^multicellular organism development`GO:0006355^biological_process^regulation of transcription, DN…	.
TRINITY_DN24832_c0_g1_i1	ZFY_PIG	Zinc finger Y-chromosomal protein;	Eukaryota; Metazoa; Chordata; Craniata; Vertebrata; Euteleostomi; Mammalia; Eutheria; Laurasiatheria; Cetartiodactyla; Suina; Suidae; Sus	46.552%ID	E:4.74e-11	COG5048^Zinc finger protein	.	GO:0005634^cellular_component^nucleus`GO:0046872^molecular_function^metal ion binding`GO:0000977^molecular_function^RNA polymerase II regulatory region sequence-specific DNA binding`GO:0003700^molecular_function^transcription factor activity, sequence-specific DNA binding`GO:0007275^biological_process^multicellular organism development`GO:0006355^biological_process^regulation of transcription, DN…	.
TRINITY_DN50506_c1_g2_i3	ZFY_PIG	Zinc finger Y-chromosomal protein;	Eukaryota; Metazoa; Chordata; Craniata; Vertebrata; Euteleostomi; Mammalia; Eutheria; Laurasiatheria; Cetartiodactyla; Suina; Suidae; Sus	46.032%ID	E:3.58e-13	COG5048^Zinc finger protein	.	GO:0005634^cellular_component^nucleus`GO:0046872^molecular_function^metal ion binding`GO:0000977^molecular_function^RNA polymerase II regulatory region sequence-specific DNA binding`GO:0003700^molecular_function^transcription factor activity, sequence-specific DNA binding`GO:0007275^biological_process^multicellular organism development`GO:0006355^biological_process^regulation of transcription, DN…	.
TRINITY_DN23319_c0_g3_i1	ZFY_PIG	Zinc finger Y-chromosomal protein;	Eukaryota; Metazoa; Chordata; Craniata; Vertebrata; Euteleostomi; Mammalia; Eutheria; Laurasiatheria; Cetartiodactyla; Suina; Suidae; Sus	40.26%ID	E:2.65e-13	COG5048^Zinc finger protein	.	GO:0005634^cellular_component^nucleus`GO:0046872^molecular_function^metal ion binding`GO:0000977^molecular_function^RNA polymerase II regulatory region sequence-specific DNA binding`GO:0003700^molecular_function^transcription factor activity, sequence-specific DNA binding`GO:0007275^biological_process^multicellular organism development`GO:0006355^biological_process^regulation of transcription, DN…	.
TRINITY_DN21492_c1_g1_i2	ZFY_PIG	Zinc finger Y-chromosomal protein;	Eukaryota; Metazoa; Chordata; Craniata; Vertebrata; Euteleostomi; Mammalia; Eutheria; Laurasiatheria; Cetartiodactyla; Suina; Suidae; Sus	52.83%ID	E:1.8e-12	COG5048^Zinc finger protein	.	GO:0005634^cellular_component^nucleus`GO:0046872^molecular_function^metal ion binding`GO:0000977^molecular_function^RNA polymerase II regulatory region sequence-specific DNA binding`GO:0003700^molecular_function^transcription factor activity, sequence-specific DNA binding`GO:0007275^biological_process^multicellular organism development`GO:0006355^biological_process^regulation of transcription, DN…	.
TRINITY_DN8878_c0_g1_i1	ZFY_PIG	Zinc finger Y-chromosomal protein;	Eukaryota; Metazoa; Chordata; Craniata; Vertebrata; Euteleostomi; Mammalia; Eutheria; Laurasiatheria; Cetartiodactyla; Suina; Suidae; Sus	64.865%ID	E:1.92e-10	COG5048^Zinc finger protein	.	GO:0005634^cellular_component^nucleus`GO:0046872^molecular_function^metal ion binding`GO:0000977^molecular_function^RNA polymerase II regulatory region sequence-specific DNA binding`GO:0003700^molecular_function^transcription factor activity, sequence-specific DNA binding`GO:0007275^biological_process^multicellular organism development`GO:0006355^biological_process^regulation of transcription, DN…	.
TRINITY_DN22235_c0_g1_i1	ZFY_PIG	Zinc finger Y-chromosomal protein;	Eukaryota; Metazoa; Chordata; Craniata; Vertebrata; Euteleostomi; Mammalia; Eutheria; Laurasiatheria; Cetartiodactyla; Suina; Suidae; Sus	50.943%ID	E:1.01e-08	COG5048^Zinc finger protein	.	GO:0005634^cellular_component^nucleus`GO:0046872^molecular_function^metal ion binding`GO:0000977^molecular_function^RNA polymerase II regulatory region sequence-specific DNA binding`GO:0003700^molecular_function^transcription factor activity, sequence-specific DNA binding`GO:0007275^biological_process^multicellular organism development`GO:0006355^biological_process^regulation of transcription, DN…	.
TRINITY_DN50135_c0_g1_i1	ZFY_PIG	Zinc finger Y-chromosomal protein;	Eukaryota; Metazoa; Chordata; Craniata; Vertebrata; Euteleostomi; Mammalia; Eutheria; Laurasiatheria; Cetartiodactyla; Suina; Suidae; Sus	50%ID	E:1.77e-10	COG5048^Zinc finger protein	.	GO:0005634^cellular_component^nucleus`GO:0046872^molecular_function^metal ion binding`GO:0000977^molecular_function^RNA polymerase II regulatory region sequence-specific DNA binding`GO:0003700^molecular_function^transcription factor activity, sequence-specific DNA binding`GO:0007275^biological_process^multicellular organism development`GO:0006355^biological_process^regulation of transcription, DN…	.
TRINITY_DN43136_c0_g5_i1	ZFY_PIG	Zinc finger Y-chromosomal protein;	Eukaryota; Metazoa; Chordata; Craniata; Vertebrata; Euteleostomi; Mammalia; Eutheria; Laurasiatheria; Cetartiodactyla; Suina; Suidae; Sus	44.872%ID	E:7.84e-14	COG5048^Zinc finger protein	.	GO:0005634^cellular_component^nucleus`GO:0046872^molecular_function^metal ion binding`GO:0000977^molecular_function^RNA polymerase II regulatory region sequence-specific DNA binding`GO:0003700^molecular_function^transcription factor activity, sequence-specific DNA binding`GO:0007275^biological_process^multicellular organism development`GO:0006355^biological_process^regulation of transcription, DN…	.
TRINITY_DN19645_c0_g1_i1	ZFY_BOVIN	Zinc finger Y-chromosomal protein;	Eukaryota; Metazoa; Chordata; Craniata; Vertebrata; Euteleostomi; Mammalia; Eutheria; Laurasiatheria; Cetartiodactyla; Ruminantia; Pecora; Bovidae; Bovinae; Bos	49.091%ID	E:4e-10	COG5048^Zinc finger protein	KEGG:bta:280962	GO:0005634^cellular_component^nucleus`GO:0046872^molecular_function^metal ion binding`GO:0000977^molecular_function^RNA polymerase II regulatory region sequence-specific DNA binding`GO:0003700^molecular_function^transcription factor activity, sequence-specific DNA binding`GO:0007275^biological_process^multicellular organism development`GO:0006355^biological_process^regulation of transcription, DN…	.
TRINITY_DN2143_c0_g1_i2	ZFR_PONAB	Zinc finger RNA-binding protein;	Eukaryota; Metazoa; Chordata; Craniata; Vertebrata; Euteleostomi; Mammalia; Eutheria; Euarchontoglires; Primates; Haplorrhini; Catarrhini; Hominidae; Pongo	63.746%ID	E:1.95e-118	ENOG410XPBY^zinc finger RNA binding protein	KEGG:hsa:51663`KO:K13203	GO:0005694^cellular_component^chromosome`GO:0005737^cellular_component^cytoplasm`GO:0005654^cellular_component^nucleoplasm`GO:0003677^molecular_function^DNA binding`GO:0044822^molecular_function^poly(A) RNA binding`GO:0008270^molecular_function^zinc ion binding`GO:0007275^biological_process^multicellular organism development	.
TRINITY_DN2143_c0_g1_i1	ZFR_PONAB	Zinc finger RNA-binding protein;	Eukaryota; Metazoa; Chordata; Craniata; Vertebrata; Euteleostomi; Mammalia; Eutheria; Euarchontoglires; Primates; Haplorrhini; Catarrhini; Hominidae; Pongo	63.746%ID	E:9.84e-119	ENOG410XPBY^zinc finger RNA binding protein	KEGG:hsa:51663`KO:K13203	GO:0005694^cellular_component^chromosome`GO:0005737^cellular_component^cytoplasm`GO:0005654^cellular_component^nucleoplasm`GO:0003677^molecular_function^DNA binding`GO:0044822^molecular_function^poly(A) RNA binding`GO:0008270^molecular_function^zinc ion binding`GO:0007275^biological_process^multicellular organism development	.
TRINITY_DN5629_c0_g1_i2	ZFPL1_XENTR	Zinc finger protein-like 1;	Eukaryota; Metazoa; Chordata; Craniata; Vertebrata; Euteleostomi; Amphibia; Batrachia; Anura; Pipoidea; Pipidae; Xenopodinae; Xenopus; Silurana	59.067%ID	E:7.06e-69	ENOG410ZR2P^Zinc finger protein-like 1	KEGG:xtr:779657	GO:0005794^cellular_component^Golgi apparatus`GO:0016021^cellular_component^integral component of membrane`GO:0008270^molecular_function^zinc ion binding`GO:0016192^biological_process^vesicle-mediated transport	.
TRINITY_DN5629_c0_g1_i1	ZFPL1_XENTR	Zinc finger protein-like 1;	Eukaryota; Metazoa; Chordata; Craniata; Vertebrata; Euteleostomi; Amphibia; Batrachia; Anura; Pipoidea; Pipidae; Xenopodinae; Xenopus; Silurana	42.331%ID	E:5.23e-70	ENOG410ZR2P^Zinc finger protein-like 1	KEGG:xtr:779657	GO:0005794^cellular_component^Golgi apparatus`GO:0016021^cellular_component^integral component of membrane`GO:0008270^molecular_function^zinc ion binding`GO:0016192^biological_process^vesicle-mediated transport	.
TRINITY_DN27906_c0_g1_i1	ZFP69_HUMAN	Zinc finger protein ZFP69;	Eukaryota; Metazoa; Chordata; Craniata; Vertebrata; Euteleostomi; Mammalia; Eutheria; Euarchontoglires; Primates; Haplorrhini; Catarrhini; Hominidae; Homo	53.571%ID	E:3.03e-14	COG5048^Zinc finger protein	KEGG:hsa:339559`KO:K09228	GO:0005634^cellular_component^nucleus`GO:0003677^molecular_function^DNA binding`GO:0046872^molecular_function^metal ion binding`GO:0006355^biological_process^regulation of transcription, DNA-templated`GO:0006351^biological_process^transcription, DNA-templated	.
TRINITY_DN31659_c1_g1_i3	ZFP69_BOVIN	Zinc finger protein ZFP69;	Eukaryota; Metazoa; Chordata; Craniata; Vertebrata; Euteleostomi; Mammalia; Eutheria; Laurasiatheria; Cetartiodactyla; Ruminantia; Pecora; Bovidae; Bovinae; Bos	57.333%ID	E:6.35e-23	COG5048^Zinc finger protein	KEGG:bta:521549`KO:K09229	GO:0005634^cellular_component^nucleus`GO:0003677^molecular_function^DNA binding`GO:0046872^molecular_function^metal ion binding`GO:0003700^molecular_function^transcription factor activity, sequence-specific DNA binding`GO:0006351^biological_process^transcription, DNA-templated	.
TRINITY_DN871_c1_g1_i1	ZFP69_BOVIN	Zinc finger protein ZFP69;	Eukaryota; Metazoa; Chordata; Craniata; Vertebrata; Euteleostomi; Mammalia; Eutheria; Laurasiatheria; Cetartiodactyla; Ruminantia; Pecora; Bovidae; Bovinae; Bos	37.333%ID	E:3.79e-06	COG5048^Zinc finger protein	KEGG:mmu:268294`KO:K10503	GO:0005634^cellular_component^nucleus`GO:0003677^molecular_function^DNA binding`GO:0046872^molecular_function^metal ion binding`GO:0003700^molecular_function^transcription factor activity, sequence-specific DNA binding`GO:0002244^biological_process^hematopoietic progenitor cell differentiation`GO:0006355^biological_process^regulation of transcription, DNA-templated`GO:0006351^biological_process^t…	.
TRINITY_DN1109_c0_g5_i2	ZFP64_MOUSE	Zinc finger protein 64;	Eukaryota; Metazoa; Chordata; Craniata; Vertebrata; Euteleostomi; Mammalia; Eutheria; Euarchontoglires; Glires; Rodentia; Sciurognathi; Muroidea; Muridae; Murinae; Mus; Mus	23.904%ID	E:1.3e-11	.	.	GO:0005634^cellular_component^nucleus`GO:0003677^molecular_function^DNA binding`GO:0046872^molecular_function^metal ion binding`GO:0007275^biological_process^multicellular organism development`GO:0032728^biological_process^positive regulation of interferon-beta production`GO:0032755^biological_process^positive regulation of interleukin-6 production`GO:0048026^biological_process^positive regulatio…	.
TRINITY_DN8829_c0_g1_i1	ZFP62_MOUSE	Zinc finger protein 62;	Eukaryota; Metazoa; Chordata; Craniata; Vertebrata; Euteleostomi; Mammalia; Eutheria; Euarchontoglires; Glires; Rodentia; Sciurognathi; Muroidea; Muridae; Murinae; Mus; Mus	40.625%ID	E:6.96e-13	COG5048^Zinc finger protein	KEGG:mmu:22720	GO:0005634^cellular_component^nucleus`GO:0046872^molecular_function^metal ion binding`GO:0003676^molecular_function^nucleic acid binding`GO:0006355^biological_process^regulation of transcription, DNA-templated`GO:0006351^biological_process^transcription, DNA-templated	.
TRINITY_DN6997_c0_g3_i1	ZFP62_HUMAN	Zinc finger protein 62 homolog;	Eukaryota; Metazoa; Chordata; Craniata; Vertebrata; Euteleostomi; Mammalia; Eutheria; Euarchontoglires; Primates; Haplorrhini; Catarrhini; Hominidae; Homo	52.239%ID	E:2.36e-55	COG5048^Zinc finger protein	KEGG:hsa:643836	GO:0005634^cellular_component^nucleus`GO:0046872^molecular_function^metal ion binding`GO:0003676^molecular_function^nucleic acid binding`GO:0006355^biological_process^regulation of transcription, DNA-templated`GO:0006351^biological_process^transcription, DNA-templated	.
TRINITY_DN30728_c0_g1_i1	ZFP60_MOUSE	Zinc finger protein 60;	Eukaryota; Metazoa; Chordata; Craniata; Vertebrata; Euteleostomi; Mammalia; Eutheria; Euarchontoglires; Glires; Rodentia; Sciurognathi; Muroidea; Muridae; Murinae; Mus; Mus	55.882%ID	E:1.35e-06	COG5048^Zinc finger protein	.	GO:0005634^cellular_component^nucleus`GO:0003677^molecular_function^DNA binding`GO:0046872^molecular_function^metal ion binding`GO:0003700^molecular_function^transcription factor activity, sequence-specific DNA binding`GO:0006355^biological_process^regulation of transcription, DNA-templated	.
TRINITY_DN21366_c0_g6_i1	ZFP59_MOUSE	Zinc finger protein 59;	Eukaryota; Metazoa; Chordata; Craniata; Vertebrata; Euteleostomi; Mammalia; Eutheria; Euarchontoglires; Glires; Rodentia; Sciurognathi; Muroidea; Muridae; Murinae; Mus; Mus	42.105%ID	E:7.15e-06	COG5048^Zinc finger protein	.	GO:0005634^cellular_component^nucleus`GO:0003677^molecular_function^DNA binding`GO:0046872^molecular_function^metal ion binding`GO:0003700^molecular_function^transcription factor activity, sequence-specific DNA binding`GO:0006355^biological_process^regulation of transcription, DNA-templated	.
TRINITY_DN31450_c0_g4_i1	ZFP39_MOUSE	Zinc finger protein 39;	Eukaryota; Metazoa; Chordata; Craniata; Vertebrata; Euteleostomi; Mammalia; Eutheria; Euarchontoglires; Glires; Rodentia; Sciurognathi; Muroidea; Muridae; Murinae; Mus; Mus	50.667%ID	E:1.1e-21	COG5048^Zinc finger protein	KEGG:mmu:22698`KO:K09228	GO:0005634^cellular_component^nucleus`GO:0046872^molecular_function^metal ion binding`GO:0000977^molecular_function^RNA polymerase II regulatory region sequence-specific DNA binding`GO:0003700^molecular_function^transcription factor activity, sequence-specific DNA binding`GO:0030154^biological_process^cell differentiation`GO:0007275^biological_process^multicellular organism development`GO:0006355…	.
TRINITY_DN20968_c0_g1_i2	ZFP37_MOUSE	Zinc finger protein 37;	Eukaryota; Metazoa; Chordata; Craniata; Vertebrata; Euteleostomi; Mammalia; Eutheria; Euarchontoglires; Glires; Rodentia; Sciurognathi; Muroidea; Muridae; Murinae; Mus; Mus	35.789%ID	E:1.45e-10	COG5048^Zinc finger protein	KEGG:mmu:22696`KO:K09228	GO:0005634^cellular_component^nucleus`GO:0003677^molecular_function^DNA binding`GO:0008270^molecular_function^zinc ion binding`GO:0007281^biological_process^germ cell development`GO:0007275^biological_process^multicellular organism development`GO:0006355^biological_process^regulation of transcription, DNA-templated`GO:0007283^biological_process^spermatogenesis`GO:0006351^biological_process^transc…	.
TRINITY_DN32091_c0_g1_i1	ZFP37_HUMAN	Zinc finger protein 37 homolog;	Eukaryota; Metazoa; Chordata; Craniata; Vertebrata; Euteleostomi; Mammalia; Eutheria; Euarchontoglires; Primates; Haplorrhini; Catarrhini; Hominidae; Homo	51.064%ID	E:4.59e-08	COG5048^Zinc finger protein	KEGG:hsa:7539`KO:K09228	GO:0005634^cellular_component^nucleus`GO:0003677^molecular_function^DNA binding`GO:0003700^molecular_function^transcription factor activity, sequence-specific DNA binding`GO:0008270^molecular_function^zinc ion binding`GO:0006355^biological_process^regulation of transcription, DNA-templated`GO:0006351^biological_process^transcription, DNA-templated	.
TRINITY_DN3519_c0_g1_i5	ZFP37_HUMAN	Zinc finger protein 37 homolog;	Eukaryota; Metazoa; Chordata; Craniata; Vertebrata; Euteleostomi; Mammalia; Eutheria; Euarchontoglires; Primates; Haplorrhini; Catarrhini; Hominidae; Homo	52.727%ID	E:3.68e-73	COG5048^Zinc finger protein	KEGG:hsa:7539`KO:K09228	GO:0005634^cellular_component^nucleus`GO:0003677^molecular_function^DNA binding`GO:0003700^molecular_function^transcription factor activity, sequence-specific DNA binding`GO:0008270^molecular_function^zinc ion binding`GO:0006355^biological_process^regulation of transcription, DNA-templated`GO:0006351^biological_process^transcription, DNA-templated	.
TRINITY_DN41990_c0_g3_i1	ZFP28_HUMAN	Zinc finger protein 28 homolog;	Eukaryota; Metazoa; Chordata; Craniata; Vertebrata; Euteleostomi; Mammalia; Eutheria; Euarchontoglires; Primates; Haplorrhini; Catarrhini; Hominidae; Homo	64.474%ID	E:9.83e-28	COG5048^Zinc finger protein	KEGG:hsa:140612`KO:K09228	GO:0005634^cellular_component^nucleus`GO:0003677^molecular_function^DNA binding`GO:0046872^molecular_function^metal ion binding`GO:0003700^molecular_function^transcription factor activity, sequence-specific DNA binding`GO:0006355^biological_process^regulation of transcription, DNA-templated`GO:0006351^biological_process^transcription, DNA-templated	.
TRINITY_DN7205_c0_g2_i2	ZFP28_HUMAN	Zinc finger protein 28 homolog;	Eukaryota; Metazoa; Chordata; Craniata; Vertebrata; Euteleostomi; Mammalia; Eutheria; Euarchontoglires; Primates; Haplorrhini; Catarrhini; Hominidae; Homo	36.893%ID	E:3.31e-11	COG5048^Zinc finger protein	KEGG:dre:561158	GO:0005737^cellular_component^cytoplasm`GO:0005654^cellular_component^nucleoplasm`GO:0016874^molecular_function^ligase activity`GO:0046872^molecular_function^metal ion binding`GO:0000977^molecular_function^RNA polymerase II regulatory region sequence-specific DNA binding`GO:0003700^molecular_function^transcription factor activity, sequence-specific DNA binding`GO:0051301^biological_process^cell d…	.
TRINITY_DN7205_c0_g2_i1	ZFP28_HUMAN	Zinc finger protein 28 homolog;	Eukaryota; Metazoa; Chordata; Craniata; Vertebrata; Euteleostomi; Mammalia; Eutheria; Euarchontoglires; Primates; Haplorrhini; Catarrhini; Hominidae; Homo	34.821%ID	E:3.55e-11	COG5048^Zinc finger protein	KEGG:dre:561158	GO:0005737^cellular_component^cytoplasm`GO:0005654^cellular_component^nucleoplasm`GO:0016874^molecular_function^ligase activity`GO:0046872^molecular_function^metal ion binding`GO:0000977^molecular_function^RNA polymerase II regulatory region sequence-specific DNA binding`GO:0003700^molecular_function^transcription factor activity, sequence-specific DNA binding`GO:0051301^biological_process^cell d…	.
TRINITY_DN41689_c0_g1_i1	ZFP27_MOUSE	Zinc finger protein 27;	Eukaryota; Metazoa; Chordata; Craniata; Vertebrata; Euteleostomi; Mammalia; Eutheria; Euarchontoglires; Glires; Rodentia; Sciurognathi; Muroidea; Muridae; Murinae; Mus; Mus	40.476%ID	E:3.91e-14	COG5048^Zinc finger protein	KEGG:mmu:22689`KO:K09228	GO:0005634^cellular_component^nucleus`GO:0046872^molecular_function^metal ion binding`GO:0003676^molecular_function^nucleic acid binding`GO:0003700^molecular_function^transcription factor activity, sequence-specific DNA binding`GO:0006355^biological_process^regulation of transcription, DNA-templated`GO:0006351^biological_process^transcription, DNA-templated	.
TRINITY_DN23987_c0_g1_i2	ZFP26_MOUSE	Zinc finger protein 26;	Eukaryota; Metazoa; Chordata; Craniata; Vertebrata; Euteleostomi; Mammalia; Eutheria; Euarchontoglires; Glires; Rodentia; Sciurognathi; Muroidea; Muridae; Murinae; Mus; Mus	33.871%ID	E:7.94e-121	COG5048^Zinc finger protein	KEGG:mmu:22688`KO:K09228	GO:0005634^cellular_component^nucleus`GO:0003677^molecular_function^DNA binding`GO:0046872^molecular_function^metal ion binding`GO:0003700^molecular_function^transcription factor activity, sequence-specific DNA binding`GO:0006355^biological_process^regulation of transcription, DNA-templated	.
TRINITY_DN1760_c0_g1_i1	ZFP26_MOUSE	Zinc finger protein 26;	Eukaryota; Metazoa; Chordata; Craniata; Vertebrata; Euteleostomi; Mammalia; Eutheria; Euarchontoglires; Glires; Rodentia; Sciurognathi; Muroidea; Muridae; Murinae; Mus; Mus	43.357%ID	E:1.31e-29	.	.	.	.
TRINITY_DN1760_c0_g1_i1	ZFP26_MOUSE	Zinc finger protein 26;	Eukaryota; Metazoa; Chordata; Craniata; Vertebrata; Euteleostomi; Mammalia; Eutheria; Euarchontoglires; Glires; Rodentia; Sciurognathi; Muroidea; Muridae; Murinae; Mus; Mus	43.357%ID	E:1.31e-29	COG5048^Zinc finger protein	KEGG:mmu:22688`KO:K09228	GO:0005634^cellular_component^nucleus`GO:0003677^molecular_function^DNA binding`GO:0046872^molecular_function^metal ion binding`GO:0003700^molecular_function^transcription factor activity, sequence-specific DNA binding`GO:0006355^biological_process^regulation of transcription, DNA-templated	.
TRINITY_DN8410_c0_g1_i2	ZFP26_MOUSE	Zinc finger protein 26;	Eukaryota; Metazoa; Chordata; Craniata; Vertebrata; Euteleostomi; Mammalia; Eutheria; Euarchontoglires; Glires; Rodentia; Sciurognathi; Muroidea; Muridae; Murinae; Mus; Mus	32.946%ID	E:2.43e-29	COG5048^Zinc finger protein	KEGG:mmu:22688`KO:K09228	GO:0005634^cellular_component^nucleus`GO:0003677^molecular_function^DNA binding`GO:0046872^molecular_function^metal ion binding`GO:0003700^molecular_function^transcription factor activity, sequence-specific DNA binding`GO:0006355^biological_process^regulation of transcription, DNA-templated	.
TRINITY_DN57126_c0_g1_i1	ZFP26_MOUSE	Zinc finger protein 26;	Eukaryota; Metazoa; Chordata; Craniata; Vertebrata; Euteleostomi; Mammalia; Eutheria; Euarchontoglires; Glires; Rodentia; Sciurognathi; Muroidea; Muridae; Murinae; Mus; Mus	34.783%ID	E:1.81e-06	COG5048^Zinc finger protein	KEGG:mmu:22688`KO:K09228	GO:0005634^cellular_component^nucleus`GO:0003677^molecular_function^DNA binding`GO:0046872^molecular_function^metal ion binding`GO:0003700^molecular_function^transcription factor activity, sequence-specific DNA binding`GO:0006355^biological_process^regulation of transcription, DNA-templated	.
TRINITY_DN27812_c0_g2_i2	ZFP26_MOUSE	Zinc finger protein 26;	Eukaryota; Metazoa; Chordata; Craniata; Vertebrata; Euteleostomi; Mammalia; Eutheria; Euarchontoglires; Glires; Rodentia; Sciurognathi; Muroidea; Muridae; Murinae; Mus; Mus	37.162%ID	E:4.32e-26	COG5048^Zinc finger protein	KEGG:mmu:22688`KO:K09228	GO:0005634^cellular_component^nucleus`GO:0003677^molecular_function^DNA binding`GO:0046872^molecular_function^metal ion binding`GO:0003700^molecular_function^transcription factor activity, sequence-specific DNA binding`GO:0006355^biological_process^regulation of transcription, DNA-templated	.
TRINITY_DN13798_c0_g1_i1	ZFP26_MOUSE	Zinc finger protein 26;	Eukaryota; Metazoa; Chordata; Craniata; Vertebrata; Euteleostomi; Mammalia; Eutheria; Euarchontoglires; Glires; Rodentia; Sciurognathi; Muroidea; Muridae; Murinae; Mus; Mus	37.175%ID	E:4.76e-34	COG5048^Zinc finger protein	KEGG:mmu:22688`KO:K09228	GO:0005634^cellular_component^nucleus`GO:0003677^molecular_function^DNA binding`GO:0046872^molecular_function^metal ion binding`GO:0003700^molecular_function^transcription factor activity, sequence-specific DNA binding`GO:0006355^biological_process^regulation of transcription, DNA-templated	.
TRINITY_DN33576_c0_g1_i2	ZFP2_HUMAN	Zinc finger protein 2 homolog;	Eukaryota; Metazoa; Chordata; Craniata; Vertebrata; Euteleostomi; Mammalia; Eutheria; Euarchontoglires; Primates; Haplorrhini; Catarrhini; Hominidae; Homo	56.25%ID	E:1.34e-25	COG5048^Zinc finger protein	KEGG:hsa:80108	GO:0005634^cellular_component^nucleus`GO:0003677^molecular_function^DNA binding`GO:0046872^molecular_function^metal ion binding`GO:0003700^molecular_function^transcription factor activity, sequence-specific DNA binding`GO:0006355^biological_process^regulation of transcription, DNA-templated`GO:0006351^biological_process^transcription, DNA-templated	.
TRINITY_DN20731_c0_g1_i1	ZFP11_MOUSE	Zinc finger protein 11;	Eukaryota; Metazoa; Chordata; Craniata; Vertebrata; Euteleostomi; Mammalia; Eutheria; Euarchontoglires; Glires; Rodentia; Sciurognathi; Muroidea; Muridae; Murinae; Mus; Mus	52.542%ID	E:1.64e-15	COG5048^Zinc finger protein	KEGG:mmu:22648`KO:K09228	GO:0005634^cellular_component^nucleus`GO:0003677^molecular_function^DNA binding`GO:0046872^molecular_function^metal ion binding`GO:0003700^molecular_function^transcription factor activity, sequence-specific DNA binding`GO:0006355^biological_process^regulation of transcription, DNA-templated	.
TRINITY_DN7343_c0_g3_i1	ZFP1_PONAB	Zinc finger protein 1 homolog;	Eukaryota; Metazoa; Chordata; Craniata; Vertebrata; Euteleostomi; Mammalia; Eutheria; Euarchontoglires; Primates; Haplorrhini; Catarrhini; Hominidae; Pongo	30.144%ID	E:2.49e-22	COG5048^Zinc finger protein	KEGG:pon:100172242`KO:K09228	GO:0005634^cellular_component^nucleus`GO:0003677^molecular_function^DNA binding`GO:0046872^molecular_function^metal ion binding`GO:0006355^biological_process^regulation of transcription, DNA-templated`GO:0006351^biological_process^transcription, DNA-templated	.
TRINITY_DN43162_c0_g3_i1	ZFP1_HUMAN	Zinc finger protein 1 homolog;	Eukaryota; Metazoa; Chordata; Craniata; Vertebrata; Euteleostomi; Mammalia; Eutheria; Euarchontoglires; Primates; Haplorrhini; Catarrhini; Hominidae; Homo	63.636%ID	E:1.26e-23	COG5048^Zinc finger protein	KEGG:hsa:162239`KO:K09228	GO:0005634^cellular_component^nucleus`GO:0003677^molecular_function^DNA binding`GO:0046872^molecular_function^metal ion binding`GO:0003700^molecular_function^transcription factor activity, sequence-specific DNA binding`GO:0006355^biological_process^regulation of transcription, DNA-templated`GO:0006351^biological_process^transcription, DNA-templated	.
TRINITY_DN20586_c0_g2_i1	ZFP1_HUMAN	Zinc finger protein 1 homolog;	Eukaryota; Metazoa; Chordata; Craniata; Vertebrata; Euteleostomi; Mammalia; Eutheria; Euarchontoglires; Primates; Haplorrhini; Catarrhini; Hominidae; Homo	56.14%ID	E:4.55e-40	COG5048^Zinc finger protein	KEGG:hsa:162239`KO:K09228	GO:0005634^cellular_component^nucleus`GO:0003677^molecular_function^DNA binding`GO:0046872^molecular_function^metal ion binding`GO:0003700^molecular_function^transcription factor activity, sequence-specific DNA binding`GO:0006355^biological_process^regulation of transcription, DNA-templated`GO:0006351^biological_process^transcription, DNA-templated	.
TRINITY_DN15405_c0_g1_i1	ZFN2B_RAT	AN1-type zinc finger protein 2B;	Eukaryota; Metazoa; Chordata; Craniata; Vertebrata; Euteleostomi; Mammalia; Eutheria; Euarchontoglires; Glires; Rodentia; Sciurognathi; Muroidea; Muridae; Murinae; Rattus	41.636%ID	E:2.72e-51	ENOG4111JCH^zinc finger	KEGG:rno:363253	GO:0005783^cellular_component^endoplasmic reticulum`GO:0008270^molecular_function^zinc ion binding`GO:0006616^biological_process^SRP-dependent cotranslational protein targeting to membrane, translocation	.
TRINITY_DN1266_c0_g5_i1	ZFHX4_MOUSE	Zinc finger homeobox protein 4;	Eukaryota; Metazoa; Chordata; Craniata; Vertebrata; Euteleostomi; Mammalia; Eutheria; Euarchontoglires; Glires; Rodentia; Sciurognathi; Muroidea; Muridae; Murinae; Mus; Mus	31.982%ID	E:3.82e-15	ENOG410XYHC^Zinc finger homeobox	KEGG:hsa:463`KO:K09378	GO:0005737^cellular_component^cytoplasm`GO:0043231^cellular_component^intracellular membrane-bounded organelle`GO:0005739^cellular_component^mitochondrion`GO:0016604^cellular_component^nuclear body`GO:0005730^cellular_component^nucleolus`GO:0005654^cellular_component^nucleoplasm`GO:0005634^cellular_component^nucleus`GO:0005667^cellular_component^transcription factor complex`GO:0001046^molecular_f…	.
TRINITY_DN1266_c0_g3_i1	ZFHX3_HUMAN	Zinc finger homeobox protein 3;	Eukaryota; Metazoa; Chordata; Craniata; Vertebrata; Euteleostomi; Mammalia; Eutheria; Euarchontoglires; Primates; Haplorrhini; Catarrhini; Hominidae; Homo	65.022%ID	E:4.38e-80	ENOG410XYHC^Zinc finger homeobox	KEGG:hsa:463`KO:K09378	GO:0005737^cellular_component^cytoplasm`GO:0043231^cellular_component^intracellular membrane-bounded organelle`GO:0005739^cellular_component^mitochondrion`GO:0016604^cellular_component^nuclear body`GO:0005730^cellular_component^nucleolus`GO:0005654^cellular_component^nucleoplasm`GO:0005634^cellular_component^nucleus`GO:0005667^cellular_component^transcription factor complex`GO:0001046^molecular_f…	.
TRINITY_DN29417_c0_g1_i1	ZFHX3_HUMAN	Zinc finger homeobox protein 3;	Eukaryota; Metazoa; Chordata; Craniata; Vertebrata; Euteleostomi; Mammalia; Eutheria; Euarchontoglires; Primates; Haplorrhini; Catarrhini; Hominidae; Homo	33.607%ID	E:6.81e-13	ENOG410XYHC^Zinc finger homeobox	.	GO:0005737^cellular_component^cytoplasm`GO:0043231^cellular_component^intracellular membrane-bounded organelle`GO:0005739^cellular_component^mitochondrion`GO:0016604^cellular_component^nuclear body`GO:0005730^cellular_component^nucleolus`GO:0005654^cellular_component^nucleoplasm`GO:0005634^cellular_component^nucleus`GO:0005667^cellular_component^transcription factor complex`GO:0001046^molecular_f…	.
TRINITY_DN29417_c0_g2_i1	ZFHX3_HUMAN	Zinc finger homeobox protein 3;	Eukaryota; Metazoa; Chordata; Craniata; Vertebrata; Euteleostomi; Mammalia; Eutheria; Euarchontoglires; Primates; Haplorrhini; Catarrhini; Hominidae; Homo	46.124%ID	E:1.55e-62	ENOG410XYHC^Zinc finger homeobox	KEGG:hsa:463`KO:K09378	GO:0005737^cellular_component^cytoplasm`GO:0043231^cellular_component^intracellular membrane-bounded organelle`GO:0005739^cellular_component^mitochondrion`GO:0016604^cellular_component^nuclear body`GO:0005730^cellular_component^nucleolus`GO:0005654^cellular_component^nucleoplasm`GO:0005634^cellular_component^nucleus`GO:0005667^cellular_component^transcription factor complex`GO:0001046^molecular_f…	.
TRINITY_DN3098_c0_g1_i2	ZFH1_DROME	Zinc finger protein 1;	Eukaryota; Metazoa; Ecdysozoa; Arthropoda; Hexapoda; Insecta; Pterygota; Neoptera; Endopterygota; Diptera; Brachycera; Muscomorpha; Ephydroidea; Drosophilidae; Drosophila; Sophophora	63.063%ID	E:2.05e-27	ENOG410ZFMZ^zinc finger E-box binding homeobox	KEGG:dme:Dmel_CG1322`KO:K09299	GO:0005634^cellular_component^nucleus`GO:0003677^molecular_function^DNA binding`GO:0046872^molecular_function^metal ion binding`GO:0000977^molecular_function^RNA polymerase II regulatory region sequence-specific DNA binding`GO:0003705^molecular_function^transcription factor activity, RNA polymerase II distal enhancer sequence-specific binding`GO:0019730^biological_process^antimicrobial humoral re…	.
TRINITY_DN3098_c0_g1_i3	ZFH1_DROME	Zinc finger protein 1;	Eukaryota; Metazoa; Ecdysozoa; Arthropoda; Hexapoda; Insecta; Pterygota; Neoptera; Endopterygota; Diptera; Brachycera; Muscomorpha; Ephydroidea; Drosophilidae; Drosophila; Sophophora	63.063%ID	E:7.55e-29	ENOG410ZFMZ^zinc finger E-box binding homeobox	KEGG:dme:Dmel_CG1322`KO:K09299	GO:0005634^cellular_component^nucleus`GO:0003677^molecular_function^DNA binding`GO:0046872^molecular_function^metal ion binding`GO:0000977^molecular_function^RNA polymerase II regulatory region sequence-specific DNA binding`GO:0003705^molecular_function^transcription factor activity, RNA polymerase II distal enhancer sequence-specific binding`GO:0019730^biological_process^antimicrobial humoral re…	.
TRINITY_DN28813_c0_g1_i1	ZFAT_MOUSE	Zinc finger protein ZFAT;	Eukaryota; Metazoa; Chordata; Craniata; Vertebrata; Euteleostomi; Mammalia; Eutheria; Euarchontoglires; Glires; Rodentia; Sciurognathi; Muroidea; Muridae; Murinae; Mus; Mus	29.167%ID	E:1.47e-06	COG5048^Zinc finger protein	KEGG:mmu:380993	GO:0005829^cellular_component^cytosol`GO:0005634^cellular_component^nucleus`GO:0046872^molecular_function^metal ion binding`GO:0000977^molecular_function^RNA polymerase II regulatory region sequence-specific DNA binding`GO:0001077^molecular_function^transcriptional activator activity, RNA polymerase II core promoter proximal region sequence-specific binding`GO:0002244^biological_process^hematopoi…	.
TRINITY_DN5463_c0_g6_i2	ZFAT_MOUSE	Zinc finger protein ZFAT;	Eukaryota; Metazoa; Chordata; Craniata; Vertebrata; Euteleostomi; Mammalia; Eutheria; Euarchontoglires; Glires; Rodentia; Sciurognathi; Muroidea; Muridae; Murinae; Mus; Mus	34.314%ID	E:1.95e-11	ENOG410ZE3Z^-Drosophila	.	GO:0010369^cellular_component^chromocenter`GO:0005737^cellular_component^cytoplasm`GO:0000792^cellular_component^heterochromatin`GO:0005634^cellular_component^nucleus`GO:0016581^cellular_component^NuRD complex`GO:0008013^molecular_function^beta-catenin binding`GO:0003682^molecular_function^chromatin binding`GO:0003677^molecular_function^DNA binding`GO:0001158^molecular_function^enhancer sequence-…	.
TRINITY_DN16516_c0_g1_i1	ZFAT_MOUSE	Zinc finger protein ZFAT;	Eukaryota; Metazoa; Chordata; Craniata; Vertebrata; Euteleostomi; Mammalia; Eutheria; Euarchontoglires; Glires; Rodentia; Sciurognathi; Muroidea; Muridae; Murinae; Mus; Mus	27.2%ID	E:6.94e-07	COG5048^Zinc finger protein	KEGG:mmu:380993	GO:0005829^cellular_component^cytosol`GO:0005634^cellular_component^nucleus`GO:0046872^molecular_function^metal ion binding`GO:0000977^molecular_function^RNA polymerase II regulatory region sequence-specific DNA binding`GO:0001077^molecular_function^transcriptional activator activity, RNA polymerase II core promoter proximal region sequence-specific binding`GO:0002244^biological_process^hematopoi…	.
TRINITY_DN28440_c1_g2_i1	ZFAT_HUMAN	Zinc finger protein ZFAT;	Eukaryota; Metazoa; Chordata; Craniata; Vertebrata; Euteleostomi; Mammalia; Eutheria; Euarchontoglires; Primates; Haplorrhini; Catarrhini; Hominidae; Homo	38.806%ID	E:1.45e-07	COG5048^Zinc finger protein	KEGG:hsa:57623	GO:0005829^cellular_component^cytosol`GO:0005634^cellular_component^nucleus`GO:0046872^molecular_function^metal ion binding`GO:0000977^molecular_function^RNA polymerase II regulatory region sequence-specific DNA binding`GO:0003700^molecular_function^transcription factor activity, sequence-specific DNA binding`GO:0001077^molecular_function^transcriptional activator activity, RNA polymerase II core…	.
TRINITY_DN20079_c0_g5_i1	ZFAN4_MOUSE	AN1-type zinc finger protein 4;	Eukaryota; Metazoa; Chordata; Craniata; Vertebrata; Euteleostomi; Mammalia; Eutheria; Euarchontoglires; Glires; Rodentia; Sciurognathi; Muroidea; Muridae; Murinae; Mus; Mus	37.778%ID	E:1.45e-32	COG5272^ubiquitin	.	GO:0008270^molecular_function^zinc ion binding	.
TRINITY_DN13185_c0_g1_i1	ZFAN1_HUMAN	AN1-type zinc finger protein 1;	Eukaryota; Metazoa; Chordata; Craniata; Vertebrata; Euteleostomi; Mammalia; Eutheria; Euarchontoglires; Primates; Haplorrhini; Catarrhini; Hominidae; Homo	38.258%ID	E:5.54e-55	ENOG4111JCH^zinc finger	KEGG:hsa:79752`KO:K07059	GO:0008270^molecular_function^zinc ion binding	.
TRINITY_DN43136_c0_g3_i1	ZFA_MOUSE	Zinc finger autosomal protein;	Eukaryota; Metazoa; Chordata; Craniata; Vertebrata; Euteleostomi; Mammalia; Eutheria; Euarchontoglires; Glires; Rodentia; Sciurognathi; Muroidea; Muridae; Murinae; Mus; Mus	50%ID	E:5.94e-10	.	.	GO:0005634^cellular_component^nucleus`GO:0046872^molecular_function^metal ion binding`GO:0000977^molecular_function^RNA polymerase II regulatory region sequence-specific DNA binding`GO:0003700^molecular_function^transcription factor activity, sequence-specific DNA binding`GO:0007275^biological_process^multicellular organism development`GO:0006355^biological_process^regulation of transcription, DN…	.
TRINITY_DN27245_c0_g2_i1	ZF64B_HUMAN	Zinc finger protein 64 homolog, isoforms 3 and 4;	Eukaryota; Metazoa; Chordata; Craniata; Vertebrata; Euteleostomi; Mammalia; Eutheria; Euarchontoglires; Primates; Haplorrhini; Catarrhini; Hominidae; Homo	46.552%ID	E:3.19e-09	.	.	GO:0005634^cellular_component^nucleus`GO:0003677^molecular_function^DNA binding`GO:0046872^molecular_function^metal ion binding`GO:0006355^biological_process^regulation of transcription, DNA-templated`GO:0006351^biological_process^transcription, DNA-templated	.
TRINITY_DN20257_c0_g1_i1	ZF64B_HUMAN	Zinc finger protein 64 homolog, isoforms 3 and 4;	Eukaryota; Metazoa; Chordata; Craniata; Vertebrata; Euteleostomi; Mammalia; Eutheria; Euarchontoglires; Primates; Haplorrhini; Catarrhini; Hominidae; Homo	38.889%ID	E:7.6e-17	.	.	GO:0005634^cellular_component^nucleus`GO:0003677^molecular_function^DNA binding`GO:0046872^molecular_function^metal ion binding`GO:0006355^biological_process^regulation of transcription, DNA-templated`GO:0006351^biological_process^transcription, DNA-templated	.
TRINITY_DN6853_c0_g2_i1	ZF64A_HUMAN	Zinc finger protein 64 homolog, isoforms 1 and 2;	Eukaryota; Metazoa; Chordata; Craniata; Vertebrata; Euteleostomi; Mammalia; Eutheria; Euarchontoglires; Primates; Haplorrhini; Catarrhini; Hominidae; Homo	45.263%ID	E:2.58e-23	COG5048^Zinc finger protein	KEGG:hsa:55734	GO:0005634^cellular_component^nucleus`GO:0003677^molecular_function^DNA binding`GO:0046872^molecular_function^metal ion binding`GO:0048026^biological_process^positive regulation of mRNA splicing, via spliceosome`GO:0006355^biological_process^regulation of transcription, DNA-templated`GO:0006351^biological_process^transcription, DNA-templated	.
TRINITY_DN22235_c0_g2_i2	ZF64A_HUMAN	Zinc finger protein 64 homolog, isoforms 1 and 2;	Eukaryota; Metazoa; Chordata; Craniata; Vertebrata; Euteleostomi; Mammalia; Eutheria; Euarchontoglires; Primates; Haplorrhini; Catarrhini; Hominidae; Homo	41.379%ID	E:3.78e-11	COG5048^Zinc finger protein	KEGG:hsa:55734	GO:0005634^cellular_component^nucleus`GO:0003677^molecular_function^DNA binding`GO:0046872^molecular_function^metal ion binding`GO:0048026^biological_process^positive regulation of mRNA splicing, via spliceosome`GO:0006355^biological_process^regulation of transcription, DNA-templated`GO:0006351^biological_process^transcription, DNA-templated	.
TRINITY_DN9356_c0_g1_i2	ZF64A_HUMAN	Zinc finger protein 64 homolog, isoforms 1 and 2;	Eukaryota; Metazoa; Chordata; Craniata; Vertebrata; Euteleostomi; Mammalia; Eutheria; Euarchontoglires; Primates; Haplorrhini; Catarrhini; Hominidae; Homo	55.385%ID	E:6.56e-18	COG5048^Zinc finger protein	KEGG:hsa:55734	GO:0005634^cellular_component^nucleus`GO:0003677^molecular_function^DNA binding`GO:0046872^molecular_function^metal ion binding`GO:0048026^biological_process^positive regulation of mRNA splicing, via spliceosome`GO:0006355^biological_process^regulation of transcription, DNA-templated`GO:0006351^biological_process^transcription, DNA-templated	.
TRINITY_DN32704_c0_g1_i1	ZF64A_HUMAN	Zinc finger protein 64 homolog, isoforms 1 and 2;	Eukaryota; Metazoa; Chordata; Craniata; Vertebrata; Euteleostomi; Mammalia; Eutheria; Euarchontoglires; Primates; Haplorrhini; Catarrhini; Hominidae; Homo	37.815%ID	E:9.73e-16	COG5048^Zinc finger protein	KEGG:hsa:55734	GO:0005634^cellular_component^nucleus`GO:0003677^molecular_function^DNA binding`GO:0046872^molecular_function^metal ion binding`GO:0048026^biological_process^positive regulation of mRNA splicing, via spliceosome`GO:0006355^biological_process^regulation of transcription, DNA-templated`GO:0006351^biological_process^transcription, DNA-templated	.
TRINITY_DN20257_c0_g7_i1	ZF64A_HUMAN	Zinc finger protein 64 homolog, isoforms 1 and 2;	Eukaryota; Metazoa; Chordata; Craniata; Vertebrata; Euteleostomi; Mammalia; Eutheria; Euarchontoglires; Primates; Haplorrhini; Catarrhini; Hominidae; Homo	39.286%ID	E:4.89e-15	COG5048^Zinc finger protein	KEGG:hsa:55734	GO:0005634^cellular_component^nucleus`GO:0003677^molecular_function^DNA binding`GO:0046872^molecular_function^metal ion binding`GO:0048026^biological_process^positive regulation of mRNA splicing, via spliceosome`GO:0006355^biological_process^regulation of transcription, DNA-templated`GO:0006351^biological_process^transcription, DNA-templated	.
TRINITY_DN9356_c0_g2_i1	ZF64A_HUMAN	Zinc finger protein 64 homolog, isoforms 1 and 2;	Eukaryota; Metazoa; Chordata; Craniata; Vertebrata; Euteleostomi; Mammalia; Eutheria; Euarchontoglires; Primates; Haplorrhini; Catarrhini; Hominidae; Homo	52.593%ID	E:2.49e-44	COG5048^Zinc finger protein	KEGG:hsa:55734	GO:0005634^cellular_component^nucleus`GO:0003677^molecular_function^DNA binding`GO:0046872^molecular_function^metal ion binding`GO:0048026^biological_process^positive regulation of mRNA splicing, via spliceosome`GO:0006355^biological_process^regulation of transcription, DNA-templated`GO:0006351^biological_process^transcription, DNA-templated	.
TRINITY_DN34135_c0_g4_i1	ZF64A_HUMAN	Zinc finger protein 64 homolog, isoforms 1 and 2;	Eukaryota; Metazoa; Chordata; Craniata; Vertebrata; Euteleostomi; Mammalia; Eutheria; Euarchontoglires; Primates; Haplorrhini; Catarrhini; Hominidae; Homo	36.145%ID	E:5.84e-14	COG5048^Zinc finger protein	KEGG:hsa:55734	GO:0005634^cellular_component^nucleus`GO:0003677^molecular_function^DNA binding`GO:0046872^molecular_function^metal ion binding`GO:0048026^biological_process^positive regulation of mRNA splicing, via spliceosome`GO:0006355^biological_process^regulation of transcription, DNA-templated`GO:0006351^biological_process^transcription, DNA-templated	.
TRINITY_DN40519_c0_g5_i1	ZER1_DROME	Protein zer-1 homolog;	Eukaryota; Metazoa; Ecdysozoa; Arthropoda; Hexapoda; Insecta; Pterygota; Neoptera; Endopterygota; Diptera; Brachycera; Muscomorpha; Ephydroidea; Drosophilidae; Drosophila; Sophophora	47.403%ID	E:0	ENOG410XPSX^C. elegans	.	GO:0031462^cellular_component^Cul2-RING ubiquitin ligase complex`GO:0004842^molecular_function^ubiquitin-protein transferase activity`GO:0016567^biological_process^protein ubiquitination`GO:0051438^biological_process^regulation of ubiquitin-protein transferase activity	.
TRINITY_DN7205_c0_g3_i1	ZEP3_HUMAN	Transcription factor HIVEP3;	Eukaryota; Metazoa; Chordata; Craniata; Vertebrata; Euteleostomi; Mammalia; Eutheria; Euarchontoglires; Primates; Haplorrhini; Catarrhini; Hominidae; Homo	61.29%ID	E:1.11e-17	COG5048^Zinc finger protein	KEGG:hsa:59269`KO:K09239	GO:0005737^cellular_component^cytoplasm`GO:0005634^cellular_component^nucleus`GO:0046872^molecular_function^metal ion binding`GO:0043565^molecular_function^sequence-specific DNA binding`GO:0003700^molecular_function^transcription factor activity, sequence-specific DNA binding`GO:0044212^molecular_function^transcription regulatory region DNA binding`GO:0007275^biological_process^multicellular orga…	.
TRINITY_DN32611_c0_g1_i1	ZEP2_RAT	Human immunodeficiency virus type I enhancer-binding protein 2 homolog;	Eukaryota; Metazoa; Chordata; Craniata; Vertebrata; Euteleostomi; Mammalia; Eutheria; Euarchontoglires; Glires; Rodentia; Sciurognathi; Muroidea; Muridae; Murinae; Rattus	42.593%ID	E:1.66e-06	COG5048^Zinc finger protein	KEGG:rno:29721`KO:K09239	GO:0005634^cellular_component^nucleus`GO:0046872^molecular_function^metal ion binding`GO:0043565^molecular_function^sequence-specific DNA binding`GO:0003700^molecular_function^transcription factor activity, sequence-specific DNA binding`GO:0044212^molecular_function^transcription regulatory region DNA binding`GO:0007275^biological_process^multicellular organism development`GO:0006355^biological_p…	.
TRINITY_DN25124_c0_g1_i1	ZEB2_HUMAN	Zinc finger E-box-binding homeobox 2;	Eukaryota; Metazoa; Chordata; Craniata; Vertebrata; Euteleostomi; Mammalia; Eutheria; Euarchontoglires; Primates; Haplorrhini; Catarrhini; Hominidae; Homo	35.802%ID	E:1.83e-08	ENOG410ZQ40^Zinc finger E-box binding homeobox 2	KEGG:hsa:9839`KO:K09299	GO:0005634^cellular_component^nucleus`GO:0003677^molecular_function^DNA binding`GO:0046872^molecular_function^metal ion binding`GO:0019208^molecular_function^phosphatase regulator activity`GO:0021846^biological_process^cell proliferation in forebrain`GO:0048066^biological_process^developmental pigmentation`GO:0021766^biological_process^hippocampus development`GO:0097324^biological_process^melanoc…	.
TRINITY_DN25663_c0_g2_i1	ZEB1_MESAU	Zinc finger E-box-binding homeobox 1;	Eukaryota; Metazoa; Chordata; Craniata; Vertebrata; Euteleostomi; Mammalia; Eutheria; Euarchontoglires; Glires; Rodentia; Sciurognathi; Muroidea; Cricetidae; Cricetinae; Mesocricetus	52.542%ID	E:3.53e-14	.	.	GO:0005634^cellular_component^nucleus`GO:0070888^molecular_function^E-box binding`GO:0046872^molecular_function^metal ion binding`GO:0045892^biological_process^negative regulation of transcription, DNA-templated`GO:0045666^biological_process^positive regulation of neuron differentiation`GO:0006351^biological_process^transcription, DNA-templated	.
TRINITY_DN7951_c0_g2_i1	ZEB1_CHICK	Zinc finger E-box-binding homeobox 1;	Eukaryota; Metazoa; Chordata; Craniata; Vertebrata; Euteleostomi; Archelosauria; Archosauria; Dinosauria; Saurischia; Theropoda; Coelurosauria; Aves; Neognathae; Galloanserae; Galliformes; Phasianidae; Phasianinae; Gallus	26.852%ID	E:1.22e-06	ENOG41105SH^zinc finger E-box binding homeobox	KEGG:gga:396029`KO:K09299	GO:0005634^cellular_component^nucleus`GO:0070888^molecular_function^E-box binding`GO:0046872^molecular_function^metal ion binding`GO:0045892^biological_process^negative regulation of transcription, DNA-templated`GO:0045666^biological_process^positive regulation of neuron differentiation`GO:0006351^biological_process^transcription, DNA-templated	.
TRINITY_DN7951_c0_g2_i1	ZEB1_CHICK	Zinc finger E-box-binding homeobox 1;	Eukaryota; Metazoa; Chordata; Craniata; Vertebrata; Euteleostomi; Archelosauria; Archosauria; Dinosauria; Saurischia; Theropoda; Coelurosauria; Aves; Neognathae; Galloanserae; Galliformes; Phasianidae; Phasianinae; Gallus	26.852%ID	E:1.22e-06	.	.	.	.
TRINITY_DN59246_c0_g1_i1	ZEB1_CHICK	Zinc finger E-box-binding homeobox 1;	Eukaryota; Metazoa; Chordata; Craniata; Vertebrata; Euteleostomi; Archelosauria; Archosauria; Dinosauria; Saurischia; Theropoda; Coelurosauria; Aves; Neognathae; Galloanserae; Galliformes; Phasianidae; Phasianinae; Gallus	53.846%ID	E:1.29e-11	.	.	.	.
TRINITY_DN15282_c0_g1_i1	ZDHC8_HUMAN	Probable palmitoyltransferase ZDHHC8;	Eukaryota; Metazoa; Chordata; Craniata; Vertebrata; Euteleostomi; Mammalia; Eutheria; Euarchontoglires; Primates; Haplorrhini; Catarrhini; Hominidae; Homo	64.017%ID	E:2.16e-94	.	.	.	.
TRINITY_DN15282_c0_g1_i1	ZDHC8_HUMAN	Probable palmitoyltransferase ZDHHC8;	Eukaryota; Metazoa; Chordata; Craniata; Vertebrata; Euteleostomi; Mammalia; Eutheria; Euarchontoglires; Primates; Haplorrhini; Catarrhini; Hominidae; Homo	64.017%ID	E:2.16e-94	COG5273^Zinc finger, DHHC-type containing	KEGG:hsa:29801`KO:K18932	GO:0030659^cellular_component^cytoplasmic vesicle membrane`GO:0005794^cellular_component^Golgi apparatus`GO:0016021^cellular_component^integral component of membrane`GO:0005739^cellular_component^mitochondrion`GO:0016409^molecular_function^palmitoyltransferase activity`GO:0019706^molecular_function^protein-cysteine S-palmitoyltransferase activity`GO:0008270^molecular_function^zinc ion binding`GO:…	.
TRINITY_DN13852_c0_g1_i1	ZDHC6_PONAB	Palmitoyltransferase ZDHHC6;	Eukaryota; Metazoa; Chordata; Craniata; Vertebrata; Euteleostomi; Mammalia; Eutheria; Euarchontoglires; Primates; Haplorrhini; Catarrhini; Hominidae; Pongo	45.385%ID	E:6.97e-114	COG5273^Zinc finger, DHHC-type containing	KEGG:pon:100460911`KO:K18932	GO:0005789^cellular_component^endoplasmic reticulum membrane`GO:0016021^cellular_component^integral component of membrane`GO:0019706^molecular_function^protein-cysteine S-palmitoyltransferase activity`GO:0008270^molecular_function^zinc ion binding	.
TRINITY_DN48117_c0_g2_i1	ZDHC3_MOUSE	Palmitoyltransferase ZDHHC3 {ECO:0000305};	Eukaryota; Metazoa; Chordata; Craniata; Vertebrata; Euteleostomi; Mammalia; Eutheria; Euarchontoglires; Glires; Rodentia; Sciurognathi; Muroidea; Muridae; Murinae; Mus; Mus	36.842%ID	E:2.85e-22	COG5273^Zinc finger, DHHC-type containing	KEGG:mmu:69035`KO:K18932	GO:0005794^cellular_component^Golgi apparatus`GO:0000139^cellular_component^Golgi membrane`GO:0016021^cellular_component^integral component of membrane`GO:0016020^cellular_component^membrane`GO:0016409^molecular_function^palmitoyltransferase activity`GO:0019706^molecular_function^protein-cysteine S-palmitoyltransferase activity`GO:0008270^molecular_function^zinc ion binding`GO:0018345^biological_…	.
TRINITY_DN48117_c0_g1_i1	ZDHC3_HUMAN	Palmitoyltransferase ZDHHC3 {ECO:0000305};	Eukaryota; Metazoa; Chordata; Craniata; Vertebrata; Euteleostomi; Mammalia; Eutheria; Euarchontoglires; Primates; Haplorrhini; Catarrhini; Hominidae; Homo	30.476%ID	E:2.16e-08	.	KEGG:hsa:51304`KO:K18932	GO:0005794^cellular_component^Golgi apparatus`GO:0000139^cellular_component^Golgi membrane`GO:0016021^cellular_component^integral component of membrane`GO:0016020^cellular_component^membrane`GO:0016409^molecular_function^palmitoyltransferase activity`GO:0019706^molecular_function^protein-cysteine S-palmitoyltransferase activity`GO:0008270^molecular_function^zinc ion binding`GO:0018345^biological_…	.
TRINITY_DN3113_c0_g2_i1	ZDHC3_HUMAN	Palmitoyltransferase ZDHHC3 {ECO:0000305};	Eukaryota; Metazoa; Chordata; Craniata; Vertebrata; Euteleostomi; Mammalia; Eutheria; Euarchontoglires; Primates; Haplorrhini; Catarrhini; Hominidae; Homo	62.451%ID	E:2.04e-104	.	KEGG:hsa:51304`KO:K18932	GO:0005794^cellular_component^Golgi apparatus`GO:0000139^cellular_component^Golgi membrane`GO:0016021^cellular_component^integral component of membrane`GO:0016020^cellular_component^membrane`GO:0016409^molecular_function^palmitoyltransferase activity`GO:0019706^molecular_function^protein-cysteine S-palmitoyltransferase activity`GO:0008270^molecular_function^zinc ion binding`GO:0018345^biological_…	.
TRINITY_DN27609_c0_g1_i2	ZDHC2_HUMAN	Palmitoyltransferase ZDHHC2;	Eukaryota; Metazoa; Chordata; Craniata; Vertebrata; Euteleostomi; Mammalia; Eutheria; Euarchontoglires; Primates; Haplorrhini; Catarrhini; Hominidae; Homo	48.889%ID	E:2.72e-95	COG5273^Zinc finger, DHHC-type containing	KEGG:hsa:51201`KO:K18932	GO:0005783^cellular_component^endoplasmic reticulum`GO:0005794^cellular_component^Golgi apparatus`GO:0005887^cellular_component^integral component of plasma membrane`GO:0005886^cellular_component^plasma membrane`GO:0055038^cellular_component^recycling endosome membrane`GO:0016409^molecular_function^palmitoyltransferase activity`GO:0019706^molecular_function^protein-cysteine S-palmitoyltransferase…	.
TRINITY_DN59806_c0_g1_i1	ZDH24_MOUSE	Probable palmitoyltransferase ZDHHC24;	Eukaryota; Metazoa; Chordata; Craniata; Vertebrata; Euteleostomi; Mammalia; Eutheria; Euarchontoglires; Glires; Rodentia; Sciurognathi; Muroidea; Muridae; Murinae; Mus; Mus	31.343%ID	E:2.29e-21	COG5273^Zinc finger, DHHC-type containing	.	GO:0016021^cellular_component^integral component of membrane`GO:0019706^molecular_function^protein-cysteine S-palmitoyltransferase activity`GO:0008270^molecular_function^zinc ion binding	.
TRINITY_DN24609_c0_g1_i1	ZDH24_MOUSE	Probable palmitoyltransferase ZDHHC24;	Eukaryota; Metazoa; Chordata; Craniata; Vertebrata; Euteleostomi; Mammalia; Eutheria; Euarchontoglires; Glires; Rodentia; Sciurognathi; Muroidea; Muridae; Murinae; Mus; Mus	34.031%ID	E:1.03e-22	COG5273^Zinc finger, DHHC-type containing	.	GO:0016021^cellular_component^integral component of membrane`GO:0019706^molecular_function^protein-cysteine S-palmitoyltransferase activity`GO:0008270^molecular_function^zinc ion binding	.
[truncated: 97,456 more rows]

## Sheet: Blastx NrArthropods annotation
Table S2	Annotation results of assembled transcriptome against Non-redundant Arthropod database
[truncated: 32,525 more rows]
