# Supplementary material for: Transcriptomic analysis of Macrobrachium rosenbergii (giant fresh water prawn) post-larvae in response to M. rosenbergii nodavirus (MrNV) infection: de novo assembly and functional annotation
Source: BMC Genomics. 2019 Oct 22;20:762. doi: 10.1186/s12864-019-6102-6 (PMC6805343; doi:10.1186/s12864-019-6102-6)
Supplement: Supplementary file 2 — Additional file 2: Table S3. Full-list of differentially expressed transcripts using EdgeR. [file 12864_2019_6102_MOESM2_ESM.xlsx]

## Sheet: Publication information
	Transcriptomic analysis of Macrobrachium rosenbergii (giant fresh water prawn) post-larvae in response to M. rosenbergii nodavirus (MrNV) infection: de novo assembly and functional annotation
	Phongthana Pasookhush1, Charles Hindmarch2, Paisarn Sithigorngul1,3,
	Siwaporn Longyant1,3, William G. Bendena4*, Parin Chaivisuthangkura1,3*
	1Department of Biology, Srinakharinwirot University, Bangkok 10110, Thailand.
	2 QCPU, Queen's Cardiopulmonary Unit, Translational Institute of Medicine (TIME), Department of Medicine, Queen’s University, Kingston, ON K7L 3N6, Canada.
	3Center of Excellence for Animal, Plant and Parasite Biotechnology, Srinakharinwirot University, Bangkok 10110, Thailand.
	4Department of Biology, Queen’s University, Kingston, ON K7L 3N6, Canada.

## Sheet: DEG
Table S3	Full-list of differentially expressed transcripts using EdgeR
Unigenes	Blastx UniProt annotation	Blastx NrArthropod annotation	Blastx NrArthropod organisms	LogFC	LogCPM	p-value	FDR
TRINITY_DN2995_c0_g4_i1	Elongation factor 1-alpha;	Elongation factor 1-alpha 1-like Protein	Tribolium castaneum	-7.78416	1.74792	1.4385e-52	7.51278e-49
TRINITY_DN47008_c0_g1_i3	A-kinase anchor protein 5;	#N/A	#N/A	-10.2743	1.10562	1.06592e-50	3.71128e-47
TRINITY_DN6864_c0_g1_i1	0	#N/A	#N/A	-7.78832	1.25278	7.43496e-44	1.66416e-40
TRINITY_DN13248_c0_g1_i1	60S ribosomal protein L12-2;	PREDICTED: 60S ribosomal protein L12	Megachile rotundata	-8.52156	-0.568906	3.65805e-37	4.98386e-34
TRINITY_DN7510_c0_g3_i1	0	hypothetical protein, partial	Scylla paramamosain	-9.43977	0.297227	5.7608e-36	7.22082e-33
TRINITY_DN2211_c1_g2_i1	0	hypothetical protein X975_24482, partial	Stegodyphus mimosarum	-9.42901	0.286905	6.26153e-36	7.54659e-33
TRINITY_DN1504_c9_g1_i1	0	CHK1 checkpoint-like protein, partial	Cherax quadricarinatus	-7.74987	5.07362	1.12102e-32	1.03318e-29
TRINITY_DN1475_c0_g1_i1	Apolipophorins;	beta-1,3-glucan-binding protein precursor	Astacus astacus	-12.5532	3.35777	1.2151e-28	1.05768e-25
TRINITY_DN12933_c1_g1_i2	Tubulin beta chain;	Tubulin beta-1 chain	Cryptotermes secundus	-8.65291	-0.447228	3.18551e-28	2.62687e-25
TRINITY_DN10077_c0_g1_i1	60S ribosomal protein L4;	60S ribosomal protein L4	Culex quinquefasciatus	-6.17111	0.652945	6.76948e-28	5.30321e-25
TRINITY_DN42109_c0_g2_i2	Tubulin alpha-1/2/3 chain;	tubulin alpha-8 chain isoform X2	Centruroides sculpturatus	-7.03914	-0.82094	2.10965e-26	1.40655e-23
TRINITY_DN5702_c0_g1_i3	0	10 kDa putative secreted protein	Argas monolakensis	-7.98788	0.045009	1.31726e-25	7.78823e-23
TRINITY_DN28124_c0_g1_i1	Actophorin;	cofilin/tropomyosin-type actin-binding protein	Coptotermes formosanus	-7.04781	-0.821606	4.45798e-25	2.45079e-22
TRINITY_DN17971_c0_g1_i1	60S ribosomal protein L7a;	60S ribosomal protein L7a	Caligus rogercresseyi	-8.18431	-0.877953	3.92503e-24	2.01631e-21
TRINITY_DN4133_c0_g1_i2	Peptidyl-prolyl cis-trans isomerase B;	Peptidyl-prolyl cis-trans isomerase, partial	Stegodyphus mimosarum	-8.33182	-0.743003	7.38031e-24	3.67094e-21
TRINITY_DN30411_c0_g1_i1	Prosaposin;	uncharacterized protein LOC107446151	Parasteatoda tepidariorum	-7.09852	-0.766203	9.18479e-24	4.4971e-21
TRINITY_DN6544_c0_g1_i1	60S ribosomal protein L27a;	60S ribosomal protein L27a	Nilaparvata lugens	-8.26388	-0.8057	4.55168e-23	2.06712e-20
TRINITY_DN21801_c0_g1_i1	60S ribosomal protein L3;	PREDICTED: 60S ribosomal protein L3	Cyphomyrmex costatus	-6.50811	-0.723594	5.49647e-23	2.46053e-20
TRINITY_DN7771_c0_g1_i1	40S ribosomal protein S10b;	40S ribosomal protein S10b	Lucilia cuprina	-8.31285	-0.760683	5.97154e-23	2.63555e-20
TRINITY_DN12279_c0_g3_i1	Purine nucleoside phosphorylase;	hypothetical protein DAPPUDRAFT_306029	Daphnia pulex	-2.48094	4.3752	8.40416e-23	3.65768e-20
TRINITY_DN10760_c2_g1_i1	Ubiquitin-60S ribosomal protein L40;	ribosomal protein L40	Acyrthosiphon pisum	-8.00737	-1.037	7.74301e-21	2.88851e-18
TRINITY_DN3396_c0_g3_i1	Laccase-2;	laccase, partial	Callinectes sapidus	-6.34537	-0.427604	1.61248e-20	5.87543e-18
TRINITY_DN2046_c0_g1_i1	60S ribosomal protein L6;	60S ribosomal protein L6-like	Centruroides sculpturatus	-6.23921	0.479676	7.12967e-20	2.48239e-17
TRINITY_DN48095_c0_g1_i1	60S ribosomal protein L5;	PREDICTED: 60S ribosomal protein L5	Ceratosolen solmsi marchali	-6.15582	-1.03941	7.65068e-20	2.60589e-17
TRINITY_DN5290_c0_g1_i3	0	Ac1147-like protein, partial	Diaphorina citri	-9.57176	0.423012	8.76456e-20	2.95319e-17
TRINITY_DN2140_c0_g1_i2	0	#N/A	#N/A	-3.45231	-0.0564067	6.95499e-19	2.15784e-16
TRINITY_DN3295_c0_g1_i1	Cathepsin B;	cathepsin B	Pieris rapae	-5.02463	-0.282135	2.87169e-18	8.18066e-16
TRINITY_DN6273_c0_g3_i1	Putative helicase mov-10-B.1;	RNA helicase	Marsupenaeus japonicus	-2.30078	4.79473	1.35322e-17	3.62432e-15
TRINITY_DN15089_c0_g1_i4	Hemocyanin B chain;	hemocyanin	Macrobrachium nipponense	-3.76875	8.39698	4.85077e-17	1.24593e-14
TRINITY_DN1072_c0_g1_i6	0	adhesive plaque matrix protein-like	Eurytemora affinis	-2.83121	1.58964	6.66003e-17	1.68305e-14
TRINITY_DN2377_c0_g1_i1	40S ribosomal protein S19-B;	40S ribosomal protein S19	Nilaparvata lugens	-5.24747	-0.685109	1.34364e-16	3.31529e-14
TRINITY_DN3529_c0_g1_i3	Tyrosine-protein kinase Src42A;	PREDICTED: tyrosine-protein kinase Src42A	Acyrthosiphon pisum	-8.96635	-0.149426	2.34685e-16	5.70083e-14
TRINITY_DN895_c0_g1_i2	0	PREDICTED: uncharacterized protein LOC108676354	Hyalella azteca	-8.15121	-0.908313	2.61758e-16	6.30957e-14
TRINITY_DN4530_c0_g1_i1	60S ribosomal protein L27;	ribosomal protein L27	Riptortus pedestris	-3.25454	-0.0861111	3.49732e-16	8.24001e-14
TRINITY_DN2255_c0_g1_i8	Hemocyanin A chain;	hemocyanin	Macrobrachium nipponense	-3.61485	9.89757	3.55329e-16	8.3094e-14
TRINITY_DN61746_c0_g1_i1	60S ribosomal protein L7a;	60S ribosomal protein L7a-like	Parasteatoda tepidariorum	-3.42377	-0.296653	4.90519e-16	1.11383e-13
TRINITY_DN2995_c0_g1_i2	Elongation factor 1-alpha 2;	Elongation factor 1-alpha 1-like Protein	Tribolium castaneum	-3.29154	1.14817	1.07856e-15	2.38013e-13
TRINITY_DN880_c0_g1_i1	Caspase-2;	PREDICTED: uncharacterized protein LOC108666522 isoform X2	Hyalella azteca	-2.18618	4.47434	2.03872e-15	4.25902e-13
TRINITY_DN9599_c0_g1_i3	0	crustin 7, partial	Macrobrachium rosenbergii	-2.71756	3.07704	7.86969e-15	1.48557e-12
TRINITY_DN6444_c1_g2_i1	0	PREDICTED: uncharacterized protein LOC105736981	Apis florea	-4.41119	-0.0561609	9.23618e-15	1.71257e-12
TRINITY_DN21268_c0_g1_i1	RNA exonuclease 1 homolog;	RNA exonuclease 1 like protein	Melipona quadrifasciata	-2.39438	2.90694	9.53629e-15	1.74754e-12
TRINITY_DN12760_c0_g1_i3	Probable mediator of RNA polymerase II transcription subunit 37e;	PREDICTED: heat shock 70 kDa protein cognate 4	Polistes dominula	-2.78984	1.54318	1.21664e-14	2.20374e-12
TRINITY_DN4765_c0_g2_i1	Solute carrier family 43 member 3;	PREDICTED: solute carrier family 43 member 3-like, partial	Hyalella azteca	-1.38906	4.77672	1.31814e-14	2.36029e-12
TRINITY_DN1402_c0_g2_i1	0	#N/A	#N/A	-2.15217	4.37883	1.38049e-14	2.4579e-12
TRINITY_DN32287_c0_g2_i2	PRELI domain-containing protein 2;	PRELI domain-containing protein 2-like	Limulus polyphemus	-1.53556	2.61279	2.19668e-14	3.84554e-12
TRINITY_DN160_c0_g2_i2	0	#N/A	#N/A	-1.70428	3.20232	2.23094e-14	3.87797e-12
TRINITY_DN5290_c0_g2_i2	0	uncharacterized protein LOC111255160, partial	Varroa destructor	-2.71779	0.527348	2.32393e-14	4.00125e-12
TRINITY_DN16790_c0_g1_i8	0	#N/A	#N/A	-2.98511	1.87045	2.85486e-14	4.83566e-12
TRINITY_DN112_c0_g1_i11	Microtubule-actin cross-linking factor 1;	PREDICTED: dystonin-like isoform X1	Hyalella azteca	-11.4846	2.29679	3.44162e-14	5.67613e-12
TRINITY_DN65711_c0_g1_i1	60S ribosomal protein L7;	60S ribosomal protein L7	Leptinotarsa decemlineata	-4.12359	-0.4049	4.10731e-14	6.73857e-12
TRINITY_DN3877_c0_g1_i2	UDP-glucuronosyltransferase 2B15;	PREDICTED: 2-hydroxyacylsphingosine 1-beta-galactosyltransferase-like	Hyalella azteca	-2.76121	7.42672	9.53276e-14	1.5011e-11
TRINITY_DN8075_c0_g1_i1	Serine/threonine-protein kinase Sgk1-A;	serine/threonine-protein kinase Sgk2-like	Limulus polyphemus	-2.06938	4.29541	1.04901e-13	1.64179e-11
TRINITY_DN66752_c0_g1_i1	0	#N/A	#N/A	-5.29071	-0.803699	1.70076e-13	2.53787e-11
TRINITY_DN19395_c0_g1_i2	0	hypothetical protein DAPPUDRAFT_125127	Daphnia pulex	-2.56099	2.72208	2.09889e-13	3.10239e-11
TRINITY_DN6444_c0_g1_i9	0	hypothetical protein DAPPUDRAFT_68692, partial	Daphnia pulex	-2.85237	0.38352	2.14907e-13	3.16165e-11
TRINITY_DN6637_c0_g1_i3	0	#N/A	#N/A	-3.0311	0.318776	2.3338e-13	3.40149e-11
TRINITY_DN14942_c0_g1_i2	Endoribonuclease Dcr-1;	dicer-2	Macrobrachium rosenbergii	-1.87294	2.27901	3.0362e-13	4.30508e-11
TRINITY_DN2995_c0_g1_i4	Elongation factor 1-alpha;	elongation factor 1-alpha	Orussus abietinus	-3.64658	1.32417	3.59294e-13	5.0488e-11
TRINITY_DN9920_c0_g1_i2	0	#N/A	#N/A	-1.85245	7.45037	3.62483e-13	5.07088e-11
TRINITY_DN7032_c0_g2_i1	Transcription factor ETV6;	PREDICTED: flocculation protein FLO11-like, partial	Hyalella azteca	-2.57069	0.438131	4.05033e-13	5.54963e-11
TRINITY_DN22205_c0_g1_i1	0	#N/A	#N/A	-1.53684	3.69376	4.68643e-13	6.38495e-11
TRINITY_DN22893_c0_g1_i1	Signal peptide, CUB and EGF-like domain-containing protein 3;	protein kinase c-binding protein nell1	Anopheles darlingi	-2.68806	0.0387697	5.81145e-13	7.74927e-11
TRINITY_DN40497_c0_g2_i2	0	PREDICTED: probable cytochrome P450 49a1	Hyalella azteca	-2.66039	0.466016	6.4192e-13	8.45177e-11
TRINITY_DN3052_c1_g6_i1	Histone-lysine N-methyltransferase PRDM9;	PREDICTED: ras-responsive element-binding protein 1-like	Hyalella azteca	-1.84871	2.88601	6.40614e-13	8.45177e-11
TRINITY_DN26736_c0_g1_i1	Sugar phosphate exchanger 2;	hypothetical protein DAPPUDRAFT_52567	Daphnia pulex	-2.13735	4.84496	7.12008e-13	9.21962e-11
TRINITY_DN13082_c0_g1_i1	TRPM8 channel-associated factor 2 {ECO:0000303|PubMed:25559186};	PREDICTED: TRPM8 channel-associated factor 2-like	Hyalella azteca	-2.80219	4.54441	7.18006e-13	9.25903e-11
TRINITY_DN2995_c0_g5_i1	Elongation factor 1-alpha;	elongation factor 1-alpha	Parasteatoda tepidariorum	-4.75639	2.6946	7.94271e-13	1.01176e-10
TRINITY_DN26127_c0_g2_i1	Radical S-adenosyl methionine domain-containing protein 2;	radical S-adenosyl methionine domain-containing protein 2-like	Leptinotarsa decemlineata	-2.69929	0.575951	8.08191e-13	1.02119e-10
TRINITY_DN5193_c0_g1_i1	0	#N/A	#N/A	-2.06615	3.36053	9.51248e-13	1.18758e-10
TRINITY_DN5888_c0_g1_i1	Cathepsin B-like CP3;	C1 family cathepsin B23	Tenebrio molitor	-5.43863	-0.656838	1.03087e-12	1.28188e-10
TRINITY_DN25069_c0_g2_i6	0	PREDICTED: uncharacterized protein LOC106693559	Microplitis demolitor	-3.02914	6.43103	1.04187e-12	1.29044e-10
TRINITY_DN55137_c0_g1_i1	0	#N/A	#N/A	-2.89797	2.99798	1.55358e-12	1.87242e-10
TRINITY_DN933_c0_g1_i1	0	#N/A	#N/A	-2.91614	2.58254	2.12676e-12	2.48673e-10
TRINITY_DN8935_c0_g1_i9	0	#N/A	#N/A	-1.76528	2.0771	2.47799e-12	2.87593e-10
TRINITY_DN8218_c0_g2_i3	0	#N/A	#N/A	-1.45334	4.95744	2.67888e-12	3.09762e-10
TRINITY_DN1504_c0_g1_i5	Putative uncharacterized protein ART2;	PREDICTED: LOW QUALITY PROTEIN: uncharacterized protein LOC105736982	Apis florea	-2.4515	3.16262	2.73799e-12	3.15433e-10
TRINITY_DN30907_c0_g1_i4	Baculoviral IAP repeat-containing protein 7;	baculoviral IAP repeat-containing protein 7-like isoform X4	Zootermopsis nevadensis	-1.86999	3.91303	4.12266e-12	4.63039e-10
TRINITY_DN4336_c1_g1_i1	0	#N/A	#N/A	-1.75173	3.22712	4.43897e-12	4.96784e-10
TRINITY_DN44506_c0_g1_i1	0	#N/A	#N/A	-2.13865	-0.166463	5.99869e-12	6.59561e-10
TRINITY_DN2287_c0_g1_i1	0	#N/A	#N/A	-1.81458	5.30641	6.29547e-12	6.87369e-10
TRINITY_DN1140_c0_g1_i1	0	#N/A	#N/A	-1.56453	4.87142	6.455e-12	6.9991e-10
TRINITY_DN45533_c0_g1_i3	Probable 40S ribosomal protein S9;	ribosomal protein S9	Lysiphlebus testaceipes	-4.53793	-0.623647	7.15698e-12	7.70692e-10
TRINITY_DN4333_c0_g2_i1	0	PREDICTED: uncharacterized protein LOC108673556	Hyalella azteca	-3.01399	0.276153	9.23774e-12	9.84604e-10
TRINITY_DN3470_c0_g1_i2	0	PREDICTED: uncharacterized protein LOC109595516	Aethina tumida	-1.97571	3.26951	1.00343e-11	1.05515e-09
TRINITY_DN65429_c0_g1_i1	0	#N/A	#N/A	-2.87919	1.86803	1.01825e-11	1.06715e-09
TRINITY_DN24606_c0_g3_i1	E3 ubiquitin-protein ligase RNF216;	PREDICTED: uncharacterized protein LOC108678287 isoform X3	Hyalella azteca	-2.32802	1.21375	1.15431e-11	1.20171e-09
TRINITY_DN2976_c0_g1_i1	0	uncharacterized protein LOC111087353	Limulus polyphemus	-2.65172	3.105	1.23837e-11	1.27649e-09
TRINITY_DN7489_c0_g2_i1	Ras-responsive element-binding protein 1;	PREDICTED: ras-responsive element-binding protein 1-like	Hyalella azteca	-1.73815	4.57158	1.23782e-11	1.27649e-09
TRINITY_DN33751_c0_g1_i4	L-lactate dehydrogenase;	L-lactate dehydrogenase	Halocaridina rubra	-1.41351	6.85023	1.31422e-11	1.35024e-09
TRINITY_DN262_c0_g1_i10	Smr domain-containing protein C11H11.03c;	PREDICTED: uncharacterized protein LOC108670801	Hyalella azteca	-2.61826	1.95812	1.38339e-11	1.41205e-09
TRINITY_DN37920_c0_g1_i1	Heat shock 70 kDa protein 4;	cognate 70 kDa heat shock protein, partial	Pyrrhocoris apterus	-4.65158	-0.861291	1.4976e-11	1.52366e-09
TRINITY_DN6109_c0_g3_i1	ATP-binding cassette sub-family A member 3;	PREDICTED: ATP-binding cassette sub-family A member 1-like	Hyalella azteca	-2.03326	2.74219	1.62377e-11	1.62563e-09
TRINITY_DN9106_c0_g1_i1	60S acidic ribosomal protein P0;	60S Ribosomal Protein LP0	Pantala flavescens	-3.60637	-0.751716	2.11285e-11	2.05616e-09
TRINITY_DN5249_c1_g1_i6	0	#N/A	#N/A	-2.04618	1.00685	2.21698e-11	2.13758e-09
TRINITY_DN728_c0_g1_i7	0	hypothetical protein DAPPUDRAFT_30436, partial	Daphnia pulex	-2.15049	1.28332	2.64323e-11	2.47989e-09
TRINITY_DN33_c0_g4_i1	UPF0609 protein C4orf27 homolog;	PREDICTED: UPF0609 protein C4orf27 homolog	Hyalella azteca	-1.195	5.23041	2.93693e-11	2.70682e-09
TRINITY_DN2725_c0_g1_i6	Poly [ADP-ribose] polymerase 12;	PREDICTED: uncharacterized protein LOC108666964 isoform X1	Hyalella azteca	-1.45428	2.27313	3.53173e-11	3.18934e-09
TRINITY_DN423_c0_g1_i3	0	#N/A	#N/A	-2.06792	0.567093	3.59634e-11	3.21986e-09
TRINITY_DN30515_c0_g2_i1	Ubiquitin carboxyl-terminal hydrolase 22;	hypothetical protein DAPPUDRAFT_305599	Daphnia pulex	-1.55509	2.43125	3.75935e-11	3.34668e-09
TRINITY_DN4810_c0_g1_i1	Heat shock cognate 71 kDa protein;	70 kDa heat shock protein form 1, partial	Palaemon varians	-2.64243	2.32631	4.66218e-11	4.04693e-09
TRINITY_DN146_c0_g1_i7	0	C-type lectin-1	Litopenaeus vannamei	-2.44852	4.21015	4.69527e-11	4.0532e-09
TRINITY_DN7214_c0_g1_i2	Cuticle protein 6;	PREDICTED: uncharacterized protein LOC103519719	Diaphorina citri	-2.79878	2.1446	4.88676e-11	4.19539e-09
TRINITY_DN8825_c0_g1_i1	0	PREDICTED: uncharacterized protein LOC107218075 isoform X2	Neodiprion lecontei	-3.33836	0.276858	5.60998e-11	4.72565e-09
TRINITY_DN8825_c0_g2_i1	von Willebrand factor A domain-containing protein 7;	PREDICTED: von Willebrand factor A domain-containing protein 7-like	Hyalella azteca	-2.51633	1.85984	6.87841e-11	5.69597e-09
TRINITY_DN5672_c0_g1_i1	Protein ST7 homolog;	PREDICTED: protein ST7 homolog	Hyalella azteca	-2.66674	0.388727	7.27323e-11	5.98199e-09
TRINITY_DN2270_c0_g3_i3	Protein split ends;	hypothetical protein DAPPUDRAFT_305154	Daphnia pulex	-1.30914	4.09022	8.02207e-11	6.52934e-09
TRINITY_DN4896_c1_g2_i1	Actin-1;	beta-actin, partial	Microplitis mediator	-4.18612	0.892724	9.24981e-11	7.45121e-09
TRINITY_DN38649_c0_g3_i1	Protein trapped in endoderm-1;	PREDICTED: uncharacterized protein LOC108665098	Hyalella azteca	-2.54598	0.016611	9.8818e-11	7.91959e-09
TRINITY_DN24532_c0_g1_i1	Mitochondrial carnitine/acylcarnitine carrier protein;	PREDICTED: mitochondrial carnitine/acylcarnitine carrier protein-like	Hyalella azteca	-2.07515	0.660345	1.22633e-10	9.65537e-09
TRINITY_DN26095_c0_g1_i3	Peritrophin-1;	PREDICTED: filaggrin-2-like isoform X3	Hyalella azteca	-3.32927	4.28919	1.3228e-10	1.03628e-08
TRINITY_DN12760_c0_g1_i7	Heat shock 70 kDa protein 5;	70 kDa heat shock cognate protein, partial	Megachile rotundata	-5.40663	-0.934919	1.33206e-10	1.04094e-08
TRINITY_DN2213_c0_g1_i2	Estradiol 17-beta-dehydrogenase 8;	estradiol 17-beta-dehydrogenase 8, partial	Penaeus monodon	-2.50629	1.18108	1.434e-10	1.11503e-08
TRINITY_DN5706_c0_g1_i2	0	#N/A	#N/A	-5.07152	-0.671753	1.52457e-10	1.18252e-08
TRINITY_DN8268_c0_g1_i1	Actin-binding protein anillin;	PREDICTED: actin-binding protein anillin-like	Hyalella azteca	-1.73975	1.61028	1.53861e-10	1.19047e-08
TRINITY_DN24606_c0_g2_i1	0	PREDICTED: uncharacterized protein LOC108678287 isoform X3	Hyalella azteca	-2.30039	1.20204	1.63213e-10	1.25662e-08
TRINITY_DN1602_c1_g1_i1	0	#N/A	#N/A	-2.11187	2.31656	1.69242e-10	1.29667e-08
TRINITY_DN661_c0_g1_i2	Enhancer of split mgamma protein;	PREDICTED: enhancer of split mbeta protein-like	Hyalella azteca	-1.51214	5.24153	1.70472e-10	1.30291e-08
TRINITY_DN3881_c0_g1_i3	Hemocyanin B chain;	hemocyanin	Macrobrachium nipponense	-2.46697	7.30601	2.28962e-10	1.70422e-08
TRINITY_DN2934_c0_g1_i2	0	#N/A	#N/A	-10.5707	1.39512	2.36425e-10	1.7432e-08
TRINITY_DN16514_c0_g2_i2	UNC93-like protein;	PREDICTED: UNC93-like protein	Hyalella azteca	-2.43797	4.7097	2.8983e-10	2.10234e-08
TRINITY_DN16806_c0_g1_i1	0	#N/A	#N/A	-4.38844	-0.829038	3.47649e-10	2.49289e-08
TRINITY_DN4507_c0_g2_i1	0	transcription factor ATF-b	Litopenaeus vannamei	-1.84353	3.86149	3.53798e-10	2.52994e-08
TRINITY_DN147_c0_g1_i1	UDP-glucuronosyltransferase 2B2;	PREDICTED: UDP-glucuronosyltransferase 2B14-like	Hyalella azteca	-2.63567	0.417164	3.63406e-10	2.58811e-08
TRINITY_DN153_c0_g2_i20	0	PREDICTED: plectin-like	Hyalella azteca	-9.49248	0.34879	3.71982e-10	2.6372e-08
TRINITY_DN11482_c0_g1_i3	Tenascin-X;	AGAP002585-PA	Anopheles gambiae str. PEST	-2.02607	0.615455	3.83888e-10	2.71547e-08
TRINITY_DN712_c0_g1_i3	Hemocyanin A chain;	hemocyanin	Macrobrachium nipponense	-3.04159	8.71659	3.98206e-10	2.80409e-08
TRINITY_DN8268_c0_g2_i4	0	hypothetical protein KGM_203527A, partial	Danaus plexippus plexippus	-2.00389	0.0209489	4.57818e-10	3.13921e-08
TRINITY_DN5290_c0_g2_i1	0	uncharacterized protein LOC111255160, partial	Varroa destructor	-4.96677	-0.402106	4.85146e-10	3.3049e-08
TRINITY_DN37234_c0_g3_i1	Mariner Mos1 transposase;	transposase	Portunus pelagicus	-1.23442	3.50477	4.92508e-10	3.34777e-08
TRINITY_DN5137_c0_g1_i2	Proton-coupled amino acid transporter 4;	proton-coupled amino acid transporter-like protein pathetic isoform X4	Zootermopsis nevadensis	-1.96795	1.91498	5.02289e-10	3.39218e-08
TRINITY_DN6556_c0_g1_i3	0	#N/A	#N/A	-2.02524	3.50239	5.19722e-10	3.49485e-08
TRINITY_DN13_c3_g1_i1	0	#N/A	#N/A	-2.07528	2.82748	5.27321e-10	3.5308e-08
TRINITY_DN1599_c0_g1_i6	Nuclear hormone receptor E75;	nuclear hormone receptor E75	Palaemon carinicauda	-1.59338	5.31413	5.54126e-10	3.67883e-08
TRINITY_DN803_c1_g1_i1	cAMP-specific 3',5'-cyclic phosphodiesterase;	PREDICTED: cAMP-specific 3',5'-cyclic phosphodiesterase, isoform F isoform X4	Dinoponera quadriceps	-1.31484	4.13917	5.63295e-10	3.72393e-08
TRINITY_DN3802_c0_g1_i4	Alpha-mannosidase 2C1;	PREDICTED: alpha-mannosidase 2C1-like	Hyalella azteca	-2.17095	3.94463	6.84021e-10	4.44699e-08
TRINITY_DN8935_c0_g1_i5	0	hypothetical protein RP20_CCG007010	Aedes albopictus	-3.42941	-0.397488	7.18577e-10	4.6389e-08
TRINITY_DN3920_c0_g1_i2	0	#N/A	#N/A	-1.34451	4.06446	7.33857e-10	4.71233e-08
TRINITY_DN38266_c0_g1_i1	0	#N/A	#N/A	-2.25441	4.20539	7.39418e-10	4.73832e-08
TRINITY_DN1531_c0_g1_i14	0	peritrophin-44-like protein	Eriocheir sinensis	-2.56071	3.94894	8.13865e-10	5.20475e-08
TRINITY_DN3681_c0_g1_i1	0	PREDICTED: uncharacterized protein LOC108676592	Hyalella azteca	-1.87366	6.62944	8.17532e-10	5.21756e-08
TRINITY_DN54332_c1_g1_i1	60S ribosomal protein L4;	ribosomal protein L4, putative	Ixodes scapularis	-4.41268	-0.928708	8.3902e-10	5.33297e-08
TRINITY_DN27396_c0_g1_i1	Monocarboxylate transporter 14;	monocarboxylate transporter 12 isoform X1	Cryptotermes secundus	-3.0298	1.82724	8.50236e-10	5.39332e-08
TRINITY_DN22136_c0_g1_i2	0	#N/A	#N/A	-3.00352	-0.32202	8.82306e-10	5.56344e-08
TRINITY_DN829_c0_g2_i1	0	#N/A	#N/A	-2.67046	3.56927	8.82381e-10	5.56344e-08
TRINITY_DN8091_c0_g1_i1	Tigger transposable element-derived protein 1;	PREDICTED: tigger transposable element-derived protein 1-like	Galendromus occidentalis	-1.52111	0.973089	8.94206e-10	5.62668e-08
TRINITY_DN1969_c0_g1_i12	Fibrinogen-like protein 1;	ficolin	Macrobrachium nipponense	-1.35212	4.27042	9.11707e-10	5.7253e-08
TRINITY_DN3518_c0_g1_i1	0	PREDICTED: uncharacterized protein LOC108664518	Hyalella azteca	-1.24124	4.2098	9.53343e-10	5.97479e-08
TRINITY_DN26725_c0_g2_i2	Annexin B9;	PREDICTED: annexin-B12-like	Hyalella azteca	-2.01102	4.06152	1.02934e-09	6.39987e-08
TRINITY_DN15033_c0_g1_i1	60S ribosomal protein L10-1;	PREDICTED: 60S ribosomal protein L10-like	Hyalella azteca	-5.31429	-0.746591	1.06788e-09	6.61325e-08
TRINITY_DN3532_c0_g2_i1	Methyl farnesoate epoxidase {ECO:0000305};	cytochrome P450 epoxidase-like protein	Portunus trituberculatus	-2.00597	2.57348	1.09024e-09	6.724e-08
TRINITY_DN3521_c0_g1_i8	Hemocyanin C chain;	hemocyanin, partial	Palaemon pugio	-6.66192	1.66828	1.17373e-09	7.18359e-08
TRINITY_DN3396_c0_g2_i1	Laccase-1;	multicopper oxidase	Culex quinquefasciatus	-5.31756	-0.363259	1.31022e-09	7.95678e-08
TRINITY_DN45053_c0_g1_i1	0	#N/A	#N/A	-2.04018	0.338444	1.32134e-09	8.00878e-08
TRINITY_DN10664_c0_g2_i1	Rhomboid-related protein 3;	Rhomboid-related protein 3	Orchesella cincta	-1.96112	2.31348	1.3316e-09	8.05539e-08
TRINITY_DN1743_c0_g1_i6	Phosphoenolpyruvate carboxykinase [GTP], mitochondrial;	phosphoenolpyruvate carboxykinase	Litopenaeus vannamei	-1.9469	2.26502	1.41528e-09	8.49601e-08
TRINITY_DN3134_c0_g1_i10	Low-density lipoprotein receptor-related protein 1B;	C-type lectin 1	Marsupenaeus japonicus	-2.17129	5.29952	1.49013e-09	8.827e-08
TRINITY_DN20448_c0_g1_i6	0	#N/A	#N/A	-2.17023	5.38487	1.54496e-09	9.11728e-08
TRINITY_DN1390_c0_g1_i1	0	PREDICTED: uncharacterized protein LOC108671897	Hyalella azteca	-1.89786	2.30403	1.62089e-09	9.54741e-08
TRINITY_DN765_c0_g1_i3	0	#N/A	#N/A	-2.02185	1.75331	1.66638e-09	9.77859e-08
TRINITY_DN1962_c0_g1_i1	0	PREDICTED: neurogenic locus notch homolog protein 1-like	Hyalella azteca	-1.11109	4.075	1.69181e-09	9.90926e-08
TRINITY_DN2_c0_g3_i3	0	#N/A	#N/A	-1.61889	4.354	1.78702e-09	1.037e-07
TRINITY_DN55873_c0_g1_i1	Hemocyanin C chain;	hemocyanin subunit 1	Macrobrachium nipponense	-8.14316	2.54922	1.83155e-09	1.05662e-07
TRINITY_DN8698_c0_g1_i1	Receptor-interacting serine/threonine-protein kinase 4;	GH25076	Drosophila grimshawi	-1.96525	2.44707	1.83431e-09	1.05662e-07
TRINITY_DN11138_c0_g1_i10	Putative all-trans-retinol 13,14-reductase;	putative all-trans-retinol 13,14-reductase isoform X1	Eurytemora affinis	-1.87563	3.6055	2.11018e-09	1.18929e-07
TRINITY_DN45392_c0_g2_i1	Alkaline ceramidase;	alkaline ceramidase	Anopheles darlingi	-1.41529	2.19748	2.14116e-09	1.20458e-07
TRINITY_DN9181_c0_g1_i1	0	major facilitator superfamily domain-containing protein 6-like	Cimex lectularius	-2.86926	2.96708	2.26623e-09	1.26812e-07
TRINITY_DN11174_c0_g1_i1	Serine/threonine-protein kinase H1 homolog;	serine/threonine-protein kinase H1 homolog	Limulus polyphemus	-1.40517	1.42377	2.3611e-09	1.30968e-07
TRINITY_DN1022_c0_g1_i2	N-acetylgalactosamine-6-sulfatase;	PREDICTED: N-acetylgalactosamine-6-sulfatase-like	Hyalella azteca	-1.87943	5.42339	2.39706e-09	1.32243e-07
TRINITY_DN2289_c0_g1_i1	0	uncharacterized protein LOC111087353	Limulus polyphemus	-2.28796	3.38075	2.47115e-09	1.3578e-07
TRINITY_DN897_c1_g1_i2	ORM1-like protein 3;	PREDICTED: ORM1-like protein 2	Hyalella azteca	-9.49887	0.355541	2.80373e-09	1.51708e-07
TRINITY_DN2094_c0_g1_i1	0	peritrophin-44-like protein	Eriocheir sinensis	-1.89999	5.21723	2.88564e-09	1.54836e-07
TRINITY_DN13233_c0_g1_i3	0	#N/A	#N/A	-2.50254	1.49812	3.11377e-09	1.65098e-07
TRINITY_DN1802_c0_g2_i1	0	#N/A	#N/A	-1.38606	3.05432	3.10923e-09	1.65098e-07
TRINITY_DN2078_c0_g1_i2	0	#N/A	#N/A	-1.62564	4.15379	3.13584e-09	1.65412e-07
TRINITY_DN193_c0_g3_i1	0	hypothetical protein ALC62_13632, partial	Cyphomyrmex costatus	-1.28186	3.80352	3.12817e-09	1.65412e-07
TRINITY_DN7223_c0_g1_i1	0	#N/A	#N/A	-1.43953	2.23529	3.28224e-09	1.72571e-07
TRINITY_DN29837_c0_g2_i1	Ketimine reductase mu-crystallin;	Ketimine reductase mu-crystallin	Daphnia magna	-1.5251	0.383578	3.31226e-09	1.73567e-07
TRINITY_DN1561_c0_g1_i4	0	#N/A	#N/A	-1.75322	2.42176	3.32487e-09	1.73937e-07
TRINITY_DN50037_c1_g1_i2	0	Uncharacterized protein APZ42_029629	Daphnia magna	-1.64206	1.23598	3.56383e-09	1.85817e-07
TRINITY_DN275_c0_g1_i8	Serine/threonine-protein kinase nekl-2 {ECO:0000305};	Serine/threonine-protein kinase Nek8-like Protein	Tribolium castaneum	-1.57378	5.51316	3.73326e-09	1.94006e-07
TRINITY_DN35966_c2_g1_i1	0	#N/A	#N/A	-1.80207	1.08796	3.768e-09	1.95164e-07
TRINITY_DN62557_c0_g1_i1	40S ribosomal protein S5;	PREDICTED: 40S ribosomal protein S5	Nicrophorus vespilloides	-3.14644	-0.338364	3.7746e-09	1.95183e-07
TRINITY_DN11954_c0_g1_i4	Embryonic stem cell-specific 5-hydroxymethylcytosine-binding protein;	hypothetical protein DAPPUDRAFT_327362	Daphnia pulex	-1.34135	2.61667	3.81946e-09	1.96853e-07
TRINITY_DN16218_c0_g1_i2	0	hypothetical protein DAPPUDRAFT_72393, partial	Daphnia pulex	-2.14917	-0.620284	4.11396e-09	2.09618e-07
TRINITY_DN2713_c0_g1_i2	Pancreatic lipase-related protein 2 {ECO:0000250|UniProtKB:P54317};	pancreatic lipase	Litopenaeus vannamei	-2.08426	5.89376	4.19717e-09	2.13511e-07
TRINITY_DN80_c0_g2_i2	Pleckstrin homology domain-containing family F member 2;	pleckstrin homology domain-containing family F member 2 isoform X2	Nilaparvata lugens	-2.08613	1.53808	4.49966e-09	2.26326e-07
TRINITY_DN12744_c0_g1_i1	Oplophorus-luciferin 2-monooxygenase non-catalytic subunit;	oplophorus-luciferin 2-monooxygenase non-catalytic subunit-like	Limulus polyphemus	-3.67412	2.24351	4.64064e-09	2.3173e-07
TRINITY_DN2395_c0_g1_i1	0	#N/A	#N/A	-1.8582	4.76215	4.65927e-09	2.32119e-07
TRINITY_DN2210_c0_g2_i2	Ankyrin repeat domain-containing protein 17;	PREDICTED: ankyrin repeat domain-containing protein 17 isoform X2	Agrilus planipennis	-1.35194	3.29325	4.89176e-09	2.42929e-07
TRINITY_DN11600_c0_g1_i3	2-acylglycerol O-acyltransferase 2-A;	PREDICTED: 2-acylglycerol O-acyltransferase 1-like	Hyalella azteca	-1.85379	2.79088	4.93118e-09	2.44113e-07
TRINITY_DN9545_c0_g1_i1	NFX1-type zinc finger-containing protein 1;	PREDICTED: NFX1-type zinc finger-containing protein 1-like isoform X2	Hyalella azteca	-2.41084	5.34035	5.1136e-09	2.52346e-07
TRINITY_DN17810_c0_g1_i1	Serine/threonine-protein kinase PAK 1;	serine/threonine-protein kinase PAK 3-like isoform X6	Centruroides sculpturatus	-1.482	4.55603	5.18096e-09	2.54867e-07
TRINITY_DN6397_c0_g2_i1	Probable 4-coumarate--CoA ligase 4;	PREDICTED: probable 4-coumarate--CoA ligase 3	Hyalella azteca	-1.50482	1.96886	5.30868e-09	2.59521e-07
TRINITY_DN285_c0_g1_i5	0	PREDICTED: uncharacterized protein LOC108676592	Hyalella azteca	-2.58756	4.67999	5.39283e-09	2.63161e-07
TRINITY_DN6758_c0_g1_i1	Heparan-alpha-glucosaminide N-acetyltransferase;	heparan-alpha-glucosaminide N-acetyltransferase-like isoform X1	Zootermopsis nevadensis	-1.39694	0.283352	5.40989e-09	2.63236e-07
TRINITY_DN16223_c0_g3_i1	Cubilin;	PREDICTED: cubilin-like	Hyalella azteca	-1.41797	0.250886	5.57154e-09	2.69845e-07
TRINITY_DN9163_c0_g1_i1	0	#N/A	#N/A	-1.71711	4.69073	5.82813e-09	2.80538e-07
TRINITY_DN5769_c0_g1_i1	Serine/threonine-protein phosphatase 2A catalytic subunit alpha isoform;	serine/threonine-protein phosphatase PP2A catalytic subunit C isoform	Penaeus monodon	-1.33329	2.60277	5.98892e-09	2.87395e-07
TRINITY_DN1934_c0_g1_i1	0	#N/A	#N/A	-1.97178	1.55974	6.12287e-09	2.92926e-07
TRINITY_DN4950_c0_g3_i1	0	Uncharacterized protein APZ42_019325	Daphnia magna	-1.45945	2.10803	6.23274e-09	2.96372e-07
TRINITY_DN3462_c0_g1_i3	0	#N/A	#N/A	-2.22556	2.36274	6.42317e-09	3.04503e-07
TRINITY_DN5541_c0_g1_i1	MAM and LDL-receptor class A domain-containing protein 2;	MAM and LDL-receptor class A domain-containing protein 2-like	Limulus polyphemus	-2.53062	-0.336145	6.43334e-09	3.04524e-07
TRINITY_DN1596_c0_g1_i5	0	#N/A	#N/A	-1.58779	4.15439	6.57157e-09	3.10131e-07
TRINITY_DN2497_c0_g1_i3	Alcohol dehydrogenase [NADP(+)];	hypothetical protein DAPPUDRAFT_196566	Daphnia pulex	-1.54458	6.53131	6.64237e-09	3.13001e-07
TRINITY_DN4333_c0_g1_i1	0	PREDICTED: uncharacterized protein LOC108673556	Hyalella azteca	-2.67571	1.18353	6.6707e-09	3.13393e-07
TRINITY_DN5729_c0_g1_i5	Macrophage mannose receptor 1;	PREDICTED: macrophage mannose receptor 1-like, partial	Hyalella azteca	-2.36707	4.21315	6.96061e-09	3.25549e-07
TRINITY_DN4771_c0_g1_i4	0	#N/A	#N/A	-2.05652	1.70398	6.98536e-09	3.26219e-07
TRINITY_DN948_c0_g1_i1	0	#N/A	#N/A	-2.11641	3.73644	7.54588e-09	3.48244e-07
TRINITY_DN15710_c0_g5_i1	0	#N/A	#N/A	-1.68102	-0.117944	9.88521e-09	4.43151e-07
TRINITY_DN1136_c0_g1_i5	Protein FAM186A;	PREDICTED: uncharacterized protein DKFZp434B061-like, partial	Hyalella azteca	-1.76977	0.268841	1.154e-08	5.11481e-07
TRINITY_DN15144_c0_g3_i1	Nicotinamide phosphoribosyltransferase;	nicotinamide phosphoribosyltransferase-like isoform X1	Limulus polyphemus	-1.70862	0.840216	1.1839e-08	5.23993e-07
TRINITY_DN48150_c0_g1_i1	Nuclear factor NF-kappa-B p110 subunit;	PREDICTED: nuclear factor NF-kappa-B p110 subunit isoform X1	Nicrophorus vespilloides	-2.22627	3.58607	1.19687e-08	5.28705e-07
TRINITY_DN3433_c0_g6_i1	0	#N/A	#N/A	-1.74708	1.34643	1.20221e-08	5.29851e-07
TRINITY_DN1504_c0_g1_i2	Putative uncharacterized protein ART2;	PREDICTED: LOW QUALITY PROTEIN: uncharacterized protein LOC105736982	Apis florea	-1.55148	2.26049	1.21264e-08	5.337e-07
TRINITY_DN19734_c0_g1_i1	Glutathione peroxidase {ECO:0000303|PubMed:23567855};	glutathione peroxidase 3	Penaeus monodon	-2.02715	8.54069	1.38303e-08	6.02762e-07
TRINITY_DN2000_c0_g1_i1	0	#N/A	#N/A	-1.60083	0.591256	1.39619e-08	6.06811e-07
TRINITY_DN3920_c0_g1_i1	0	#N/A	#N/A	-1.2046	3.00139	1.40384e-08	6.09291e-07
TRINITY_DN1503_c0_g1_i2	0	PREDICTED: uncharacterized protein LOC108673556	Hyalella azteca	-2.3931	5.25895	1.41711e-08	6.14199e-07
TRINITY_DN21798_c0_g2_i1	0	PREDICTED: uncharacterized protein LOC108664518	Hyalella azteca	-2.03978	1.06375	1.43882e-08	6.21888e-07
TRINITY_DN12342_c0_g1_i2	Probable peroxisomal acyl-coenzyme A oxidase 1;	PREDICTED: probable peroxisomal acyl-coenzyme A oxidase 1	Hyalella azteca	-1.52909	2.77728	1.44804e-08	6.24152e-07
TRINITY_DN48150_c0_g3_i2	0	#N/A	#N/A	-2.25604	0.637278	1.45397e-08	6.25846e-07
TRINITY_DN704_c0_g1_i5	Thymidine phosphorylase;	spermatogonial stem-cell renewal factor	Fenneropenaeus chinensis	-1.79822	5.13699	1.46645e-08	6.30354e-07
TRINITY_DN26127_c0_g1_i1	Radical S-adenosyl methionine domain-containing protein 2;	radical S-adenosyl methionine domain-containing protein 2-like	Myzus persicae	-2.92872	-0.39338	1.48321e-08	6.36685e-07
TRINITY_DN8620_c0_g2_i1	0	Adhesion G protein-coupled receptor L4	Daphnia magna	-2.30371	1.02516	1.49782e-08	6.40323e-07
TRINITY_DN44850_c0_g1_i2	0	#N/A	#N/A	-1.29723	1.0979	1.64955e-08	6.99463e-07
TRINITY_DN987_c0_g1_i2	0	#N/A	#N/A	-2.43797	2.70235	1.65835e-08	7.02244e-07
TRINITY_DN11779_c0_g2_i1	40S ribosomal protein S2;	40S ribosomal protein S2-like protein	Sarcoptes scabiei	-1.68849	0.18733	1.71195e-08	7.22988e-07
TRINITY_DN21541_c0_g5_i1	0	#N/A	#N/A	-2.04148	2.48825	1.74951e-08	7.35876e-07
TRINITY_DN9085_c0_g3_i1	Protein ABHD17C {ECO:0000305};	PREDICTED: protein ABHD17B-like	Hyalella azteca	-2.9631	1.94759	1.84633e-08	7.7245e-07
TRINITY_DN19800_c0_g1_i7	Transcription factor GATA-4;	PREDICTED: GATA-binding factor A-like	Hyalella azteca	-2.17685	4.71839	1.94475e-08	8.0716e-07
TRINITY_DN9135_c0_g2_i1	0	#N/A	#N/A	-1.16324	1.43491	1.9558e-08	8.0998e-07
TRINITY_DN2455_c0_g1_i1	0	#N/A	#N/A	-5.68305	-0.305699	1.98043e-08	8.18719e-07
TRINITY_DN4846_c0_g1_i3	0	#N/A	#N/A	-2.23926	0.34377	2.01361e-08	8.31339e-07
TRINITY_DN13214_c0_g2_i1	0	#N/A	#N/A	-1.41899	0.157949	2.09901e-08	8.64319e-07
TRINITY_DN4308_c0_g3_i1	Serine/threonine-protein phosphatase 6 regulatory ankyrin repeat subunit A;	PREDICTED: serine/threonine-protein phosphatase 6 regulatory ankyrin repeat subunit A-like isoform X2	Nicrophorus vespilloides	-1.89792	1.93867	2.11104e-08	8.67144e-07
TRINITY_DN47568_c0_g1_i1	0	PREDICTED: alpha-protein kinase 1-like	Hyalella azteca	-1.56456	2.64834	2.11141e-08	8.67144e-07
TRINITY_DN10536_c0_g1_i1	0	#N/A	#N/A	-1.84517	-0.000786584	2.1319e-08	8.74414e-07
TRINITY_DN3253_c0_g1_i16	LIM domain only protein 7;	uncharacterized protein LOC110841474 isoform X5	Zootermopsis nevadensis	-2.41074	2.05617	2.24659e-08	9.16656e-07
TRINITY_DN19755_c0_g3_i1	Rac GTPase-activating protein 1;	rac GTPase-activating protein 1-like	Centruroides sculpturatus	-1.55939	1.43541	2.29054e-08	9.29457e-07
TRINITY_DN9766_c0_g1_i1	Acyl-CoA-binding domain-containing protein 5;	PREDICTED: acyl-CoA-binding domain-containing protein 5-like	Hyalella azteca	-1.33779	3.13699	2.29279e-08	9.29457e-07
TRINITY_DN2281_c0_g1_i5	SET and MYND domain-containing protein 4;	SET and MYND domain-containing protein 4-like	Eurytemora affinis	-1.96636	1.18465	2.30152e-08	9.31788e-07
TRINITY_DN43944_c0_g1_i1	0	#N/A	#N/A	-1.20565	4.62391	2.40082e-08	9.68239e-07
TRINITY_DN8249_c1_g1_i1	E3 ubiquitin-protein ligase RNF216;	PREDICTED: E3 ubiquitin-protein ligase RNF216-like, partial	Hyalella azteca	-1.96231	1.05541	2.55506e-08	1.02648e-06
TRINITY_DN20864_c0_g1_i1	0	Uncharacterized protein APZ42_009501, partial	Daphnia magna	-2.20091	1.48522	2.56275e-08	1.02825e-06
TRINITY_DN370_c0_g1_i2	Caspase-3;	caspase	Eriocheir sinensis	-1.40034	3.81638	2.57906e-08	1.03215e-06
TRINITY_DN1352_c0_g1_i1	Monocarboxylate transporter 12-B;	PREDICTED: uncharacterized protein LOC107267613	Cephus cinctus	-2.46	1.25809	2.67986e-08	1.0638e-06
TRINITY_DN26_c0_g4_i1	0	#N/A	#N/A	-1.54197	3.18744	2.67952e-08	1.0638e-06
TRINITY_DN8794_c0_g3_i1	Fibroblast growth factor receptor-like 1;	PREDICTED: fibroblast growth factor receptor-like 1	Hyalella azteca	-1.20945	2.82131	2.77345e-08	1.09457e-06
TRINITY_DN57596_c0_g2_i1	Ras-related protein Rab-26;	Ras-related protein Rab-37	Zootermopsis nevadensis	-1.40742	0.274467	2.79478e-08	1.1016e-06
TRINITY_DN37295_c0_g5_i1	0	#N/A	#N/A	-2.02694	0.638515	2.83137e-08	1.11322e-06
TRINITY_DN3729_c0_g1_i7	Lysosome-associated membrane glycoprotein 1;	lysosome-associated membrane glycoprotein 1-like	Centruroides sculpturatus	-2.15643	1.67779	2.85804e-08	1.1223e-06
TRINITY_DN2211_c1_g1_i2	0	hypothetical protein DAPPUDRAFT_119636	Daphnia pulex	-6.51975	0.985012	2.87322e-08	1.12685e-06
TRINITY_DN9751_c0_g1_i1	60S ribosomal protein L10a;	60S ribosomal protein L10a	Lepeophtheirus salmonis	-5.1067	-0.5128	2.92909e-08	1.14446e-06
TRINITY_DN60560_c0_g1_i1	0	#N/A	#N/A	-1.43421	0.973105	2.92809e-08	1.14446e-06
TRINITY_DN1685_c0_g1_i9	RING finger protein nhl-1;	RING finger protein nhl-1-like	Limulus polyphemus	-1.85879	4.00793	3.05024e-08	1.18736e-06
TRINITY_DN293_c0_g1_i2	0	#N/A	#N/A	-2.89799	5.41802	3.07591e-08	1.19341e-06
TRINITY_DN6103_c0_g2_i2	0	#N/A	#N/A	-2.15291	0.142377	3.11054e-08	1.2036e-06
TRINITY_DN23298_c0_g1_i1	0	#N/A	#N/A	-5.05975	0.843403	3.12972e-08	1.2081e-06
TRINITY_DN26_c0_g3_i2	Tigger transposable element-derived protein 1;	PREDICTED: jerky protein homolog-like	Papilio xuthus	-1.86237	3.83549	3.16264e-08	1.21601e-06
TRINITY_DN22268_c0_g1_i1	0	#N/A	#N/A	-1.38578	4.97992	3.3414e-08	1.27225e-06
TRINITY_DN8854_c0_g1_i1	N-acetylated-alpha-linked acidic dipeptidase 2;	hypothetical protein DAPPUDRAFT_303125	Daphnia pulex	-1.66626	1.16561	3.40226e-08	1.29072e-06
TRINITY_DN3545_c0_g1_i1	Talin-1;	Talin-2-like protein, partial	Procambarus clarkii	-1.17653	2.14127	3.47339e-08	1.31611e-06
TRINITY_DN38757_c0_g2_i1	0	#N/A	#N/A	-3.28545	-0.481324	3.64213e-08	1.36846e-06
TRINITY_DN8091_c0_g1_i2	0	PREDICTED: tigger transposable element-derived protein 1-like	Dufourea novaeangliae	-1.37843	1.08414	3.71785e-08	1.39357e-06
TRINITY_DN3990_c0_g1_i6	0	#N/A	#N/A	-1.31541	3.13295	3.77379e-08	1.41116e-06
TRINITY_DN3205_c0_g1_i7	0	#N/A	#N/A	-3.2519	-0.413045	3.78499e-08	1.41367e-06
TRINITY_DN359_c0_g3_i2	NFX1-type zinc finger-containing protein 1;	PREDICTED: NFX1-type zinc finger-containing protein 1-like isoform X1	Hyalella azteca	-1.79968	3.48669	3.80495e-08	1.4186e-06
TRINITY_DN55478_c0_g1_i5	Peroxisomal acyl-coenzyme A oxidase 1;	Acyl-coenzyme A oxidase	Daphnia magna	-1.59335	4.70232	3.90337e-08	1.45096e-06
TRINITY_DN146_c0_g1_i12	0	C-type lectin-1	Litopenaeus vannamei	-2.21372	3.41039	3.9288e-08	1.45868e-06
TRINITY_DN3134_c0_g1_i1	0	uncharacterized protein LOC111708564	Eurytemora affinis	-2.32177	2.89769	4.09553e-08	1.5063e-06
TRINITY_DN262_c0_g1_i2	0	PREDICTED: uncharacterized protein LOC107048797	Diachasma alloeum	-2.02992	2.02344	4.17344e-08	1.52958e-06
TRINITY_DN18523_c0_g1_i1	0	#N/A	#N/A	-1.24274	8.0569	4.29193e-08	1.56386e-06
TRINITY_DN34234_c0_g1_i1	Anti-lipopolysaccharide factor;	anti-lipopolysaccharide factor 3	Macrobrachium rosenbergii	-2.07213	0.587889	4.44922e-08	1.61554e-06
TRINITY_DN6628_c0_g4_i1	Niemann-Pick C1 protein;	PREDICTED: Niemann-Pick C1 protein-like isoform X4	Hyalella azteca	-2.56183	0.12983	4.4781e-08	1.62414e-06
TRINITY_DN19609_c0_g1_i1	0	PREDICTED: ras-related and estrogen-regulated growth inhibitor-like	Hyalella azteca	-1.33096	0.650497	4.51879e-08	1.637e-06
TRINITY_DN435_c0_g4_i1	Testis-expressed sequence 2 protein;	PREDICTED: testis-expressed sequence 2 protein-like	Hyalella azteca	-1.63238	0.0705691	4.77431e-08	1.72558e-06
TRINITY_DN3922_c0_g1_i1	Sodium/glucose cotransporter 4;	sodium/glucose cotransporter 4-like	Folsomia candida	-2.70625	7.86573	4.84142e-08	1.7438e-06
TRINITY_DN1269_c0_g1_i1	0	#N/A	#N/A	-5.79309	-0.992281	4.85688e-08	1.74736e-06
TRINITY_DN18185_c0_g6_i1	0	PREDICTED: uncharacterized protein LOC108666964 isoform X2	Hyalella azteca	-1.58804	2.17483	4.88352e-08	1.75493e-06
TRINITY_DN35059_c0_g2_i1	0	#N/A	#N/A	-1.87641	0.00700005	5.35914e-08	1.91269e-06
TRINITY_DN3877_c0_g1_i3	UDP-glucuronosyltransferase 2B15;	PREDICTED: 2-hydroxyacylsphingosine 1-beta-galactosyltransferase-like	Hyalella azteca	-2.6896	5.52259	5.42381e-08	1.93357e-06
TRINITY_DN11199_c2_g1_i2	Friend leukemia integration 1 transcription factor;	PREDICTED: uncharacterized protein LOC109599183	Aethina tumida	-1.92509	5.7968	5.48025e-08	1.95147e-06
TRINITY_DN493_c0_g1_i1	Peptidyl-prolyl cis-trans isomerase;	PREDICTED: uncharacterized protein LOC108672993 isoform X2	Hyalella azteca	-1.55584	2.54631	5.53105e-08	1.96732e-06
TRINITY_DN19400_c0_g2_i4	0	#N/A	#N/A	-2.35145	3.50174	5.59214e-08	1.98454e-06
TRINITY_DN533_c0_g1_i13	0	PREDICTED: proteoglycan 4-like isoform X2	Hyalella azteca	-8.57302	-0.522708	5.95183e-08	2.09794e-06
TRINITY_DN7192_c0_g1_i8	0	#N/A	#N/A	-1.57024	2.04091	5.98714e-08	2.10801e-06
TRINITY_DN4664_c0_g3_i1	0	PREDICTED: acylcarnitine hydrolase-like	Zeugodacus cucurbitae	-2.07582	1.32512	6.05349e-08	2.12659e-06
TRINITY_DN1555_c0_g1_i4	0	#N/A	#N/A	-1.89589	3.49632	6.05132e-08	2.12659e-06
TRINITY_DN14220_c0_g1_i5	Fatty acid-binding protein 2, liver;	fatty acid binding protein 10	Macrobrachium nipponense	-1.20983	8.47378	6.3671e-08	2.2243e-06
TRINITY_DN24947_c0_g1_i2	0	#N/A	#N/A	-2.23268	0.853446	6.6443e-08	2.30827e-06
TRINITY_DN7994_c0_g1_i1	Probable cytochrome P450 49a1;	PREDICTED: probable cytochrome P450 49a1	Hyalella azteca	-1.18826	5.56503	6.84162e-08	2.37156e-06
TRINITY_DN10253_c0_g3_i1	Inactive rhomboid protein 1;	PREDICTED: inactive rhomboid protein 1-like	Hyalella azteca	-1.07563	3.97539	6.85831e-08	2.37472e-06
TRINITY_DN18863_c0_g1_i1	0	patatin-like phospholipase domain-containing protein 3 isoform X2	Leptinotarsa decemlineata	-1.74492	1.05129	6.99502e-08	2.41562e-06
TRINITY_DN6273_c0_g4_i1	0	#N/A	#N/A	-1.47765	1.98286	6.99957e-08	2.41562e-06
TRINITY_DN6329_c0_g1_i1	0	#N/A	#N/A	-7.83938	-1.19139	7.21229e-08	2.4846e-06
TRINITY_DN15659_c0_g2_i2	0	#N/A	#N/A	-1.80437	5.86204	7.2153e-08	2.4846e-06
TRINITY_DN16223_c0_g2_i1	Cubilin;	PREDICTED: cubilin-like	Hyalella azteca	-1.20064	2.92306	7.22973e-08	2.48683e-06
TRINITY_DN18903_c0_g1_i4	0	#N/A	#N/A	-1.90295	0.585043	7.37231e-08	2.52756e-06
TRINITY_DN2104_c0_g1_i2	0	#N/A	#N/A	-3.37231	0.256962	7.72549e-08	2.62851e-06
TRINITY_DN30515_c0_g3_i1	Ubiquitin carboxyl-terminal hydrolase 22;	PREDICTED: ubiquitin carboxyl-terminal hydrolase 22-like, partial	Hyalella azteca	-2.04872	-0.151642	7.73985e-08	2.63054e-06
TRINITY_DN34168_c0_g1_i1	Multidrug resistance-associated protein 1;	multidrug resistance-associated protein 1 isoform X5	Copidosoma floridanum	-2.28126	0.955421	7.96893e-08	2.6967e-06
TRINITY_DN52319_c0_g1_i1	Peptidyl-prolyl cis-trans isomerase;	PREDICTED: peptidyl-prolyl cis-trans isomerase-like	Hyalella azteca	-2.51348	-0.151304	7.9985e-08	2.70379e-06
TRINITY_DN16515_c0_g1_i1	0	#N/A	#N/A	-2.2668	-0.36484	8.11388e-08	2.73394e-06
TRINITY_DN51_c0_g1_i3	Pentraxin fusion protein;	tachylectin	Macrobrachium rosenbergii	-1.11976	5.50544	8.18779e-08	2.75588e-06
TRINITY_DN449_c1_g1_i1	Clotting factor B {ECO:0000303|PubMed:3519594};	serine proteinase	Scylla paramamosain	-1.33332	1.87032	8.50606e-08	2.85381e-06
TRINITY_DN6842_c0_g1_i2	APOBEC1 complementation factor;	APOBEC1 complementation factor-like isoform X3	Centruroides sculpturatus	-2.08229	3.0735	8.77549e-08	2.93792e-06
TRINITY_DN8428_c1_g2_i3	0	#N/A	#N/A	-1.92266	-0.095378	8.84192e-08	2.957e-06
TRINITY_DN41847_c0_g1_i1	Caltractin ICL1f;	PREDICTED: caltractin-like	Plutella xylostella	-1.71301	-0.251929	8.92514e-08	2.98164e-06
TRINITY_DN4414_c0_g1_i1	0	PREDICTED: uncharacterized protein LOC108669104	Hyalella azteca	-1.28769	3.07243	8.98084e-08	2.99387e-06
TRINITY_DN6810_c0_g2_i1	0	#N/A	#N/A	-2.0074	-0.0398604	9.06732e-08	3.01948e-06
TRINITY_DN4612_c0_g1_i4	Endochitinase;	chitinase 1B	Macrobrachium nipponense	-2.84478	9.95407	9.62508e-08	3.18638e-06
TRINITY_DN3902_c0_g1_i4	0	#N/A	#N/A	-1.00573	3.18994	9.62951e-08	3.18638e-06
TRINITY_DN43888_c0_g1_i2	Targeting protein for Xklp2 homolog;	targeting protein for Xklp2 homolog	Limulus polyphemus	-1.66151	2.70397	9.7012e-08	3.19997e-06
TRINITY_DN2807_c0_g1_i2	Alpha-amylase 1;	amylase	Macrobrachium rosenbergii	-2.7009	8.43837	1.01426e-07	3.34205e-06
TRINITY_DN42217_c0_g1_i1	Derlin-2;	derlin-2	Cryptotermes secundus	-1.15268	1.51742	1.04741e-07	3.44402e-06
TRINITY_DN2132_c0_g2_i2	0	#N/A	#N/A	-2.7269	-0.810745	1.05146e-07	3.45374e-06
TRINITY_DN46855_c0_g1_i1	Anti-lipopolysaccharide factor {ECO:0000303|PubMed:20167286, ECO:0000303|PubMed:21168510, ECO:0000312|EMBL:ACM89169.2};	anti-lipopolysaccharide factor	Macrobrachium rosenbergii	-1.16872	3.17793	1.07437e-07	3.5179e-06
TRINITY_DN39361_c0_g1_i4	0	#N/A	#N/A	-1.87708	0.799214	1.08072e-07	3.535e-06
TRINITY_DN1136_c0_g1_i4	0	PREDICTED: uncharacterized protein DKFZp434B061-like, partial	Hyalella azteca	-1.55637	4.1541	1.16966e-07	3.78252e-06
TRINITY_DN2740_c0_g1_i1	Ras-related protein Rab-21;	PREDICTED: ras-related protein Rab-21 isoform X2	Halyomorpha halys	-1.11411	3.14178	1.19466e-07	3.84351e-06
TRINITY_DN815_c0_g1_i1	Protein scylla;	PREDICTED: protein charybde-like	Halyomorpha halys	-1.39985	5.49268	1.20273e-07	3.8655e-06
TRINITY_DN2864_c0_g7_i2	Vacuolar protein sorting-associated protein 13C;	vacuolar protein sorting-associated protein 13 isoform X2	Cryptotermes secundus	-1.25987	1.41532	1.21543e-07	3.8946e-06
TRINITY_DN19574_c0_g2_i1	0	PREDICTED: uncharacterized protein LOC108665563	Hyalella azteca	-3.0065	-0.7513	1.22009e-07	3.90529e-06
TRINITY_DN19868_c0_g2_i1	Lymphokine-activated killer T-cell-originated protein kinase;	hypothetical protein DAPPUDRAFT_300768	Daphnia pulex	-2.13227	-0.241438	1.22334e-07	3.90553e-06
TRINITY_DN5427_c0_g2_i1	0	#N/A	#N/A	-1.58174	1.95597	1.2239e-07	3.90553e-06
TRINITY_DN12763_c0_g2_i2	Cubilin;	PREDICTED: cubilin-like	Hyalella azteca	-1.99031	-0.385742	1.22988e-07	3.92062e-06
TRINITY_DN21798_c0_g3_i1	0	PREDICTED: uncharacterized protein LOC108664518	Hyalella azteca	-1.91399	-0.703182	1.269e-07	4.01671e-06
TRINITY_DN14240_c0_g1_i1	NEDD4-binding protein 2;	conserved hypothetical protein	Ixodes scapularis	-1.04999	1.78994	1.30046e-07	4.10384e-06
TRINITY_DN1548_c0_g1_i4	Cuticle protein 6;	chitin-binding protein	Macrobrachium nipponense	-3.57433	7.40921	1.33068e-07	4.18237e-06
TRINITY_DN1339_c1_g1_i1	0	PREDICTED: mediator of DNA damage checkpoint protein 1-like	Hyalella azteca	-1.16506	4.01084	1.3539e-07	4.24145e-06
TRINITY_DN5113_c0_g1_i3	0	#N/A	#N/A	-1.34163	2.16788	1.36453e-07	4.26735e-06
TRINITY_DN6705_c0_g3_i1	0	#N/A	#N/A	-2.05247	0.176253	1.40571e-07	4.37431e-06
TRINITY_DN7075_c0_g1_i16	0	#N/A	#N/A	-1.85692	2.24755	1.40931e-07	4.38116e-06
TRINITY_DN1756_c0_g1_i1	Syntenin-1;	syntenin	Marsupenaeus japonicus	-1.04977	6.50506	1.43635e-07	4.45638e-06
TRINITY_DN16220_c0_g1_i5	E3 ubiquitin-protein ligase PDZRN3;	E3 ubiquitin-protein ligase PDZRN3-like isoform X4	Limulus polyphemus	-8.27822	-0.793261	1.49052e-07	4.59263e-06
TRINITY_DN2725_c0_g1_i4	Poly [ADP-ribose] polymerase 12;	PREDICTED: uncharacterized protein LOC108666964 isoform X2	Hyalella azteca	-1.36813	4.56874	1.59649e-07	4.90947e-06
TRINITY_DN3051_c0_g1_i2	Acid phosphatase type 7 {ECO:0000305};	acid phosphatase	Litopenaeus vannamei	-2.65386	4.24099	1.60375e-07	4.92214e-06
TRINITY_DN11258_c0_g1_i2	Peroxisomal acyl-coenzyme A oxidase 1;	PREDICTED: probable peroxisomal acyl-coenzyme A oxidase 1	Hyalella azteca	-1.94438	5.87234	1.61872e-07	4.96324e-06
TRINITY_DN1561_c0_g1_i1	0	#N/A	#N/A	-1.87382	6.18897	1.65095e-07	5.05217e-06
TRINITY_DN49262_c0_g3_i1	Genome polyprotein;	Uncharacterized protein APZ42_014014	Daphnia magna	-1.77608	0.426927	1.65879e-07	5.07122e-06
TRINITY_DN17083_c0_g1_i1	Gonad-inhibiting hormone;	sinus gland peptide A precursor	Macrobrachium rosenbergii	-2.24965	1.09997	1.68149e-07	5.13558e-06
TRINITY_DN58099_c1_g1_i3	0	uncharacterized protein LOC106460009	Limulus polyphemus	-2.06286	1.11843	1.69825e-07	5.1767e-06
TRINITY_DN10572_c0_g1_i2	0	#N/A	#N/A	-2.0735	-0.268876	1.72051e-07	5.22973e-06
TRINITY_DN40055_c0_g1_i1	Monocarboxylate transporter 9;	PREDICTED: monocarboxylate transporter 13-like isoform X1	Megachile rotundata	-1.62511	0.70722	1.76573e-07	5.35115e-06
TRINITY_DN12949_c0_g5_i1	Death-associated protein kinase dapk-1;	death-associated protein kinase dapk-1-like isoform X2	Cryptotermes secundus	-1.15306	0.411693	1.77172e-07	5.36412e-06
TRINITY_DN29181_c0_g1_i3	Sulfotransferase 1C4;	PREDICTED: sulfotransferase family cytosolic 1B member 1-like	Hyalella azteca	-1.26942	2.92083	1.78355e-07	5.39472e-06
TRINITY_DN25495_c0_g1_i3	Oxidized low-density lipoprotein receptor 1;	C-type lectin 2	Marsupenaeus japonicus	-2.65647	3.10673	1.86207e-07	5.60519e-06
TRINITY_DN22591_c0_g1_i2	Fukutin-related protein;	hypothetical protein L798_10748	Zootermopsis nevadensis	-1.16305	3.81368	1.92564e-07	5.76882e-06
TRINITY_DN1708_c0_g1_i2	Probable sphingolipid transporter spinster homolog 1;	PREDICTED: protein spinster homolog 2-like	Hyalella azteca	-1.77686	1.19166	1.94574e-07	5.82345e-06
TRINITY_DN2733_c0_g1_i2	0	#N/A	#N/A	-1.87554	2.92832	2.03475e-07	6.07053e-06
TRINITY_DN27729_c0_g1_i9	0	#N/A	#N/A	-2.41333	1.34522	2.06311e-07	6.13958e-06
TRINITY_DN18863_c0_g3_i2	Patatin-like phospholipase domain-containing protein 2;	PREDICTED: patatin-like phospholipase domain-containing protein 2-like isoform X2	Apis dorsata	-2.3894	-0.391957	2.0692e-07	6.15185e-06
TRINITY_DN4664_c0_g1_i2	Carboxylesterase 4A;	juvenile hormone esterase-like protein	Portunus trituberculatus	-1.95985	2.64393	2.0777e-07	6.17125e-06
TRINITY_DN11099_c0_g1_i1	0	#N/A	#N/A	-1.42274	1.9821	2.09398e-07	6.21374e-06
TRINITY_DN49188_c0_g1_i1	Hemocyte protein-glutamine gamma-glutamyltransferase;	transglutaminase	Macrobrachium rosenbergii	-1.05934	3.83892	2.09804e-07	6.21989e-06
TRINITY_DN7075_c0_g1_i18	0	#N/A	#N/A	-1.96615	0.59635	2.14909e-07	6.35321e-06
TRINITY_DN327_c1_g2_i9	0	#N/A	#N/A	-6.74136	1.9572	2.25963e-07	6.63702e-06
TRINITY_DN20909_c0_g1_i1	DNA replication licensing factor MCM4;	PREDICTED: DNA replication licensing factor MCM4-like	Hyalella azteca	-1.21368	3.62897	2.32349e-07	6.79823e-06
TRINITY_DN1967_c0_g1_i2	GRAM domain-containing protein 1B;	PREDICTED: GRAM domain-containing protein 1B-like	Hyalella azteca	-2.01846	2.85957	2.38245e-07	6.96421e-06
TRINITY_DN16135_c0_g3_i1	0	#N/A	#N/A	-1.35525	1.09528	2.50601e-07	7.27114e-06
TRINITY_DN674_c0_g2_i1	Alkaline phosphatase, tissue-nonspecific isozyme;	Chain A, Crystal Structure Of Shrimp Alkaline Phosphatase With Phosphate Bound	0	-2.50987	6.76586	2.51627e-07	7.29415e-06
TRINITY_DN2106_c0_g2_i1	Apolipophorins;	beta-1,3-glucan-binding protein precursor	Astacus astacus	-5.95625	0.304385	2.53681e-07	7.34368e-06
TRINITY_DN19896_c0_g1_i2	0	#N/A	#N/A	-2.4867	0.0684512	2.55271e-07	7.36571e-06
TRINITY_DN4775_c0_g1_i5	UPF0392 protein F49C12.5;	uncharacterized protein LOC106463842	Limulus polyphemus	-1.96189	2.12129	2.55779e-07	7.37359e-06
TRINITY_DN529_c0_g1_i11	0	#N/A	#N/A	-1.34652	3.16324	2.57122e-07	7.4055e-06
TRINITY_DN12995_c0_g2_i1	0	#N/A	#N/A	-1.56001	1.82467	2.59529e-07	7.45427e-06
TRINITY_DN32205_c0_g2_i1	Solute carrier family 35 member F6;	PREDICTED: solute carrier family 35 member F6-like isoform X2	Hyalella azteca	-1.43355	3.06714	2.70756e-07	7.74126e-06
TRINITY_DN4016_c0_g1_i1	Phosphatidylinositol transfer protein alpha isoform;	phosphatidylinositol transfer protein alpha isoform isoform X2	Aedes aegypti	-1.10947	2.46914	2.85971e-07	8.11701e-06
TRINITY_DN3462_c0_g1_i1	0	#N/A	#N/A	-2.44394	-0.190635	2.91911e-07	8.25571e-06
TRINITY_DN7256_c0_g1_i1	0	#N/A	#N/A	-1.51317	1.01267	2.92629e-07	8.26856e-06
TRINITY_DN24054_c0_g1_i2	Phenoloxidase 2;	prophenoloxidase, partial	Macrobrachium rosenbergii	-1.01481	5.40315	3.07719e-07	8.64815e-06
TRINITY_DN66972_c0_g1_i1	0	#N/A	#N/A	-2.35962	0.186725	3.09309e-07	8.68505e-06
TRINITY_DN5866_c0_g1_i1	Kynurenine/alpha-aminoadipate aminotransferase, mitochondrial;	hypothetical protein DAPPUDRAFT_299942	Daphnia pulex	-1.13756	3.46458	3.20544e-07	8.97638e-06
TRINITY_DN9318_c0_g3_i1	0	#N/A	#N/A	-1.61347	0.535344	3.29562e-07	9.19604e-06
TRINITY_DN4740_c0_g1_i2	0	PREDICTED: uncharacterized protein LOC108665563	Hyalella azteca	-1.90621	4.46231	3.37628e-07	9.37105e-06
TRINITY_DN3529_c0_g1_i1	Tyrosine-protein kinase Src42A;	PREDICTED: tyrosine-protein kinase Src42A	Acyrthosiphon pisum	-1.56672	3.47978	3.39948e-07	9.41044e-06
TRINITY_DN684_c0_g1_i2	0	#N/A	#N/A	-2.404	1.98094	3.51026e-07	9.67435e-06
TRINITY_DN2881_c0_g1_i6	Failed axon connections homolog;	GST-N-Metaxin-like protein	Daphnia pulex	-1.35559	2.1368	3.57056e-07	9.82327e-06
TRINITY_DN26375_c0_g4_i1	Acidic amino acid decarboxylase GADL1;	cysteine sulfinic acid decarboxylase	Litopenaeus vannamei	-2.5552	-1.00875	3.57809e-07	9.83535e-06
TRINITY_DN420_c0_g1_i1	Indole-3-acetaldehyde oxidase;	aldehyde oxidase	Marsupenaeus japonicus	-1.55731	3.57035	3.59239e-07	9.85738e-06
TRINITY_DN7844_c0_g1_i1	0	#N/A	#N/A	-2.05309	-0.0943952	3.72418e-07	1.01479e-05
TRINITY_DN1861_c0_g1_i2	ETS domain-containing protein Elk-3;	uncharacterized protein LOC111866583 isoform X1	Cryptotermes secundus	-1.66509	4.53442	3.72363e-07	1.01479e-05
TRINITY_DN3198_c0_g1_i9	cAMP-dependent protein kinase type II regulatory subunit;	PREDICTED: cAMP-dependent protein kinase type II regulatory subunit-like	Hyalella azteca	-1.42286	5.20862	3.81834e-07	1.03828e-05
TRINITY_DN2211_c1_g1_i1	0	hypothetical protein DAPPUDRAFT_119636	Daphnia pulex	-6.726	-0.142449	3.87995e-07	1.05357e-05
TRINITY_DN3990_c0_g2_i1	0	#N/A	#N/A	-1.16192	3.46788	3.96139e-07	1.07104e-05
TRINITY_DN7121_c0_g3_i1	0	uncharacterized protein LOC106645836	Copidosoma floridanum	-1.34378	-0.0505957	4.24159e-07	1.13797e-05
TRINITY_DN8363_c0_g2_i1	Fatty-acid amide hydrolase 2;	PREDICTED: fatty-acid amide hydrolase 2-like	Hyalella azteca	-1.3704	2.67213	4.30484e-07	1.15001e-05
TRINITY_DN12283_c0_g1_i7	Retinol dehydrogenase 11;	Retinol dehydrogenase 14	Daphnia magna	-7.85723	-1.17533	4.49e-07	1.19438e-05
TRINITY_DN46893_c0_g1_i3	0	Uncharacterized protein APZ42_028986	Daphnia magna	-1.24172	0.681388	4.57836e-07	1.21274e-05
TRINITY_DN1928_c0_g1_i1	Copper-transporting ATPase 1;	copper-transporting ATPase 1 isoform X1	Cryptotermes secundus	-1.4402	3.60652	4.61918e-07	1.22252e-05
TRINITY_DN27087_c0_g1_i2	0	interferon regulatory factor	Litopenaeus vannamei	-1.7265	5.67065	4.65086e-07	1.22987e-05
TRINITY_DN1802_c0_g1_i1	0	#N/A	#N/A	-1.55367	0.64861	4.89614e-07	1.28389e-05
TRINITY_DN1475_c0_g1_i2	Apolipophorins;	dLp/HDL-BGBP precursor	Pontastacus leptodactylus	-2.27977	8.92802	4.91196e-07	1.28697e-05
TRINITY_DN458_c0_g1_i6	Techylectin-5B;	ficolin-like protein 2	Pacifastacus leniusculus	-1.73495	4.23326	4.92261e-07	1.28804e-05
TRINITY_DN42290_c0_g1_i2	Zygotic DNA replication licensing factor mcm6-B;	PREDICTED: DNA replication licensing factor MCM6-like	Hyalella azteca	-1.08933	2.78162	4.92468e-07	1.28804e-05
TRINITY_DN50064_c0_g1_i13	RNA-binding protein 38;	RNA-binding protein 24-B-like	Centruroides sculpturatus	-1.05881	4.09047	4.92838e-07	1.28804e-05
TRINITY_DN5696_c0_g1_i6	0	PREDICTED: uncharacterized protein LOC108681885	Hyalella azteca	-1.43476	1.87378	4.9748e-07	1.29585e-05
TRINITY_DN16460_c0_g2_i1	Protein bark beetle {ECO:0000303|PubMed:25704509};	PREDICTED: protein bark beetle-like	Hyalella azteca	-1.05817	0.981509	4.99472e-07	1.29995e-05
TRINITY_DN55821_c0_g2_i2	0	#N/A	#N/A	-1.43732	0.261463	5.02204e-07	1.30382e-05
TRINITY_DN3281_c0_g2_i1	0	#N/A	#N/A	-1.1902	1.58391	5.01849e-07	1.30382e-05
TRINITY_DN762_c0_g1_i11	0	#N/A	#N/A	-1.09233	4.18522	5.0956e-07	1.31854e-05
TRINITY_DN3152_c0_g1_i1	G1/S-specific cyclin-E;	cyclin E	Penaeus monodon	-1.09374	3.38105	5.12028e-07	1.32384e-05
TRINITY_DN10839_c1_g2_i2	0	#N/A	#N/A	-1.82809	1.09385	5.17612e-07	1.33607e-05
TRINITY_DN2918_c0_g1_i6	0	hypothetical protein IscW_ISCW024385	Ixodes scapularis	-1.95915	0.248569	5.27163e-07	1.35737e-05
TRINITY_DN6778_c1_g1_i1	0	Uncharacterized protein APZ42_034587	Daphnia magna	-1.79896	0.384701	5.46944e-07	1.40369e-05
TRINITY_DN6273_c0_g1_i2	0	#N/A	#N/A	-1.67932	4.91222	5.58849e-07	1.43101e-05
TRINITY_DN20506_c0_g1_i3	Normal mucosa of esophagus-specific gene 1 protein;	normal mucosa of esophagus-specific gene 1 protein-like	Limulus polyphemus	-1.40536	3.40935	5.59205e-07	1.43101e-05
TRINITY_DN9391_c0_g4_i1	0	hypothetical protein DAPPUDRAFT_245544	Daphnia pulex	-1.79401	1.04921	5.78349e-07	1.47463e-05
TRINITY_DN22191_c0_g1_i1	0	Uncharacterized protein APZ42_025183	Daphnia magna	-1.51579	2.38513	5.94787e-07	1.51039e-05
TRINITY_DN6628_c0_g3_i1	Niemann-Pick C1 protein;	PREDICTED: Niemann-Pick C1 protein-like isoform X1	Hyalella azteca	-3.12025	-0.465565	5.97694e-07	1.51654e-05
TRINITY_DN13319_c0_g2_i1	Condensin-2 complex subunit G2;	condensin-2 complex subunit G2-like	Limulus polyphemus	-1.22057	0.824628	6.0392e-07	1.52986e-05
TRINITY_DN8302_c0_g1_i1	0	#N/A	#N/A	-1.29325	1.63802	6.07902e-07	1.53871e-05
TRINITY_DN30733_c0_g1_i2	Aminopeptidase N;	PREDICTED: puromycin-sensitive aminopeptidase-like protein, partial	Hyalella azteca	-2.04265	0.487096	6.09013e-07	1.54028e-05
TRINITY_DN2864_c0_g3_i1	Vacuolar protein sorting-associated protein 13C;	vacuolar protein sorting-associated protein 13 isoform X3	Zootermopsis nevadensis	-1.32321	2.73908	6.09801e-07	1.54037e-05
TRINITY_DN16162_c0_g2_i1	Putative phosphoenolpyruvate synthase;	putative phosphoenolpyruvate synthase, partial	Stegodyphus mimosarum	-1.42233	-0.106903	6.23815e-07	1.57137e-05
TRINITY_DN8160_c0_g1_i1	0	#N/A	#N/A	-1.27351	4.95033	6.2645e-07	1.57567e-05
TRINITY_DN25069_c0_g2_i4	0	uncharacterized protein LOC107444937	Parasteatoda tepidariorum	-2.58666	7.03927	6.27088e-07	1.57582e-05
TRINITY_DN435_c0_g6_i1	Testis-expressed sequence 2 protein;	PREDICTED: testis-expressed sequence 2 protein-like	Hyalella azteca	-1.51291	1.01466	6.39865e-07	1.60535e-05
TRINITY_DN5154_c0_g4_i3	0	#N/A	#N/A	-1.14627	4.75537	6.5362e-07	1.63332e-05
TRINITY_DN13939_c1_g1_i1	0	PREDICTED: uncharacterized protein LOC108669804	Hyalella azteca	-1.19749	1.20717	6.56608e-07	1.63948e-05
TRINITY_DN37570_c0_g2_i1	0	#N/A	#N/A	-1.4056	0.268915	6.62625e-07	1.65319e-05
TRINITY_DN9435_c0_g1_i1	Serine/threonine-protein kinase pim-3;	protein serine threonine kinase	Litopenaeus vannamei	-1.03609	6.38168	6.65577e-07	1.65923e-05
TRINITY_DN813_c0_g1_i9	0	#N/A	#N/A	-1.51107	3.69073	6.67061e-07	1.66029e-05
TRINITY_DN5247_c0_g2_i1	Oryzain alpha chain;	cathepsin L-like proteinase precursor	Tribolium castaneum	-1.65216	1.69767	6.69924e-07	1.66609e-05
TRINITY_DN3882_c0_g1_i4	Esterase FE4;	juvenile hormone esterase-like protein	Portunus trituberculatus	-1.88381	6.0476	6.82209e-07	1.69396e-05
TRINITY_DN602_c0_g1_i2	0	PREDICTED: uncharacterized protein LOC108677898 isoform X1	Hyalella azteca	-2.41256	3.36403	7.11607e-07	1.75859e-05
TRINITY_DN23847_c0_g2_i2	MAM and LDL-receptor class A domain-containing protein 2;	MAM and LDL-receptor class A domain-containing protein 2-like	Parasteatoda tepidariorum	-2.03968	3.23149	7.2806e-07	1.78937e-05
TRINITY_DN562_c0_g1_i2	0	#N/A	#N/A	-1.45463	1.23991	7.32707e-07	1.79938e-05
TRINITY_DN16129_c0_g1_i1	Deoxyribose-phosphate aldolase;	deoxyribose-phosphate aldolase	Cryptotermes secundus	-1.00522	3.09449	7.37736e-07	1.8089e-05
TRINITY_DN1596_c0_g1_i3	0	#N/A	#N/A	-1.64823	4.27388	7.45936e-07	1.82187e-05
TRINITY_DN2281_c0_g1_i4	SET and MYND domain-containing protein 4;	SET and MYND domain-containing protein 4-like	Eurytemora affinis	-1.24408	3.55756	7.47291e-07	1.82376e-05
TRINITY_DN712_c0_g1_i4	Hemocyanin A chain;	hemocyanin	Macrobrachium nipponense	-1.72857	4.57592	7.5541e-07	1.84071e-05
TRINITY_DN13060_c0_g1_i1	Interferon-induced very large GTPase 1;	VLIG2	Macrobrachium rosenbergii	-1.97097	3.61323	7.64228e-07	1.85642e-05
TRINITY_DN10590_c0_g2_i1	Xylem cysteine proteinase 1;	PREDICTED: cathepsin L1-like	Tetranychus urticae	-1.55942	0.67903	7.6355e-07	1.85642e-05
TRINITY_DN5661_c0_g1_i8	Protein muscleblind;	PREDICTED: CREB-binding protein-like isoform X7	Solenopsis invicta	-1.26925	4.41015	7.64092e-07	1.85642e-05
TRINITY_DN19290_c0_g1_i1	0	#N/A	#N/A	-1.82143	-0.49487	7.7152e-07	1.87124e-05
TRINITY_DN725_c0_g1_i3	Cytochrome P450 4c3;	cytochrome P450 V20	Macrobrachium nipponense	-1.9239	5.52403	7.98012e-07	1.92803e-05
TRINITY_DN3224_c0_g1_i3	Extended synaptotagmin-3;	extended synaptotagmin-3-like, partial	Limulus polyphemus	-1.4787	1.56452	8.04899e-07	1.94018e-05
TRINITY_DN15905_c0_g1_i1	Venom carboxylesterase-6;	juvenile hormone esterase-like carboxylesterase 1	Eriocheir sinensis	-1.87219	4.2866	8.1647e-07	1.96505e-05
TRINITY_DN50583_c1_g1_i1	0	#N/A	#N/A	-1.79767	-0.329925	8.34228e-07	2.00317e-05
TRINITY_DN12678_c0_g2_i1	0	#N/A	#N/A	-1.46286	1.34045	8.3632e-07	2.00666e-05
TRINITY_DN2978_c0_g2_i1	0	protein tramtrack, alpha isoform isoform X1	Aedes aegypti	-1.59594	1.27289	8.51004e-07	2.03565e-05
TRINITY_DN1548_c0_g1_i13	Cuticle protein 7;	chitin-binding protein	Macrobrachium nipponense	-3.40222	7.13177	8.64263e-07	2.06265e-05
TRINITY_DN8755_c0_g1_i3	Mucolipin-3;	PREDICTED: mucolipin-3-like isoform X4	Hyalella azteca	-2.12967	1.90734	8.80492e-07	2.09532e-05
TRINITY_DN27536_c0_g1_i1	Neuronal acetylcholine receptor subunit alpha-6;	PREDICTED: acetylcholine receptor subunit beta-like 1	Hyalella azteca	-1.09567	2.35407	8.80628e-07	2.09532e-05
TRINITY_DN4991_c0_g1_i2	0	#N/A	#N/A	-1.82537	0.382238	8.98413e-07	2.13052e-05
TRINITY_DN5412_c0_g1_i2	0	#N/A	#N/A	-1.55238	4.90096	8.98823e-07	2.13052e-05
TRINITY_DN1531_c1_g1_i1	0	#N/A	#N/A	-2.02811	5.44106	9.10972e-07	2.15769e-05
TRINITY_DN9016_c0_g1_i1	0	#N/A	#N/A	-2.38322	-0.215902	9.44057e-07	2.22931e-05
TRINITY_DN4033_c0_g1_i1	0	#N/A	#N/A	-1.53207	1.00746	9.51655e-07	2.24387e-05
TRINITY_DN9138_c0_g3_i1	E3 ubiquitin-protein ligase TRIM32;	PREDICTED: nuclear factor 7, ovary-like	Hyalella azteca	-1.81335	1.78986	9.60464e-07	2.25954e-05
TRINITY_DN16013_c0_g1_i1	0	#N/A	#N/A	-1.69431	0.179422	9.60308e-07	2.25954e-05
TRINITY_DN2864_c0_g6_i1	Vacuolar protein sorting-associated protein 13A;	Vacuolar protein sorting-associated protein 13A-like Protein	Tribolium castaneum	-1.22988	2.24278	9.76056e-07	2.28935e-05
TRINITY_DN3162_c0_g1_i1	0	PREDICTED: uncharacterized protein LOC108673043	Hyalella azteca	-2.32406	5.25693	9.76875e-07	2.28955e-05
TRINITY_DN7676_c0_g1_i1	Mannan endo-1,4-beta-mannosidase;	PREDICTED: mannan endo-1,4-beta-mannosidase-like	Hyalella azteca	-2.46291	5.20681	9.98691e-07	2.33197e-05
TRINITY_DN6109_c0_g1_i3	ATP-binding cassette sub-family A member 3;	PREDICTED: ATP-binding cassette sub-family A member 1-like	Hyalella azteca	-2.16503	2.22548	1.00629e-06	2.34621e-05
TRINITY_DN52805_c0_g1_i1	40S ribosomal protein S7;	ribosomal protein S7	Lysiphlebus testaceipes	-3.44459	-0.397063	1.01352e-06	2.35781e-05
TRINITY_DN3568_c0_g1_i1	0	#N/A	#N/A	-1.69769	0.491032	1.0207e-06	2.37275e-05
TRINITY_DN3532_c0_g1_i7	Methyl farnesoate epoxidase {ECO:0000305};	cytochrome P450 epoxidase-like protein	Portunus trituberculatus	-1.56177	5.16782	1.03444e-06	2.39757e-05
TRINITY_DN3011_c0_g1_i2	Beta-glucuronidase;	PREDICTED: beta-glucuronidase-like	Hyalella azteca	-2.04331	6.72606	1.05171e-06	2.43221e-05
TRINITY_DN1279_c0_g1_i2	Xanthine dehydrogenase;	PREDICTED: xanthine dehydrogenase/oxidase-like	Hyalella azteca	-1.97002	6.27391	1.07771e-06	2.47953e-05
TRINITY_DN25446_c0_g2_i1	Cytochrome P450 2L1;	PREDICTED: cytochrome P450 2L1-like	Hyalella azteca	-2.96547	0.735526	1.10293e-06	2.53382e-05
TRINITY_DN17079_c0_g2_i1	Cytochrome P450 9e2;	PREDICTED: cytochrome P450 9e2-like isoform X2	Hyalella azteca	-2.25332	1.12349	1.11506e-06	2.55795e-05
TRINITY_DN13280_c0_g2_i1	0	#N/A	#N/A	-1.37685	0.830936	1.12298e-06	2.57424e-05
TRINITY_DN4217_c0_g1_i1	Beta-hexosaminidase subunit alpha;	PREDICTED: beta-hexosaminidase subunit beta-like isoform X2	Hyalella azteca	-2.14708	2.79832	1.14808e-06	2.62027e-05
TRINITY_DN2725_c0_g2_i1	Poly [ADP-ribose] polymerase 12;	PREDICTED: uncharacterized protein LOC108666964 isoform X1	Hyalella azteca	-1.16726	3.22786	1.16337e-06	2.65322e-05
TRINITY_DN3990_c0_g1_i3	0	#N/A	#N/A	-1.29501	2.25478	1.20724e-06	2.74529e-05
TRINITY_DN178_c2_g1_i1	0	#N/A	#N/A	-1.0768	3.74311	1.20917e-06	2.74768e-05
TRINITY_DN22846_c0_g1_i1	0	#N/A	#N/A	-1.32939	0.394659	1.22401e-06	2.77939e-05
TRINITY_DN11940_c0_g2_i1	0	#N/A	#N/A	-1.73038	2.17839	1.22875e-06	2.78612e-05
TRINITY_DN3111_c0_g1_i6	0	#N/A	#N/A	-1.47594	1.93546	1.24069e-06	2.8076e-05
TRINITY_DN46453_c0_g1_i1	Peroxisomal membrane protein 11B;	peroxisomal membrane protein 11B isoform X1	Zootermopsis nevadensis	-1.44886	0.514977	1.24091e-06	2.8076e-05
TRINITY_DN4685_c0_g2_i1	Ankyrin-1;	uncharacterized protein LOC110674852 isoform X2	Aedes aegypti	-1.44686	2.84185	1.25147e-06	2.82332e-05
TRINITY_DN2138_c0_g1_i1	Prostaglandin reductase 1;	PREDICTED: prostaglandin reductase 1-like	Hyalella azteca	-1.52319	4.67664	1.25416e-06	2.82736e-05
TRINITY_DN5574_c0_g1_i1	Retinoid-inducible serine carboxypeptidase;	PREDICTED: retinoid-inducible serine carboxypeptidase-like	Hyalella azteca	-1.75168	5.78228	1.26134e-06	2.8415e-05
TRINITY_DN6996_c0_g2_i6	Protein GDAP2 homolog;	PREDICTED: protein GDAP2 homolog, partial	Aethina tumida	-1.57568	1.02185	1.27365e-06	2.86513e-05
TRINITY_DN1164_c0_g1_i1	0	#N/A	#N/A	-1.38774	2.6167	1.27865e-06	2.87429e-05
TRINITY_DN13685_c0_g1_i1	Low-density lipoprotein receptor-related protein 6;	hypothetical protein DAPPUDRAFT_310287	Daphnia pulex	-1.24495	-0.0453374	1.29648e-06	2.90189e-05
TRINITY_DN3075_c0_g1_i2	0	#N/A	#N/A	-1.21764	3.41803	1.3026e-06	2.91351e-05
TRINITY_DN3794_c0_g1_i5	Carbonyl reductase [NADPH] 1;	Carbonyl reductase	NADPH	-1.94295	3.06132	1.31285e-06	2.93226e-05
TRINITY_DN4740_c0_g1_i1	0	PREDICTED: uncharacterized protein LOC108665563	Hyalella azteca	-1.82658	3.11424	1.36344e-06	3.03875e-05
TRINITY_DN32968_c1_g1_i1	0	#N/A	#N/A	-2.46842	1.51047	1.42366e-06	3.155e-05
TRINITY_DN3978_c0_g1_i1	0	probable endochitinase	Limulus polyphemus	-1.29591	4.40237	1.42741e-06	3.15884e-05
TRINITY_DN12144_c0_g1_i1	0	PREDICTED: uncharacterized protein LOC108669106	Hyalella azteca	-2.12615	4.62665	1.45139e-06	3.20063e-05
TRINITY_DN20762_c0_g1_i1	0	#N/A	#N/A	-1.94619	1.10942	1.46953e-06	3.23152e-05
TRINITY_DN27_c0_g1_i4	Paxillin;	leupaxin isoform X4	Cryptotermes secundus	-1.24417	4.69816	1.4904e-06	3.26596e-05
TRINITY_DN1251_c0_g4_i1	0	#N/A	#N/A	-2.85728	-0.0251969	1.50174e-06	3.28852e-05
TRINITY_DN2806_c0_g1_i1	Alpha-N-acetylglucosaminidase;	hypothetical protein B7P43_G14430, partial	Cryptotermes secundus	-1.43003	1.47931	1.55561e-06	3.39224e-05
TRINITY_DN45061_c1_g1_i1	0	#N/A	#N/A	-1.03732	2.33777	1.58195e-06	3.44249e-05
TRINITY_DN10572_c0_g5_i2	Tyrosyl-DNA phosphodiesterase 2;	PREDICTED: tyrosyl-DNA phosphodiesterase 2-like	Hyalella azteca	-1.61674	0.737605	1.584e-06	3.44456e-05
TRINITY_DN29836_c1_g1_i1	Mucolipin-3;	PREDICTED: mucolipin-3-like	Bactrocera dorsalis	-1.30806	0.821354	1.59362e-06	3.46308e-05
TRINITY_DN28455_c0_g2_i2	Myb-related protein A;	PREDICTED: uncharacterized protein LOC108679714	Hyalella azteca	-1.33674	0.350293	1.60365e-06	3.48246e-05
TRINITY_DN5729_c0_g3_i1	Macrophage mannose receptor 1;	PREDICTED: macrophage mannose receptor 1-like, partial	Hyalella azteca	-3.02905	2.58374	1.6396e-06	3.54334e-05
TRINITY_DN12368_c0_g1_i2	0	#N/A	#N/A	-1.5117	8.05727	1.64305e-06	3.54835e-05
TRINITY_DN16798_c0_g2_i2	Poly [ADP-ribose] polymerase 12;	PREDICTED: poly	ADP-ribose	-1.19949	2.26858	1.69964e-06	3.65796e-05
TRINITY_DN12619_c0_g1_i1	Cyclic AMP response element-binding protein A;	PREDICTED: uncharacterized protein LOC108668710	Hyalella azteca	-1.25935	2.97554	1.704e-06	3.66482e-05
TRINITY_DN4255_c0_g1_i1	Golgi apparatus protein 1;	Golgi apparatus protein 1	Orussus abietinus	-1.13018	1.50228	1.71944e-06	3.69549e-05
TRINITY_DN40_c1_g3_i2	Acidic mammalian chitinase;	chitinase 3B	Macrobrachium nipponense	-2.59284	4.63589	1.72494e-06	3.70477e-05
TRINITY_DN435_c0_g3_i2	0	PREDICTED: testis-expressed sequence 2 protein isoform X3	Aethina tumida	-2.17538	-0.541818	1.76877e-06	3.78853e-05
TRINITY_DN18417_c0_g1_i1	0	#N/A	#N/A	-1.41319	0.834276	1.78765e-06	3.82374e-05
TRINITY_DN1030_c0_g1_i5	Eye-specific diacylglycerol kinase;	diacylglycerol kinase, partial	Neogonodactylus oerstedii	-1.04499	5.17483	1.80819e-06	3.8624e-05
TRINITY_DN1969_c0_g1_i4	Angiopoietin-1;	ficolin	Macrobrachium nipponense	-1.07605	4.3437	1.81129e-06	3.86639e-05
TRINITY_DN14024_c0_g4_i1	Transmembrane and coiled-coil domain-containing protein 4;	PREDICTED: transmembrane and coiled-coil domain-containing protein 4-like	Hyalella azteca	-1.44405	2.65336	1.82281e-06	3.88834e-05
TRINITY_DN5907_c0_g2_i1	Trypsin-7;	trypsin	Euphausia superba	-2.37341	6.03009	1.86798e-06	3.96579e-05
TRINITY_DN9902_c0_g1_i2	0	#N/A	#N/A	-1.85828	0.0930798	1.8737e-06	3.97524e-05
TRINITY_DN11591_c0_g1_i1	Peptidyl-prolyl cis-trans isomerase F, mitochondrial;	PREDICTED: uncharacterized protein LOC108671443	Hyalella azteca	-2.44387	3.02816	1.88863e-06	4.0015e-05
TRINITY_DN21413_c0_g3_i2	0	#N/A	#N/A	-1.40504	0.234061	1.89199e-06	4.00591e-05
TRINITY_DN5942_c0_g1_i1	Amino acid transporter ANTL1 {ECO:0000305};	amino acid transporter AVT1J-like	Limulus polyphemus	-1.47233	2.76761	1.95331e-06	4.11903e-05
TRINITY_DN3237_c0_g1_i1	0	PREDICTED: uncharacterized protein LOC108664518	Hyalella azteca	-1.3319	2.52668	1.96362e-06	4.13263e-05
TRINITY_DN13725_c0_g2_i1	Mannosyl-oligosaccharide alpha-1,2-mannosidase IA {ECO:0000312|FlyBase:FBgn0259170};	PREDICTED: mannosyl-oligosaccharide 1,2-alpha-mannosidase IA-like	Hyalella azteca	-1.11738	1.44507	2.02984e-06	4.23765e-05
TRINITY_DN2281_c0_g1_i7	SET and MYND domain-containing protein 4;	SET and MYND domain-containing protein 4-like	Eurytemora affinis	-1.60843	2.96416	2.06823e-06	4.31455e-05
TRINITY_DN44378_c0_g3_i1	0	Uncharacterized protein APZ42_012632	Daphnia magna	-1.55884	0.00520704	2.07715e-06	4.32489e-05
TRINITY_DN27817_c0_g2_i1	0	hypothetical protein	Scylla paramamosain	-1.49584	1.29208	2.089e-06	4.34472e-05
TRINITY_DN7647_c0_g1_i1	Alcohol dehydrogenase class-3;	alcohol dehydrogenase class -3, partial	Procambarus clarkii	-1.15679	5.51333	2.17867e-06	4.51228e-05
TRINITY_DN1994_c0_g4_i1	0	PREDICTED: uncharacterized protein LOC105556506, partial	Vollenhovia emeryi	-1.16624	2.04457	2.18399e-06	4.52031e-05
TRINITY_DN38929_c1_g1_i1	Endoglucanase E-4;	endo-beta-1,4-glucanase, partial	Austrothelphusa transversa	-2.52676	-0.25352	2.19162e-06	4.53311e-05
TRINITY_DN5752_c0_g1_i2	Mitochondrial amidoxime-reducing component 1;	PREDICTED: mitochondrial amidoxime-reducing component 1	Camponotus floridanus	-1.49542	2.46117	2.20157e-06	4.5447e-05
TRINITY_DN12048_c0_g6_i1	0	#N/A	#N/A	-1.77367	0.943878	2.20466e-06	4.54808e-05
TRINITY_DN7287_c0_g1_i1	0	#N/A	#N/A	-1.50627	4.18264	2.22039e-06	4.5775e-05
TRINITY_DN17181_c0_g1_i13	Chitin synthase 1;	chitin synthase	Macrobrachium nipponense	-1.76156	5.78113	2.22854e-06	4.5913e-05
TRINITY_DN25265_c0_g1_i1	Annexin B11;	PREDICTED: annexin B9-like isoform X2	Tribolium castaneum	-1.88429	2.42647	2.24143e-06	4.61177e-05
TRINITY_DN40_c1_g3_i1	Acidic mammalian chitinase;	chitinase 3B	Macrobrachium nipponense	-2.34144	5.42485	2.26135e-06	4.64971e-05
TRINITY_DN21458_c0_g2_i1	eIF-2-alpha kinase GCN2 {ECO:0000250|UniProtKB:Q9QZ05};	PREDICTED: eIF-2-alpha kinase GCN2	Cephus cinctus	-1.14317	0.895869	2.26871e-06	4.66179e-05
TRINITY_DN15487_c0_g1_i3	S-adenosylmethionine synthase;	S-adenosylmethionine synthase-like	Parasteatoda tepidariorum	-2.94648	-0.777024	2.32049e-06	4.7526e-05
TRINITY_DN12276_c0_g1_i2	Regucalcin;	PREDICTED: uncharacterized protein LOC108672784	Hyalella azteca	-1.61159	1.56774	2.34949e-06	4.79945e-05
TRINITY_DN6628_c0_g2_i1	Niemann-Pick C1 protein;	PREDICTED: Niemann-Pick C1 protein isoform X4	Monomorium pharaonis	-2.55645	1.75784	2.35914e-06	4.81329e-05
TRINITY_DN3990_c0_g1_i7	0	#N/A	#N/A	-1.41614	0.714856	2.45862e-06	4.99308e-05
TRINITY_DN1317_c0_g1_i2	UDP-glucuronosyltransferase 2B14;	PREDICTED: UDP-glucuronosyltransferase-like isoform X2	Hyalella azteca	-2.7653	-0.768324	2.4805e-06	5.03425e-05
TRINITY_DN13868_c0_g3_i2	Talin-2;	Talin-2-like protein, partial	Procambarus clarkii	-1.46658	0.289547	2.56132e-06	5.17148e-05
TRINITY_DN47208_c0_g1_i2	0	#N/A	#N/A	-1.78902	0.492992	2.57853e-06	5.1962e-05
TRINITY_DN998_c0_g1_i2	Phosphoenolpyruvate carboxykinase [GTP], mitochondrial;	phosphoenolpyruvate carboxykinase	Litopenaeus vannamei	-1.06189	12.0709	2.61421e-06	5.26132e-05
TRINITY_DN20461_c0_g1_i1	0	#N/A	#N/A	-1.59777	1.78805	2.65898e-06	5.34114e-05
TRINITY_DN11730_c0_g2_i1	Ankyrin-3;	PREDICTED: serine/threonine-protein phosphatase 6 regulatory ankyrin repeat subunit B-like, partial	Wasmannia auropunctata	-1.31389	1.91358	2.6717e-06	5.3564e-05
TRINITY_DN298_c1_g5_i1	0	#N/A	#N/A	-1.21758	1.64502	2.6766e-06	5.36279e-05
TRINITY_DN1548_c0_g1_i2	Cuticle protein 6;	cuticle protein 6-like	Folsomia candida	-3.23067	6.61336	2.68647e-06	5.37568e-05
TRINITY_DN3646_c0_g1_i1	Probable E3 ubiquitin-protein ligase DTX2;	PREDICTED: uncharacterized protein LOC108677886 isoform X2	Hyalella azteca	-1.05672	2.71483	2.69651e-06	5.3889e-05
TRINITY_DN57070_c0_g2_i1	0	#N/A	#N/A	-1.39756	0.567864	2.70998e-06	5.40892e-05
TRINITY_DN2540_c0_g1_i2	Aldehyde dehydrogenase, dimeric NADP-preferring;	PREDICTED: aldehyde dehydrogenase, dimeric NADP-preferring-like isoform X2	Hyalella azteca	-1.76566	1.68906	2.73911e-06	5.4497e-05
TRINITY_DN990_c0_g3_i2	0	#N/A	#N/A	-1.2297	1.75234	2.79507e-06	5.55399e-05
TRINITY_DN1955_c0_g1_i1	Serine/threonine-protein phosphatase 6 regulatory ankyrin repeat subunit B;	PREDICTED: death-associated protein kinase 1	Microplitis demolitor	-1.59581	1.89981	2.84443e-06	5.63063e-05
TRINITY_DN4392_c0_g1_i1	Broad-complex core protein isoforms 1/2/3/4/5;	PREDICTED: mediator of RNA polymerase II transcription subunit 25-like isoform X2	Hyalella azteca	-1.29567	3.34926	2.85467e-06	5.64021e-05
TRINITY_DN17815_c0_g2_i1	0	lectin	Macrobrachium rosenbergii	-1.32754	2.37538	2.86098e-06	5.64913e-05
TRINITY_DN19400_c0_g2_i1	Cyclic GMP-AMP synthase;	cyclic GMP-AMP synthase-like	Onthophagus taurus	-2.06919	0.624101	2.88432e-06	5.69163e-05
TRINITY_DN336_c0_g1_i1	2-hydroxyacylsphingosine 1-beta-galactosyltransferase;	PREDICTED: UDP-glucuronosyltransferase 2B19-like isoform X1	Hyalella azteca	-2.96648	1.74609	2.93918e-06	5.79259e-05
TRINITY_DN74_c0_g1_i3	0	#N/A	#N/A	-1.44365	2.30769	2.96398e-06	5.8268e-05
TRINITY_DN1638_c0_g1_i6	C-type lectin domain family 17, member A;	CTLDcp3	Macrobrachium nipponense	-1.4333	1.94293	2.99064e-06	5.86816e-05
TRINITY_DN2955_c1_g2_i1	0	#N/A	#N/A	-1.08866	0.533474	3.01049e-06	5.89236e-05
TRINITY_DN34168_c0_g4_i1	Multidrug resistance-associated protein 1;	PREDICTED: multidrug resistance-associated protein 1 isoform X1	Bemisia tabaci	-2.26102	1.38468	3.02481e-06	5.90932e-05
TRINITY_DN5879_c0_g1_i2	0	#N/A	#N/A	-1.10082	1.39442	3.03201e-06	5.9197e-05
TRINITY_DN19960_c0_g1_i1	0	#N/A	#N/A	-1.74864	0.146056	3.04252e-06	5.93051e-05
TRINITY_DN776_c0_g1_i3	LIM and SH3 domain protein Lasp;	LIM and SH3 domain protein, partial	Spodoptera littoralis	-1.67225	2.28726	3.07034e-06	5.9722e-05
TRINITY_DN2995_c0_g2_i1	Elongation factor 1-alpha;	hypothetical protein AMK59_8238	Oryctes borbonicus	-1.52557	3.74719	3.16576e-06	6.13876e-05
TRINITY_DN7846_c0_g1_i1	0	PREDICTED: uncharacterized protein LOC108677414	Hyalella azteca	-1.40103	8.5525	3.18325e-06	6.16738e-05
TRINITY_DN1816_c0_g1_i7	Crustapain;	RecName: Full=Crustapain; AltName: Full=NsCys; Flags: Precursor	0	-2.04847	8.83817	3.2164e-06	6.22538e-05
TRINITY_DN28052_c0_g1_i1	0	#N/A	#N/A	-2.11893	3.01184	3.31457e-06	6.39172e-05
TRINITY_DN2355_c0_g1_i1	Acid sphingomyelinase-like phosphodiesterase 3b;	Acid sphingomyelinase-like phosphodiesterase 3b, partial	Stegodyphus mimosarum	-1.25072	1.92417	3.40935e-06	6.54228e-05
TRINITY_DN9604_c0_g1_i4	0	#N/A	#N/A	-1.11988	2.20931	3.43127e-06	6.58032e-05
TRINITY_DN10401_c0_g1_i2	Cation-independent mannose-6-phosphate receptor;	PREDICTED: cation-independent mannose-6-phosphate receptor-like isoform X3	Hyalella azteca	-1.05463	4.4968	3.58327e-06	6.84666e-05
TRINITY_DN22205_c0_g2_i1	0	#N/A	#N/A	-1.57275	1.3231	3.64174e-06	6.92882e-05
TRINITY_DN14220_c0_g1_i6	Fatty acid-binding protein 2, liver;	fatty acid binding protein 10	Macrobrachium nipponense	-1.37794	11.29	3.65449e-06	6.94464e-05
TRINITY_DN46130_c0_g1_i1	Xaa-Pro dipeptidase;	PREDICTED: xaa-Pro dipeptidase-like	Hyalella azteca	-1.23967	7.50893	3.83302e-06	7.25749e-05
TRINITY_DN812_c0_g1_i13	Facilitated trehalose transporter Tret1-2 homolog {ECO:0000250|UniProtKB:Q8MKK4};	facilitated trehalose transporter Tret1-like isoform X4	Pseudomyrmex gracilis	-1.57038	3.24219	3.87448e-06	7.33156e-05
TRINITY_DN8761_c0_g1_i1	0	PREDICTED: uncharacterized protein LOC108673555	Hyalella azteca	-1.6173	3.19292	3.89883e-06	7.35986e-05
TRINITY_DN1488_c0_g1_i1	0	PREDICTED: uncharacterized protein LOC108666520 isoform X2	Hyalella azteca	-1.1255	5.48795	3.92364e-06	7.39779e-05
TRINITY_DN2967_c0_g1_i1	0	#N/A	#N/A	-1.04224	0.564979	3.99011e-06	7.50546e-05
TRINITY_DN1753_c0_g1_i1	Sushi, von Willebrand factor type A, EGF and pentraxin domain-containing protein 1;	#N/A	#N/A	-1.17891	3.94691	4.00141e-06	7.52179e-05
TRINITY_DN4810_c0_g1_i2	Heat shock 70 kDa protein 1;	heat shock protein	Cherax destructor	-1.92206	4.19663	4.03053e-06	7.56745e-05
TRINITY_DN1288_c0_g1_i2	0	#N/A	#N/A	-1.28776	2.85917	4.22253e-06	7.85265e-05
TRINITY_DN602_c0_g1_i9	0	PREDICTED: uncharacterized protein LOC108677898 isoform X1	Hyalella azteca	-2.20593	1.4927	4.23523e-06	7.87159e-05
TRINITY_DN38409_c0_g1_i6	Transmembrane protein 45B;	transmembrane protein 45B-like	Limulus polyphemus	-1.46706	4.7112	4.24393e-06	7.88309e-05
TRINITY_DN584_c0_g1_i2	0	crustin 6, partial	Macrobrachium rosenbergii	-1.79797	2.73536	4.28234e-06	7.93563e-05
TRINITY_DN1225_c0_g1_i1	UDP-glucuronosyltransferase 1-7C;	PREDICTED: UDP-glucuronosyltransferase-like isoform X1	Hyalella azteca	-1.61111	4.41437	4.33139e-06	8.00285e-05
TRINITY_DN4870_c0_g1_i1	0	GTP phosphoenolpyruvate carboxykinase, partial	Macrobrachium nipponense	-1.0481	4.29031	4.3437e-06	8.02058e-05
TRINITY_DN6418_c0_g2_i2	Solute carrier family 46 member 3;	PREDICTED: proton-coupled folate transporter-like	Hyalella azteca	-1.06109	4.51494	4.3605e-06	8.04241e-05
TRINITY_DN844_c1_g1_i1	0	#N/A	#N/A	-1.61054	1.91358	4.39448e-06	8.10033e-05
TRINITY_DN29774_c0_g1_i1	Ankyrin-2 {ECO:0000250|UniProtKB:Q01484};	ankyrin repeat domain-containing protein 39-like	Parasteatoda tepidariorum	-1.924	0.255336	4.51621e-06	8.29057e-05
TRINITY_DN3138_c0_g1_i4	0	#N/A	#N/A	-2.45534	1.94467	4.52056e-06	8.2937e-05
TRINITY_DN32991_c0_g2_i1	Ras-related protein ced-10;	ras-like GTP-binding protein RhoL	Drosophila obscura	-1.63094	2.7886	4.52887e-06	8.29922e-05
TRINITY_DN4308_c0_g2_i3	0	#N/A	#N/A	-1.58998	3.32478	4.53687e-06	8.30902e-05
TRINITY_DN1504_c0_g1_i9	Putative uncharacterized protein ART2;	Uncharacterized protein APZ42_024615	Daphnia magna	-1.15893	9.52617	4.67941e-06	8.55009e-05
TRINITY_DN8087_c0_g1_i1	Ribonucleoside-diphosphate reductase subunit M2;	ribonucleoside-diphosphate reductase subunit M2 B-like	Limulus polyphemus	-1.01143	5.01168	4.74856e-06	8.66128e-05
TRINITY_DN8963_c0_g1_i4	0	#N/A	#N/A	-1.34868	0.672854	4.83995e-06	8.79725e-05
TRINITY_DN15809_c0_g1_i2	Cytosolic non-specific dipeptidase;	PREDICTED: cytosolic non-specific dipeptidase-like isoform X2	Hyalella azteca	-1.00456	6.13614	4.89616e-06	8.89427e-05
TRINITY_DN6537_c0_g2_i1	0	uncharacterized protein LOC111866840	Cryptotermes secundus	-1.24529	3.98219	4.91703e-06	8.92183e-05
TRINITY_DN13375_c0_g2_i2	0	#N/A	#N/A	-1.75885	-0.754497	4.95547e-06	8.97599e-05
TRINITY_DN4066_c0_g1_i2	Kelch-like protein diablo {ECO:0000250|UniProtKB:Q9VUU5};	kelch-like protein diablo isoform X1	Cryptotermes secundus	-1.2295	3.78632	4.99508e-06	9.04251e-05
TRINITY_DN11641_c0_g2_i1	0	#N/A	#N/A	-1.49668	0.485494	5.05126e-06	9.12838e-05
TRINITY_DN21169_c2_g1_i1	Venom carboxylesterase-6;	PREDICTED: cholinesterase 1-like	Hyalella azteca	-2.72941	1.73368	5.06256e-06	9.13945e-05
TRINITY_DN27253_c0_g3_i1	0	#N/A	#N/A	-1.0114	0.433314	5.12607e-06	9.22633e-05
TRINITY_DN30415_c0_g1_i2	Peptidyl-prolyl cis-trans isomerase-like 4;	peptidyl-prolyl cis-trans isomerase sig-7	Trichogramma pretiosum	-1.4371	-0.675485	5.13479e-06	9.23673e-05
TRINITY_DN13418_c0_g1_i1	Ras-related protein Rab-32;	Rab32	Macrobrachium rosenbergii	-1.29543	2.63828	5.18695e-06	9.30918e-05
TRINITY_DN61260_c0_g1_i1	0	#N/A	#N/A	-1.23161	0.938686	5.25722e-06	9.41834e-05
TRINITY_DN21393_c0_g3_i1	Rho guanine nucleotide exchange factor 10;	PREDICTED: rho guanine nucleotide exchange factor 10-like protein isoform X3	Nicrophorus vespilloides	-2.45783	2.35075	5.26426e-06	9.42095e-05
TRINITY_DN2654_c0_g2_i4	Vascular endothelial growth factor receptor 1;	PDGF and VEGF related receptor 1	Pacifastacus leniusculus	-2.20162	3.69602	5.2767e-06	9.43782e-05
TRINITY_DN2722_c0_g1_i1	0	#N/A	#N/A	-1.81221	6.82964	5.29125e-06	9.45845e-05
TRINITY_DN2406_c0_g1_i1	0	#N/A	#N/A	-1.96133	0.260888	5.31719e-06	9.49398e-05
TRINITY_DN42001_c0_g4_i1	0	#N/A	#N/A	-1.89903	0.458607	5.34629e-06	9.52991e-05
TRINITY_DN5907_c0_g1_i2	0	#N/A	#N/A	-2.55669	-0.042741	5.39236e-06	9.59183e-05
TRINITY_DN293_c0_g1_i5	0	#N/A	#N/A	-5.28402	3.02519	5.42643e-06	9.64304e-05
TRINITY_DN25495_c0_g1_i1	Oxidized low-density lipoprotein receptor 1;	C-type lectin 2	Marsupenaeus japonicus	-2.62415	3.02754	5.47232e-06	9.70462e-05
TRINITY_DN24984_c0_g1_i3	0	#N/A	#N/A	-1.50391	4.72437	5.50474e-06	9.72908e-05
TRINITY_DN4922_c0_g1_i1	Formimidoyltransferase-cyclodeaminase;	formimidoyltransferase-cyclodeaminase-like	Eurytemora affinis	-1.4	5.20189	5.53527e-06	9.76651e-05
TRINITY_DN66623_c0_g1_i1	40S ribosomal protein S3a-2 {ECO:0000255|HAMAP-Rule:MF_03122};	ribosomal protein S3	Chironomus riparius	-3.40384	-0.677194	5.54279e-06	9.77428e-05
TRINITY_DN17079_c0_g1_i1	Cytochrome P450 9e2;	uncharacterized protein LOC108906388	Anoplophora glabripennis	-2.05994	-0.139829	5.57559e-06	9.82659e-05
TRINITY_DN11393_c0_g1_i4	0	#N/A	#N/A	-3.12501	-0.359638	5.58675e-06	9.84072e-05
TRINITY_DN4975_c1_g2_i1	Zinc transporter ZIP1;	PREDICTED: GATA zinc finger domain-containing protein 14-like	Hyalella azteca	-1.27794	2.65742	5.6174e-06	9.88915e-05
TRINITY_DN3493_c0_g3_i2	Box A-binding factor;	transcription factor GATA-4-like isoform X2	Zootermopsis nevadensis	-1.74028	2.53884	5.66855e-06	9.96644e-05
TRINITY_DN26908_c0_g2_i1	ATP-binding cassette sub-family A member 5;	PREDICTED: LOW QUALITY PROTEIN: ATP-binding cassette sub-family A member 5-like	Aethina tumida	-1.21043	2.96322	5.67084e-06	9.96644e-05
TRINITY_DN2806_c0_g3_i1	Alpha-N-acetylglucosaminidase;	alpha-N-acetylglucosaminidase isoform X4	Zootermopsis nevadensis	-1.40411	0.690556	5.72562e-06	0.000100458
TRINITY_DN199_c1_g1_i1	Low density lipoprotein receptor adapter protein 1;	PREDICTED: low density lipoprotein receptor adapter protein 1-B-like isoform X2	Hyalella azteca	-1.31851	1.57534	5.73796e-06	0.000100618
TRINITY_DN2499_c0_g1_i6	0	#N/A	#N/A	-1.38338	1.70184	5.83819e-06	0.00010209
TRINITY_DN4855_c0_g1_i1	0	#N/A	#N/A	-2.25125	1.70428	5.94492e-06	0.000103841
TRINITY_DN9812_c0_g2_i3	0	#N/A	#N/A	-1.63968	1.3469	6.05614e-06	0.000105724
TRINITY_DN3138_c0_g1_i2	0	#N/A	#N/A	-1.93894	0.61472	6.06369e-06	0.000105797
TRINITY_DN4967_c0_g1_i1	0	#N/A	#N/A	-1.87279	3.80992	6.08446e-06	0.000106101
TRINITY_DN1784_c0_g2_i1	ETS homologous factor;	PREDICTED: uncharacterized protein LOC108666540	Hyalella azteca	-2.2098	1.61948	6.09342e-06	0.000106198
TRINITY_DN13096_c0_g1_i1	Ceramide synthase 6;	PREDICTED: ceramide synthase 6-like	Hyalella azteca	-1.22589	3.05564	6.10384e-06	0.000106261
TRINITY_DN36068_c0_g3_i1	0	#N/A	#N/A	-1.16291	0.765416	6.20407e-06	0.000107707
TRINITY_DN6693_c0_g1_i1	0	uncharacterized protein LOC111718083	Eurytemora affinis	-1.89334	8.06708	6.21935e-06	0.000107808
TRINITY_DN22464_c0_g1_i1	0	PREDICTED: uncharacterized protein LOC108665673	Hyalella azteca	-2.21302	2.46358	6.23698e-06	0.000108039
TRINITY_DN1574_c0_g1_i13	Inositol hexakisphosphate and diphosphoinositol-pentakisphosphate kinase;	Inositol hexakisphosphate and diphosphoinositol-pentakisphosphate kinase	Apis cerana cerana	-1.42327	3.4471	6.24732e-06	0.000108132
TRINITY_DN2174_c0_g1_i1	Saccharopine dehydrogenase-like oxidoreductase;	saccharopine dehydrogenase-like oxidoreductase	Folsomia candida	-1.01184	3.84206	6.35206e-06	0.000109488
TRINITY_DN2953_c0_g2_i1	Sucrase-isomaltase, intestinal;	alpha glucosidase	Litopenaeus vannamei	-3.12488	5.68299	6.42113e-06	0.00011054
TRINITY_DN8249_c1_g3_i1	0	#N/A	#N/A	-1.71803	1.50171	6.42722e-06	0.00011054
TRINITY_DN3462_c1_g1_i1	0	#N/A	#N/A	-2.03282	1.22329	6.51136e-06	0.000111803
TRINITY_DN6006_c0_g2_i1	Microsomal glutathione S-transferase 1;	microsomal prostaglandin E synthase	Penaeus monodon	-1.00928	5.42528	6.54944e-06	0.000112334
TRINITY_DN13890_c0_g1_i2	Protein argonaute-3 {ECO:0000255|HAMAP-Rule:MF_03032};	argonaute-3	Macrobrachium rosenbergii	-1.10628	3.33754	6.55805e-06	0.000112378
TRINITY_DN35609_c0_g1_i1	0	#N/A	#N/A	-2.32865	0.349461	6.59098e-06	0.000112737
TRINITY_DN640_c0_g1_i1	Phospholipid scramblase 2;	phospholipid scramblase 2-like isoform X1	Centruroides sculpturatus	-1.1744	3.17942	6.70973e-06	0.000114581
TRINITY_DN19490_c0_g1_i6	Facilitated trehalose transporter Tret1 {ECO:0000250|UniProtKB:Q7PIR5};	PREDICTED: facilitated trehalose transporter Tret1 isoform X3	Diachasma alloeum	-1.56962	4.85606	6.74612e-06	0.000115014
TRINITY_DN3815_c0_g1_i7	Heat shock protein 81-3;	heat shock protein 90	Daphnia magna	-2.64724	-0.340798	6.75954e-06	0.00011518
TRINITY_DN21453_c0_g4_i1	0	#N/A	#N/A	-1.41079	1.04721	6.88362e-06	0.00011704
TRINITY_DN1317_c0_g1_i4	2-hydroxyacylsphingosine 1-beta-galactosyltransferase;	PREDICTED: UDP-glucuronosyltransferase-like isoform X2	Hyalella azteca	-1.74792	3.20345	6.89342e-06	0.000117143
TRINITY_DN57807_c0_g1_i2	Phosphoenolpyruvate carboxykinase [GTP];	GTP phosphoenolpyruvate carboxykinase, partial	Macrobrachium nipponense	-2.74402	5.00292	6.96003e-06	0.000118211
TRINITY_DN25536_c0_g1_i1	0	PREDICTED: uncharacterized protein LOC108668618	Hyalella azteca	-1.44736	1.38066	6.98054e-06	0.000118431
TRINITY_DN5110_c0_g2_i3	DNA polymerase III PolC-type {ECO:0000255|HAMAP-Rule:MF_00356};	PREDICTED: uncharacterized protein LOC103317126	Nasonia vitripennis	-1.60203	3.07695	7.00691e-06	0.000118814
TRINITY_DN38456_c0_g1_i2	0	#N/A	#N/A	-2.15572	1.78318	7.01765e-06	0.000118932
TRINITY_DN9120_c0_g1_i6	Facilitated trehalose transporter Tret1 {ECO:0000250|UniProtKB:Q7PIR5};	glucose transporter 2	Litopenaeus vannamei	-1.24069	3.91673	7.02425e-06	0.000118979
TRINITY_DN15756_c0_g1_i2	Hepatocyte nuclear factor 4-alpha;	hepatocyte nuclear factor 4-gamma isoform X2	Parasteatoda tepidariorum	-1.64512	2.79485	7.13283e-06	0.000120493
TRINITY_DN998_c0_g1_i8	Phosphoenolpyruvate carboxykinase [GTP], mitochondrial;	phosphoenolpyruvate carboxykinase	Litopenaeus vannamei	-2.27601	6.19435	7.18783e-06	0.000121291
TRINITY_DN11398_c0_g1_i1	0	#N/A	#N/A	-1.47445	-0.179048	7.29542e-06	0.000122974
TRINITY_DN14707_c0_g1_i1	Endoglucanase E-4;	endo-beta-1,4-glucanase, partial	Coenobita rugosus	-2.4753	2.04225	7.33243e-06	0.000123465
TRINITY_DN762_c0_g1_i7	0	#N/A	#N/A	-10.3126	1.14384	7.35236e-06	0.000123734
TRINITY_DN36585_c0_g1_i1	Tripartite motif-containing protein 2;	PREDICTED: uncharacterized protein LOC108673908, partial	Hyalella azteca	-1.52401	3.1023	7.5844e-06	0.000127186
TRINITY_DN2494_c0_g2_i3	0	#N/A	#N/A	-1.31836	0.481595	7.59432e-06	0.00012726
TRINITY_DN498_c0_g1_i7	0	PREDICTED: uncharacterized protein LOC108681885	Hyalella azteca	-1.23364	3.268	7.60735e-06	0.000127342
TRINITY_DN9476_c0_g2_i1	0	#N/A	#N/A	-1.73024	-0.102498	7.68563e-06	0.000128446
TRINITY_DN32395_c1_g1_i7	Multidrug resistance-associated protein 1;	PREDICTED: LOW QUALITY PROTEIN: multidrug resistance-associated protein 1-like	Aethina tumida	-1.4782	4.19569	7.71711e-06	0.000128904
TRINITY_DN13098_c1_g2_i4	Transmembrane protein 229B;	transmembrane protein 229B-like	Limulus polyphemus	-1.72813	2.48481	7.75357e-06	0.000129444
TRINITY_DN19479_c0_g1_i4	Roquin-1;	PREDICTED: E3 ubiquitin-protein ligase TRIM31-like	Hyalella azteca	-1.24853	3.42838	7.94653e-06	0.000132032
TRINITY_DN1014_c0_g1_i1	0	#N/A	#N/A	-1.91134	0.954909	8.13158e-06	0.000134607
TRINITY_DN47082_c0_g1_i2	0	#N/A	#N/A	-1.74944	0.720004	8.24773e-06	0.00013617
TRINITY_DN4612_c0_g1_i6	Endochitinase;	chitinase 1B	Macrobrachium nipponense	-2.58327	6.29832	8.41306e-06	0.000138528
TRINITY_DN31019_c0_g1_i4	0	#N/A	#N/A	-1.25172	-0.144112	8.44145e-06	0.000138804
TRINITY_DN4612_c0_g2_i1	Endochitinase;	chitinase 1C	Macrobrachium nipponense	-2.33363	10.3965	8.55522e-06	0.000140353
TRINITY_DN52319_c0_g2_i1	0	Transposable element P transposase	Folsomia candida	-1.66832	1.58357	8.55932e-06	0.000140353
TRINITY_DN3552_c1_g1_i7	0	PREDICTED: uncharacterized protein LOC108736594	Agrilus planipennis	-1.70688	4.11754	8.56572e-06	0.000140385
TRINITY_DN11053_c0_g1_i3	Carboxypeptidase B;	RecName: Full=Carboxypeptidase B	0	-1.98512	3.13187	8.63317e-06	0.000141268
TRINITY_DN33_c0_g3_i1	0	#N/A	#N/A	-1.03509	3.14781	8.66233e-06	0.000141598
TRINITY_DN13550_c0_g7_i1	Exportin-4;	PREDICTED: exportin-4-like	Hyalella azteca	-1.15849	0.697495	8.71516e-06	0.000142387
TRINITY_DN1223_c0_g5_i1	0	PREDICTED: uncharacterized protein LOC108675333	Hyalella azteca	-1.21258	0.121145	8.77871e-06	0.000143134
TRINITY_DN10351_c2_g3_i1	0	#N/A	#N/A	-1.11714	0.138732	8.77916e-06	0.000143134
TRINITY_DN3990_c0_g1_i1	0	#N/A	#N/A	-1.13296	0.967365	8.81207e-06	0.000143585
TRINITY_DN298_c1_g3_i1	0	#N/A	#N/A	-1.20685	4.55004	8.89253e-06	0.000144606
TRINITY_DN728_c0_g1_i3	0	hypothetical protein DAPPUDRAFT_217123	Daphnia pulex	-2.41017	1.47263	8.92911e-06	0.000145126
TRINITY_DN29026_c0_g1_i1	Amino acid transporter ANT1 {ECO:0000305};	PREDICTED: amino acid transporter ANT1-like	Hyalella azteca	-1.04171	1.0886	9.12413e-06	0.000148142
TRINITY_DN32517_c0_g2_i1	Peptidyl-prolyl cis-trans isomerase FKBP8;	PREDICTED: peptidyl-prolyl cis-trans isomerase FKBP8-like	Hyalella azteca	-1.18982	1.96393	9.13329e-06	0.000148214
TRINITY_DN15533_c0_g1_i3	0	hypothetical protein L798_10748	Zootermopsis nevadensis	-1.5967	2.2094	9.16263e-06	0.000148525
TRINITY_DN10759_c0_g7_i1	0	#N/A	#N/A	-1.46754	-0.308176	9.18999e-06	0.000148826
TRINITY_DN13282_c1_g3_i2	T-box-containing protein TBX6L;	dorsocross	Parhyale hawaiensis	-1.17896	3.5558	9.23461e-06	0.000149317
TRINITY_DN3729_c0_g1_i4	Lysosome-associated membrane glycoprotein 1;	PREDICTED: lysosome-associated membrane glycoprotein 1-like	Hyalella azteca	-1.62308	3.49023	9.34233e-06	0.000150825
TRINITY_DN514_c0_g1_i1	Acidic mammalian chitinase;	chitinase	Pandalopsis japonica	-2.22187	7.04032	9.39786e-06	0.000151589
TRINITY_DN5_c0_g1_i2	Venom carboxylesterase-6;	juvenile hormone esterase-like protein 1	Portunus trituberculatus	-1.92985	7.98279	9.48867e-06	0.000152873
TRINITY_DN2020_c0_g2_i1	0	hypothetical protein DAPPUDRAFT_213114	Daphnia pulex	-1.39516	3.24608	9.59263e-06	0.000154468
TRINITY_DN1531_c0_g1_i8	0	peritrophin-44-like protein	Eriocheir sinensis	-1.45669	5.32191	9.62148e-06	0.000154853
TRINITY_DN6452_c0_g1_i1	0	PREDICTED: uncharacterized protein LOC108667142	Hyalella azteca	-2.2973	3.16468	9.63789e-06	0.000155038
TRINITY_DN13619_c0_g1_i2	0	#N/A	#N/A	-1.38175	0.23034	9.74763e-06	0.000156722
TRINITY_DN4089_c1_g1_i1	0	PREDICTED: uncharacterized protein LOC108673560 isoform X2	Hyalella azteca	-1.74274	7.5195	9.7963e-06	0.000157424
TRINITY_DN725_c0_g1_i5	Cytochrome P450 4c3;	cytochrome P450 V20	Macrobrachium nipponense	-1.30033	7.69647	9.92456e-06	0.000159077
TRINITY_DN1926_c0_g1_i8	0	PREDICTED: ensconsin isoform X6	Ooceraea biroi	-8.10607	-0.949587	1.0013e-05	0.000160167
TRINITY_DN6865_c0_g1_i1	Methyltransferase-like protein 7A;	PREDICTED: methyltransferase-like protein 7A	Hyalella azteca	-1.14043	4.83565	1.01112e-05	0.000161491
TRINITY_DN3213_c0_g1_i1	Protein NipSnap homolog 3A;	hypothetical protein DAPPUDRAFT_314411	Daphnia pulex	-1.50891	3.10871	1.02002e-05	0.000162829
TRINITY_DN19011_c0_g1_i1	0	uncharacterized protein LOC111718083	Eurytemora affinis	-1.70625	0.158564	1.02165e-05	0.000163006
TRINITY_DN2293_c3_g1_i1	0	adipolin-like isoform X1	Centruroides sculpturatus	-1.12353	1.79762	1.02691e-05	0.00016343
TRINITY_DN5858_c0_g6_i1	Ras GTPase-activating protein 1;	PREDICTED: ras GTPase-activating protein 1-like	Hyalella azteca	-1.05843	1.67734	1.02674e-05	0.00016343
TRINITY_DN2609_c0_g1_i1	Annexin A3;	PREDICTED: annexin A7-like	Hyalella azteca	-1.68381	9.35711	1.03992e-05	0.000165164
TRINITY_DN4533_c0_g3_i1	Neurobeachin;	neurobeachin isoform X11	Orussus abietinus	-1.37683	1.09945	1.04206e-05	0.00016542
TRINITY_DN9934_c0_g2_i1	0	#N/A	#N/A	-2.98838	-0.398123	1.05137e-05	0.000166813
TRINITY_DN9899_c0_g1_i1	0	obstructor J1	Cherax quadricarinatus	-1.54787	4.4756	1.05718e-05	0.000167517
TRINITY_DN36555_c0_g3_i1	0	PREDICTED: uncharacterized protein LOC108682520	Hyalella azteca	-1.33416	1.74835	1.05884e-05	0.00016766
TRINITY_DN33367_c0_g1_i1	Solute carrier family 35 member F6;	PREDICTED: solute carrier family 35 member F6-like isoform X2	Hyalella azteca	-1.55507	1.65328	1.07372e-05	0.000169246
TRINITY_DN37295_c0_g1_i2	DE-cadherin;	Le1-cadherin	Ligia exotica	-1.7819	3.86076	1.0838e-05	0.000170321
TRINITY_DN25960_c0_g2_i2	Poly [ADP-ribose] polymerase 12;	PREDICTED: uncharacterized protein LOC108666964 isoform X2	Hyalella azteca	-1.36453	1.8942	1.09027e-05	0.000170995
TRINITY_DN7564_c0_g1_i3	Acidic mammalian chitinase;	chitinase 4	Macrobrachium nipponense	-2.13393	0.846269	1.09399e-05	0.000171492
TRINITY_DN2256_c0_g1_i9	Techylectin-5A;	penlectin 5-2	Penaeus monodon	-1.38729	4.76035	1.1037e-05	0.000172928
TRINITY_DN363_c0_g1_i9	Alpha-amylase 1;	amylase	Eriocheir sinensis	-1.66081	0.352932	1.12092e-05	0.000175362
TRINITY_DN11986_c0_g1_i1	0	#N/A	#N/A	-1.814	0.348369	1.12886e-05	0.000176172
TRINITY_DN8405_c0_g1_i10	0	Uncharacterized protein APZ42_030371	Daphnia magna	-1.19034	1.20453	1.1289e-05	0.000176172
TRINITY_DN2453_c0_g1_i3	Ras-related protein ced-10;	PREDICTED: ras-like GTP-binding protein RhoL	Ooceraea biroi	-5.19611	1.3146	1.1337e-05	0.000176833
TRINITY_DN2785_c0_g1_i2	Crustapain;	RecName: Full=Crustapain; AltName: Full=NsCys; Flags: Precursor	0	-2.11282	5.95453	1.13766e-05	0.000177361
TRINITY_DN28196_c0_g1_i1	Neurotrypsin;	hypothetical protein DAPPUDRAFT_316225	Daphnia pulex	-1.64601	1.49371	1.14833e-05	0.000178935
TRINITY_DN17466_c0_g1_i2	Transferrin;	pacifastin heavy chain	Macrobrachium rosenbergii	-1.09797	5.00979	1.15075e-05	0.000179136
TRINITY_DN3794_c0_g1_i3	0	#N/A	#N/A	-2.23246	3.03779	1.15176e-05	0.000179203
TRINITY_DN5672_c0_g2_i1	Protein ST7 homolog;	PREDICTED: protein ST7 homolog	Hyalella azteca	-1.19482	2.36827	1.15334e-05	0.000179361
TRINITY_DN6941_c1_g1_i1	Hemocyanin C chain;	hemocyanin subunit 1	Macrobrachium nipponense	-2.22962	0.33495	1.15491e-05	0.000179485
TRINITY_DN57273_c0_g1_i1	Ankyrin-1;	uncharacterized protein LOC110674848	Aedes aegypti	-1.8806	1.85032	1.16292e-05	0.000180531
TRINITY_DN3209_c0_g1_i6	Adhesion G protein-coupled receptor E1 {ECO:0000303|PubMed:25713288};	PREDICTED: fibrillin-2-like, partial	Bemisia tabaci	-1.70191	1.81732	1.17573e-05	0.000182299
TRINITY_DN1897_c0_g1_i2	Egl nine homolog 1;	HIF-prolyl hydroxylase	Macrobrachium nipponense	-1.04787	5.62144	1.1995e-05	0.0001858
TRINITY_DN9732_c0_g2_i1	0	#N/A	#N/A	-1.65164	0.276052	1.20953e-05	0.000186985
TRINITY_DN9892_c0_g1_i1	N-sulphoglucosamine sulphohydrolase;	N-sulphoglucosamine sulphohydrolase-like	Centruroides sculpturatus	-1.1877	2.6131	1.22781e-05	0.000189624
TRINITY_DN13663_c0_g1_i1	Aldehyde dehydrogenase, dimeric NADP-preferring;	PREDICTED: aldehyde dehydrogenase, dimeric NADP-preferring-like isoform X2	Hyalella azteca	-1.38826	9.57542	1.23161e-05	0.000190023
TRINITY_DN974_c0_g1_i7	Kunitz-type serine protease inhibitor bitisilin-2;	hypothetical protein HF01, partial	Procambarus clarkii	-1.33739	4.16211	1.23249e-05	0.000190065
TRINITY_DN2705_c0_g2_i1	Juvenile hormone epoxide hydrolase 1;	juvenile hormone epoxide hydrolase	Macrobrachium rosenbergii	-1.62462	5.14328	1.24276e-05	0.000191367
TRINITY_DN2747_c1_g1_i13	0	#N/A	#N/A	-1.52182	1.76314	1.24985e-05	0.000192232
TRINITY_DN3687_c0_g1_i5	0	#N/A	#N/A	-2.29228	2.37102	1.25212e-05	0.00019243
TRINITY_DN32832_c0_g1_i1	NADPH--cytochrome P450 reductase {ECO:0000255|HAMAP-Rule:MF_03212};	cytochrome P450 NADPH reductase	Eriocheir sinensis	-1.32802	3.50897	1.25372e-05	0.000192486
TRINITY_DN2053_c0_g1_i1	0	cuticle protein CBM	Portunus pelagicus	-1.3966	7.73595	1.25606e-05	0.000192752
TRINITY_DN23392_c0_g3_i1	N-sulphoglucosamine sulphohydrolase;	N-sulphoglucosamine sulphohydrolase-like isoform X2	Limulus polyphemus	-1.77359	0.412819	1.26474e-05	0.000193894
TRINITY_DN10417_c0_g1_i4	Major facilitator superfamily domain-containing protein 9;	major facilitator superfamily domain-containing protein 9-like isoform X2	Limulus polyphemus	-1.04532	1.4622	1.27056e-05	0.000194596
TRINITY_DN3597_c1_g1_i1	0	#N/A	#N/A	-1.20726	0.249827	1.2733e-05	0.00019492
TRINITY_DN30634_c0_g2_i1	F-box only protein 31;	F-box only protein 31-A-like	Limulus polyphemus	-1.64421	0.0439037	1.29088e-05	0.000197322
TRINITY_DN3920_c0_g1_i4	0	#N/A	#N/A	-1.12484	3.78767	1.29184e-05	0.000197373
TRINITY_DN2113_c0_g1_i2	Ubiquitin carboxyl-terminal hydrolase 8;	AGAP002900-PA-like protein	Anopheles sinensis	-1.75183	3.87809	1.3256e-05	0.000202136
TRINITY_DN293_c0_g1_i4	0	#N/A	#N/A	-3.16203	6.06357	1.33692e-05	0.000203667
TRINITY_DN2574_c0_g3_i4	0	#N/A	#N/A	-1.78317	0.802707	1.33797e-05	0.000203726
TRINITY_DN19923_c0_g1_i1	N-acetylneuraminate lyase;	PREDICTED: N-acetylneuraminate lyase-like	Hyalella azteca	-1.26453	4.80822	1.36349e-05	0.000207108
TRINITY_DN21368_c0_g1_i1	0	#N/A	#N/A	-2.7995	-0.744184	1.37417e-05	0.000208629
TRINITY_DN11066_c0_g3_i1	Phospholipid phosphatase 1 {ECO:0000250|UniProtKB:O14494};	PREDICTED: phospholipid phosphatase 1-like isoform X1	Hyalella azteca	-1.0129	4.20255	1.37676e-05	0.000208921
TRINITY_DN1365_c0_g1_i4	Platelet-activating factor acetylhydrolase;	PREDICTED: platelet-activating factor acetylhydrolase-like isoform X1	Hyalella azteca	-1.07304	3.89895	1.38022e-05	0.000209344
TRINITY_DN11174_c0_g2_i1	Serine/threonine-protein kinase H1 homolog;	serine/threonine-protein kinase H1 homolog	Limulus polyphemus	-1.97289	-0.0560363	1.38649e-05	0.000210051
TRINITY_DN2473_c0_g1_i1	Peroxisomal carnitine O-octanoyltransferase;	peroxisomal carnitine O-octanoyltransferase isoform X1	Parasteatoda tepidariorum	-1.03299	4.847	1.39102e-05	0.000210473
TRINITY_DN1043_c0_g1_i2	0	#N/A	#N/A	-2.53008	3.08575	1.39538e-05	0.000210827
TRINITY_DN13868_c0_g7_i1	Talin-1;	PREDICTED: talin-2-like isoform X1	Hyalella azteca	-1.35059	0.104248	1.41704e-05	0.000213688
TRINITY_DN3092_c0_g1_i1	0	#N/A	#N/A	-1.03827	2.53143	1.42295e-05	0.000214476
TRINITY_DN3373_c0_g2_i1	0	PREDICTED: acidic repeat-containing protein-like	Megachile rotundata	-2.30043	2.61566	1.43036e-05	0.000215489
TRINITY_DN17834_c0_g1_i1	0	#N/A	#N/A	-1.39624	1.11845	1.45333e-05	0.000218635
TRINITY_DN3925_c0_g2_i1	0	#N/A	#N/A	-1.25232	0.103905	1.47811e-05	0.000221618
TRINITY_DN2165_c0_g2_i1	Dopamine D2-like receptor;	dopamine receptor subtype alpha-2R, partial	Homarus americanus	-1.40925	0.199311	1.48224e-05	0.00022213
TRINITY_DN3373_c0_g2_i2	0	#N/A	#N/A	-2.31382	2.30795	1.49185e-05	0.000223354
TRINITY_DN32403_c0_g1_i4	0	Uncharacterized protein APZ42_028986	Daphnia magna	-1.01319	1.11395	1.49254e-05	0.000223354
TRINITY_DN9573_c0_g1_i1	Solute carrier family 12 member 6;	solute carrier family 12 member 4 isoform X3	Nilaparvata lugens	-1.31103	3.53231	1.50209e-05	0.000224676
TRINITY_DN3089_c0_g1_i2	Innexin inx2;	PREDICTED: innexin inx2-like	Hyalella azteca	-1.53819	3.14291	1.5064e-05	0.000225105
TRINITY_DN24481_c0_g4_i1	0	#N/A	#N/A	-1.13349	-0.0929092	1.52787e-05	0.000227987
TRINITY_DN36020_c0_g1_i1	Chlorophyllase-1, chloroplastic;	PREDICTED: chlorophyllase-1, chloroplastic-like	Hyalella azteca	-1.89647	3.45881	1.53182e-05	0.000228469
TRINITY_DN12513_c0_g1_i1	Adenylate cyclase type 2;	PREDICTED: adenylate cyclase type 2-like	Hyalella azteca	-1.97909	2.77416	1.56071e-05	0.000232445
TRINITY_DN40086_c0_g1_i1	Vascular endothelial growth factor receptor 1;	vascular endothelial growth factor receptor precursor	Litopenaeus vannamei	-1.05573	3.33038	1.56978e-05	0.000233374
TRINITY_DN28888_c0_g1_i1	0	#N/A	#N/A	-1.96918	-0.0838583	1.60138e-05	0.000237599
TRINITY_DN3433_c0_g5_i1	0	PREDICTED: antigen KI-67 isoform X1	Tribolium castaneum	-1.17851	1.35491	1.6101e-05	0.00023861
TRINITY_DN17526_c1_g2_i1	0	#N/A	#N/A	-1.36402	-0.22059	1.62177e-05	0.000239943
TRINITY_DN4533_c0_g8_i1	Neurobeachin;	PREDICTED: neurobeachin	Harpegnathos saltator	-1.19456	0.574404	1.6214e-05	0.000239943
TRINITY_DN34180_c0_g1_i1	0	#N/A	#N/A	-1.59328	0.0379544	1.63681e-05	0.000241829
TRINITY_DN1304_c0_g2_i1	Beta-galactosidase;	PREDICTED: beta-galactosidase-like	Hyalella azteca	-1.83272	5.45928	1.6719e-05	0.000246429
TRINITY_DN7837_c1_g1_i4	Putative histone H1.6;	Histone 1	Macrobrachium rosenbergii	-1.0109	5.62088	1.68856e-05	0.000248299
TRINITY_DN90_c1_g1_i11	Cytochrome P450 2L1;	RecName: Full=Cytochrome P450 2L1; AltName: Full=CYPIIL1	0	-1.24519	2.26382	1.69612e-05	0.000249061
TRINITY_DN1353_c0_g1_i2	Laccase;	laccase, partial	Callinectes sapidus	-3.35623	5.9153	1.70352e-05	0.000250031
TRINITY_DN25125_c0_g2_i1	Peptidyl-prolyl cis-trans isomerase;	PREDICTED: uncharacterized protein LOC108671443	Hyalella azteca	-1.45464	3.18817	1.70534e-05	0.00025018
TRINITY_DN8753_c0_g4_i1	0	#N/A	#N/A	-1.17061	0.297674	1.70718e-05	0.000250333
TRINITY_DN1731_c0_g1_i5	0	#N/A	#N/A	-1.33935	3.54475	1.73511e-05	0.000254063
TRINITY_DN8754_c0_g5_i1	0	#N/A	#N/A	-1.1779	2.52909	1.74382e-05	0.000254889
TRINITY_DN4769_c0_g1_i2	0	#N/A	#N/A	-1.04144	5.58722	1.75123e-05	0.000255715
TRINITY_DN39423_c0_g1_i1	Beta,beta-carotene 9',10'-oxygenase;	Beta,beta-carotene 15,15'-dioxygenase	Daphnia magna	-1.27657	3.65972	1.75622e-05	0.000256205
TRINITY_DN688_c0_g1_i6	Villin-1;	Gelsolin	Daphnia magna	-1.74183	6.80367	1.77351e-05	0.000258488
TRINITY_DN439_c0_g1_i5	0	#N/A	#N/A	-2.38115	0.345604	1.77713e-05	0.000258775
TRINITY_DN8990_c0_g1_i3	Ferritin, liver middle subunit {ECO:0000303|PubMed:18625196};	Ferritin	Macrobrachium rosenbergii	-1.54979	1.12091	1.81019e-05	0.000262855
TRINITY_DN24047_c2_g1_i4	Sarcosine dehydrogenase, mitochondrial;	PREDICTED: sarcosine dehydrogenase, mitochondrial-like	Hyalella azteca	-1.33078	2.24936	1.80975e-05	0.000262855
TRINITY_DN1588_c0_g1_i13	Leukocyte elastase inhibitor A;	serpin 3	Litopenaeus vannamei	-1.03233	2.44353	1.83097e-05	0.000265257
TRINITY_DN2543_c0_g1_i3	Probable Bax inhibitor 1;	PREDICTED: bax inhibitor 1-like	Hyalella azteca	-2.26734	5.66957	1.84271e-05	0.000266344
TRINITY_DN1702_c0_g2_i2	0	#N/A	#N/A	-1.28698	4.2268	1.85255e-05	0.000267518
TRINITY_DN29013_c2_g1_i1	CCAAT/enhancer-binding protein alpha {ECO:0000312|HGNC:HGNC:1833};	PREDICTED: CCAAT/enhancer-binding protein epsilon-like	Hyalella azteca	-1.07579	6.07983	1.86451e-05	0.000268759
TRINITY_DN13927_c0_g1_i2	0	#N/A	#N/A	-3.43225	-0.283591	1.86565e-05	0.000268791
TRINITY_DN602_c0_g1_i10	0	PREDICTED: uncharacterized protein LOC108677896	Hyalella azteca	-1.71652	2.67881	1.86727e-05	0.0002689
TRINITY_DN15041_c0_g1_i4	Acyl-CoA synthetase short-chain family member 3, mitochondrial;	acyl-CoA synthetase short-chain family member 3, mitochondrial	Nilaparvata lugens	-1.22004	1.77548	1.87016e-05	0.000269194
TRINITY_DN46333_c0_g2_i1	Cytochrome b5-related protein;	delta-6 desaturase	Macrobrachium nipponense	-1.21154	5.00657	1.87952e-05	0.000270293
TRINITY_DN807_c0_g1_i6	0	#N/A	#N/A	-1.06422	2.81386	1.9146e-05	0.000274456
TRINITY_DN4089_c1_g1_i6	0	PREDICTED: uncharacterized protein LOC108673560 isoform X1	Hyalella azteca	-2.67669	3.41731	1.91748e-05	0.000274617
TRINITY_DN11202_c0_g3_i1	0	#N/A	#N/A	-1.20615	2.47259	1.91983e-05	0.000274814
TRINITY_DN2797_c0_g1_i4	0	syntaxin 4	Culex quinquefasciatus	-1.02608	1.78044	1.92136e-05	0.000274814
TRINITY_DN4975_c1_g1_i2	Zinc transporter ZIP3;	zinc transporter ZIP1-like	Cryptotermes secundus	-1.01004	1.76921	1.92149e-05	0.000274814
TRINITY_DN4336_c0_g1_i1	0	#N/A	#N/A	-1.3621	0.20893	1.92921e-05	0.000275792
TRINITY_DN2780_c0_g1_i1	0	#N/A	#N/A	-1.8221	1.36057	1.93502e-05	0.000275993
TRINITY_DN1838_c0_g1_i2	Cell division cycle protein 20 homolog;	PREDICTED: cell division cycle protein 20 homolog isoform X1	Hyalella azteca	-1.04691	0.323506	1.93455e-05	0.000275993
TRINITY_DN3637_c0_g1_i2	Innexin inx2;	PREDICTED: innexin inx2-like	Hyalella azteca	-1.42478	4.61336	1.95689e-05	0.000278606
TRINITY_DN2554_c0_g1_i2	Fatty acid hydroxylase domain-containing protein 2;	PREDICTED: fatty acid hydroxylase domain-containing protein 2 isoform X1	Vollenhovia emeryi	-1.08012	4.62855	1.96234e-05	0.000279255
TRINITY_DN131_c0_g1_i8	Oxysterol-binding protein 2;	PREDICTED: oxysterol-binding protein 1-like	Hyalella azteca	-9.22239	0.0968309	1.96669e-05	0.00027962
TRINITY_DN7131_c0_g1_i4	2-hydroxyacylsphingosine 1-beta-galactosyltransferase;	PREDICTED: UDP-glucuronosyltransferase-like	Hyalella azteca	-1.64843	5.63092	1.97321e-05	0.000280293
TRINITY_DN1531_c0_g1_i13	0	#N/A	#N/A	-1.81511	3.47451	2.04432e-05	0.000289344
TRINITY_DN27172_c0_g1_i1	0	PREDICTED: uncharacterized protein LOC108674116	Hyalella azteca	-1.53654	2.5267	2.10416e-05	0.000297009
TRINITY_DN34258_c0_g1_i1	0	Uncharacterized protein APZ42_015627	Daphnia magna	-1.41037	-0.233226	2.12973e-05	0.000300077
TRINITY_DN2596_c0_g1_i1	THO complex subunit 4;	THO complex subunit 4-like	Trichogramma pretiosum	-1.27245	3.48632	2.13881e-05	0.000300969
TRINITY_DN4051_c0_g1_i1	0	#N/A	#N/A	-1.00181	0.567531	2.13718e-05	0.000300969
TRINITY_DN2020_c0_g1_i1	0	hypothetical protein DAPPUDRAFT_324032	Daphnia pulex	-1.57973	2.00583	2.1435e-05	0.000301205
TRINITY_DN2402_c0_g1_i2	Serine/threonine-protein phosphatase 2B catalytic subunit 2;	Calcineurin	Macrobrachium rosenbergii	-1.6956	3.50726	2.15551e-05	0.000302486
TRINITY_DN67102_c0_g1_i1	0	#N/A	#N/A	-2.15165	-0.541854	2.16731e-05	0.000303734
TRINITY_DN14960_c0_g1_i1	0	chitin binding-like protein	Fenneropenaeus chinensis	-2.15203	-0.113755	2.17374e-05	0.000304362
TRINITY_DN13214_c0_g4_i1	Cytochrome b561;	cytochrome b561 isoform X3	Cryptotermes secundus	-1.04842	2.53528	2.19726e-05	0.000307017
TRINITY_DN15122_c0_g1_i1	Homeobox protein XENK-2;	homeobox protein Nkx-2.2a-like isoform X3	Centruroides sculpturatus	-1.44565	3.42403	2.21663e-05	0.000309262
TRINITY_DN9830_c0_g1_i2	0	#N/A	#N/A	-1.72117	0.510549	2.23749e-05	0.000311756
TRINITY_DN7025_c0_g1_i2	0	#N/A	#N/A	-1.17937	1.36807	2.26051e-05	0.000314159
TRINITY_DN3045_c0_g2_i1	0	#N/A	#N/A	-1.8377	5.32774	2.27874e-05	0.000315959
TRINITY_DN25284_c0_g1_i1	UTP--glucose-1-phosphate uridylyltransferase;	PREDICTED: UTP--glucose-1-phosphate uridylyltransferase-like isoform X1	Hyalella azteca	-1.45489	5.6692	2.29368e-05	0.000317608
TRINITY_DN3990_c0_g1_i10	0	#N/A	#N/A	-1.27153	1.56526	2.3191e-05	0.000320137
TRINITY_DN6542_c0_g1_i1	TBC1 domain family member 9;	TBC1 domain family member 9-like, partial	Limulus polyphemus	-1.08628	0.532413	2.32229e-05	0.000320437
TRINITY_DN11734_c0_g1_i6	Calcium-activated chloride channel regulator 1;	PREDICTED: calcium-activated chloride channel regulator 2-like	Hyalella azteca	-1.4357	3.81875	2.36601e-05	0.000325609
TRINITY_DN27811_c0_g3_i3	Sodium/potassium-transporting ATPase subunit beta;	PREDICTED: sodium/potassium-transporting ATPase subunit beta-like	Hyalella azteca	-1.12056	2.39752	2.38865e-05	0.000328293
TRINITY_DN3137_c0_g1_i5	0	PREDICTED: uncharacterized protein LOC108671840	Hyalella azteca	-1.67495	5.65323	2.39481e-05	0.000328995
TRINITY_DN6575_c0_g1_i2	0	#N/A	#N/A	-2.18814	0.0502277	2.40752e-05	0.000330596
TRINITY_DN3470_c0_g1_i4	0	#N/A	#N/A	-2.2785	0.222167	2.41361e-05	0.000331288
TRINITY_DN15683_c0_g3_i1	0	#N/A	#N/A	-1.49113	0.667183	2.45671e-05	0.000336908
TRINITY_DN1606_c0_g1_i1	Glucosylceramidase;	Glucosylceramidase	Daphnia magna	-1.69364	4.84021	2.45924e-05	0.000337107
TRINITY_DN1269_c0_g1_i5	0	#N/A	#N/A	-3.42872	-0.337475	2.46741e-05	0.000338079
TRINITY_DN1566_c0_g1_i1	0	PREDICTED: poly	ADP-ribose	-1.92708	2.54393	2.47511e-05	0.000338987
TRINITY_DN796_c0_g2_i1	0	Uncharacterized protein APZ42_023308	Daphnia magna	-3.9611	-0.128567	2.48373e-05	0.000340018
TRINITY_DN1657_c1_g1_i2	Serum amyloid A-2 protein;	male reproductive-related serum amyloid A	Macrobrachium rosenbergii	-1.2457	2.18395	2.49535e-05	0.000341162
TRINITY_DN3902_c1_g2_i1	Monocarboxylate transporter 10;	PREDICTED: monocarboxylate transporter 10-like	Hyalella azteca	-2.62092	1.32279	2.52331e-05	0.000344684
TRINITY_DN6397_c0_g1_i1	Luciferin 4-monooxygenase;	acyl-CoA synthetase	Macrobrachium nipponense	-1.44106	-0.144957	2.52781e-05	0.000345074
TRINITY_DN312_c0_g2_i1	0	#N/A	#N/A	-1.29007	3.74305	2.52895e-05	0.000345074
TRINITY_DN4752_c0_g1_i7	0	#N/A	#N/A	-1.50572	1.06551	2.53654e-05	0.000345738
TRINITY_DN4089_c1_g1_i3	0	PREDICTED: uncharacterized protein LOC108673560 isoform X2	Hyalella azteca	-2.56871	3.61139	2.54945e-05	0.000347195
TRINITY_DN17750_c0_g1_i1	Zinc finger CCHC domain-containing protein 24 {ECO:0000250|UniProtKB:Q8N2G6};	hemocyte homeostasis-associated protein	Pacifastacus leniusculus	-1.15197	6.21416	2.56175e-05	0.000348416
TRINITY_DN933_c0_g2_i8	0	#N/A	#N/A	-2.02891	-0.257045	2.56907e-05	0.000349108
TRINITY_DN796_c0_g1_i1	0	#N/A	#N/A	-3.10108	-0.0178765	2.5804e-05	0.000350288
TRINITY_DN8442_c0_g2_i1	Transient receptor potential channel pyrexia;	PREDICTED: transient receptor potential cation channel subfamily A member 1-like	Hyalella azteca	-1.16921	0.238494	2.61861e-05	0.000354916
TRINITY_DN25914_c0_g1_i1	0	#N/A	#N/A	-1.60169	6.0374	2.62187e-05	0.000355205
TRINITY_DN20134_c0_g2_i1	0	#N/A	#N/A	-1.04216	2.48878	2.62733e-05	0.000355791
TRINITY_DN2841_c0_g1_i7	Di-N-acetylchitobiase;	PREDICTED: di-N-acetylchitobiase-like	Hyalella azteca	-1.8166	3.63567	2.63141e-05	0.000356065
TRINITY_DN18375_c0_g2_i1	Organic solute transporter subunit alpha;	PREDICTED: organic solute transporter subunit alpha-like	Hyalella azteca	-1.43925	3.16336	2.63276e-05	0.000356065
TRINITY_DN937_c0_g1_i5	0	#N/A	#N/A	-1.35667	2.61641	2.63174e-05	0.000356065
TRINITY_DN24681_c0_g4_i1	0	#N/A	#N/A	-2.01963	0.0177791	2.64676e-05	0.000357495
TRINITY_DN33093_c0_g2_i1	ADP,ATP carrier protein 1;	ADP,ATP carrier protein 1-like	Varroa destructor	-4.03106	-0.938778	2.67177e-05	0.000360407
TRINITY_DN2787_c0_g1_i3	Oplophorus-luciferin 2-monooxygenase non-catalytic subunit;	Uncharacterized protein APZ42_032876	Daphnia magna	-2.05659	2.90109	2.68183e-05	0.000361453
TRINITY_DN8843_c0_g1_i1	Ectonucleotide pyrophosphatase/phosphodiesterase family member 3;	PREDICTED: venom phosphodiesterase 2-like	Hyalella azteca	-1.8166	6.05383	2.69927e-05	0.000363179
TRINITY_DN9458_c0_g1_i2	0	#N/A	#N/A	-2.74292	-0.260456	2.73574e-05	0.000367769
TRINITY_DN7229_c0_g2_i1	0	PREDICTED: uncharacterized protein LOC108682923	Hyalella azteca	-1.43448	1.8578	2.74039e-05	0.000368238
TRINITY_DN31471_c0_g1_i2	0	enzymatic poly	Lasius niger	-1.71155	0.282845	2.74745e-05	0.000369027
TRINITY_DN21864_c0_g1_i1	0	#N/A	#N/A	-1.23679	-0.183892	2.76581e-05	0.000371175
TRINITY_DN1456_c0_g1_i8	Protein spaetzle;	protein spaetzle, partial	Cherax quadricarinatus	-1.2167	4.48503	2.79077e-05	0.000374205
TRINITY_DN16156_c0_g2_i1	0	hypothetical protein DAPPUDRAFT_316917	Daphnia pulex	-1.52981	0.646796	2.81003e-05	0.000376143
TRINITY_DN45299_c0_g1_i5	Sucrase-isomaltase, intestinal;	alpha glucosidase	Litopenaeus vannamei	-1.62771	3.71633	2.82202e-05	0.0003773
TRINITY_DN28713_c0_g2_i1	Putative glycerol-3-phosphate transporter 3;	putative glycerol-3-phosphate transporter 1	Folsomia candida	-1.13507	0.914378	2.82976e-05	0.000377977
TRINITY_DN2592_c0_g1_i3	0	#N/A	#N/A	-1.70425	5.01502	2.84852e-05	0.000379997
TRINITY_DN3819_c0_g1_i2	UHRF1-binding protein 1-like;	UHRF1-binding protein 1 isoform X3	Bombus terrestris	-1.0622	0.246125	2.86331e-05	0.000381686
TRINITY_DN7295_c0_g1_i3	0	#N/A	#N/A	-1.90925	3.09325	2.87032e-05	0.000382416
TRINITY_DN1330_c0_g1_i2	Elongation factor 1-alpha;	elongation factor 1-alpha	Marsupenaeus japonicus	-1.43616	11.8414	2.87696e-05	0.000383138
TRINITY_DN4470_c0_g1_i4	Innexin inx2;	PREDICTED: innexin inx2-like isoform X2	Hyalella azteca	-1.19738	6.19978	2.87943e-05	0.000383304
TRINITY_DN15492_c0_g1_i3	0	#N/A	#N/A	-1.54215	-0.196502	2.88765e-05	0.000384235
TRINITY_DN6064_c0_g1_i1	Cytochrome P450 2L1;	cytochrome P450 CYP2	Eriocheir sinensis	-1.34821	2.37446	2.89479e-05	0.000385021
TRINITY_DN43130_c1_g4_i1	0	#N/A	#N/A	-1.42977	-0.274764	2.89844e-05	0.000385344
TRINITY_DN12279_c0_g1_i2	0	#N/A	#N/A	-1.21027	2.39515	2.91479e-05	0.000387286
TRINITY_DN453_c0_g1_i23	MAP/microtubule affinity-regulating kinase 3;	serine/threonine-protein kinase MARK2-like isoform X7	Cryptotermes secundus	-6.6515	2.28446	2.93261e-05	0.000388733
TRINITY_DN2469_c2_g2_i1	Protocadherin-like wing polarity protein stan;	PREDICTED: cadherin-23-like	Hyalella azteca	-1.65897	4.04667	2.93219e-05	0.000388733
TRINITY_DN17080_c0_g2_i2	Uncharacterized protein C30D11.11;	progestin and adipoQ receptor family member 3-like	Limulus polyphemus	-1.79882	-0.371153	2.94677e-05	0.000390114
TRINITY_DN37569_c0_g1_i1	Gastrula zinc finger protein XlCGF58.1;	PREDICTED: protein tramtrack, beta isoform-like isoform X10	Hyalella azteca	-1.10368	1.02613	2.95552e-05	0.000391107
TRINITY_DN120_c0_g1_i2	BTB/POZ domain-containing protein 3;	PREDICTED: BTB/POZ domain-containing protein 2-like	Hyalella azteca	-1.39935	2.80445	2.97711e-05	0.000393592
TRINITY_DN6632_c0_g1_i1	Protein Malvolio;	hypothetical protein TSAR_000200	Trichomalopsis sarcophagae	-1.13341	1.7355	2.99801e-05	0.000395771
TRINITY_DN4050_c0_g1_i1	0	#N/A	#N/A	-1.03947	0.816752	2.99834e-05	0.000395771
TRINITY_DN33210_c0_g1_i1	3'(2'),5'-bisphosphate nucleotidase 1;	3'(2'),5'-bisphosphate nucleotidase 1	Zootermopsis nevadensis	-1.11106	1.54436	3.01744e-05	0.000398125
TRINITY_DN52597_c0_g1_i2	40S ribosomal protein S4;	PREDICTED: 40S ribosomal protein S4	Diuraphis noxia	-1.46204	-0.345681	3.05452e-05	0.000402508
TRINITY_DN7387_c0_g1_i13	cAMP-dependent protein kinase catalytic subunit;	Aurora kinase B	Daphnia magna	-1.19916	2.02772	3.07641e-05	0.000404339
TRINITY_DN12059_c0_g1_i1	Cyclin-dependent kinases regulatory subunit 1;	CDC28 protein kinase regulatory subunit 1B	Penaeus monodon	-1.09847	1.98192	3.07874e-05	0.000404339
TRINITY_DN42850_c0_g1_i1	0	#N/A	#N/A	-1.04567	0.749984	3.07843e-05	0.000404339
TRINITY_DN40497_c0_g1_i1	0	#N/A	#N/A	-1.94739	2.2677	3.09028e-05	0.000405685
TRINITY_DN20489_c0_g1_i2	0	#N/A	#N/A	-1.29397	1.55583	3.10791e-05	0.000407317
TRINITY_DN17278_c0_g2_i1	Cytochrome P450 2L1;	RecName: Full=Cytochrome P450 2L1; AltName: Full=CYPIIL1	0	-1.16818	2.68989	3.10714e-05	0.000407317
TRINITY_DN9978_c0_g1_i6	0	#N/A	#N/A	-1.12276	2.83263	3.10924e-05	0.000407321
TRINITY_DN1440_c0_g1_i1	Alpha-L-fucosidase;	PREDICTED: alpha-L-fucosidase-like	Hyalella azteca	-1.64803	4.72102	3.11677e-05	0.000407966
TRINITY_DN42963_c0_g1_i3	0	PREDICTED: uncharacterized protein LOC108675418	Hyalella azteca	-1.48307	1.64005	3.12524e-05	0.000408904
TRINITY_DN195_c1_g1_i1	0	#N/A	#N/A	-1.10757	3.2498	3.17513e-05	0.000413704
TRINITY_DN3212_c0_g3_i1	Lysosome membrane protein 2;	scavenger receptor class B type I protein	Macrobrachium nipponense	-1.77196	4.17151	3.19387e-05	0.000415801
TRINITY_DN1531_c1_g1_i2	0	#N/A	#N/A	-2.02891	2.72304	3.20295e-05	0.000416809
TRINITY_DN4674_c3_g1_i1	0	#N/A	#N/A	-1.53054	0.39646	3.25895e-05	0.000423043
TRINITY_DN13654_c0_g2_i1	Ankyrin repeat and SAM domain-containing protein 3;	PREDICTED: uncharacterized protein LOC108672450	Hyalella azteca	-1.11193	0.587343	3.26842e-05	0.000424096
TRINITY_DN7397_c0_g2_i1	Spectrin beta chain, non-erythrocytic 1;	spectrin beta chain-like isoform X1	Onthophagus taurus	-1.48942	1.12995	3.31709e-05	0.000429699
TRINITY_DN1387_c0_g1_i4	GAS2-like protein 3;	PREDICTED: uncharacterized protein LOC108672977	Hyalella azteca	-4.80394	-0.278268	3.34145e-05	0.000432497
TRINITY_DN888_c0_g2_i1	Chymotrypsin-like elastase family member 2B;	CLIPA2	Anopheles gambiae	-1.79402	1.836	3.36714e-05	0.000435643
TRINITY_DN2981_c0_g1_i1	0	#N/A	#N/A	-1.02419	1.81647	3.37251e-05	0.000436157
TRINITY_DN993_c0_g1_i1	0	uncharacterized protein LOC111630573	Centruroides sculpturatus	-1.7519	0.666241	3.37589e-05	0.000436294
TRINITY_DN147_c0_g1_i2	UDP-glucuronosyltransferase 2B2;	PREDICTED: UDP-glucuronosyltransferase 2B19-like isoform X1	Hyalella azteca	-1.38486	6.305	3.37654e-05	0.000436294
TRINITY_DN5_c0_g1_i7	Esterase FE4;	juvenile hormone esterase-like carboxylesterase 1	Eriocheir sinensis	-2.32295	5.19879	3.44809e-05	0.000443734
TRINITY_DN6705_c0_g2_i1	0	#N/A	#N/A	-2.03991	-0.308729	3.4469e-05	0.000443734
TRINITY_DN11800_c0_g1_i1	Nitric oxide synthase, salivary gland;	nitric oxide synthase	Litopenaeus vannamei	-1.52172	0.249532	3.51968e-05	0.000451095
TRINITY_DN28089_c0_g1_i2	Insulin-like growth factor 2 mRNA-binding protein 1;	insulin-like growth factor 2 mRNA-binding protein 1 isoform X3	Cryptotermes secundus	-1.61807	3.97728	3.55785e-05	0.000455243
TRINITY_DN22266_c0_g1_i1	Cuticle protein 6;	cuticle protein	0	-2.04431	7.41853	3.62996e-05	0.000462204
TRINITY_DN4869_c0_g1_i2	Exonuclease mut-7 homolog;	exonuclease mut-7 homolog isoform X2	Zootermopsis nevadensis	-1.05721	0.693285	3.66476e-05	0.000466067
TRINITY_DN9606_c0_g1_i2	Protein amnionless;	PREDICTED: protein amnionless-like isoform X2	Hyalella azteca	-1.15453	1.22419	3.72022e-05	0.000472544
TRINITY_DN11925_c1_g2_i1	0	#N/A	#N/A	-1.53626	0.313015	3.73998e-05	0.000474669
TRINITY_DN28685_c0_g2_i1	Alpha-1,6-mannosyl-glycoprotein 2-beta-N-acetylglucosaminyltransferase;	CLUMA_CG020449, isoform A	Clunio marinus	-1.85588	0.36282	3.79743e-05	0.000480611
TRINITY_DN15169_c0_g1_i1	Transient receptor potential cation channel subfamily A member 1 homolog;	transient receptor potential cation channel subfamily A-like protein	Cancer borealis	-1.79023	2.1409	3.79566e-05	0.000480611
TRINITY_DN1855_c0_g2_i1	Hemocyanin B chain;	hemocyanin	Macrobrachium rosenbergii	-1.56125	10.7973	3.8231e-05	0.000483457
TRINITY_DN16162_c0_g3_i1	Probable phosphoenolpyruvate synthase;	PREDICTED: uncharacterized protein LOC108668812, partial	Hyalella azteca	-1.25732	2.97159	3.84411e-05	0.000485917
TRINITY_DN34930_c0_g2_i1	Ankyrin repeat domain-containing protein 27;	serine/threonine-protein phosphatase 6 regulatory ankyrin repeat subunit A-like	Cryptotermes secundus	-1.22785	0.85614	3.84578e-05	0.000485933
TRINITY_DN15510_c0_g1_i2	Neutral ceramidase;	PREDICTED: neutral ceramidase-like	Hyalella azteca	-1.90403	6.51342	3.87858e-05	0.000489289
TRINITY_DN48811_c0_g1_i1	0	#N/A	#N/A	-2.13598	-0.764724	3.89161e-05	0.000490735
TRINITY_DN5577_c0_g2_i1	0	#N/A	#N/A	-1.44301	2.91912	3.90363e-05	0.000491854
TRINITY_DN35027_c0_g3_i1	Alkylglycerol monooxygenase;	PREDICTED: alkylglycerol monooxygenase-like	Aethina tumida	-1.34644	1.392	3.90635e-05	0.000492
TRINITY_DN24401_c0_g2_i2	0	PREDICTED: uncharacterized protein LOC108672544 isoform X1	Hyalella azteca	-1.04374	5.04309	3.93906e-05	0.000494926
TRINITY_DN11641_c0_g3_i1	0	#N/A	#N/A	-1.51027	2.11821	3.94746e-05	0.000495782
TRINITY_DN3355_c0_g1_i10	Carbohydrate sulfotransferase 5;	PREDICTED: carbohydrate sulfotransferase 1-like	Hyalella azteca	-1.82429	3.17999	3.95578e-05	0.000496628
TRINITY_DN30621_c0_g1_i1	0	#N/A	#N/A	-1.08705	1.25286	3.99255e-05	0.000500642
TRINITY_DN13220_c0_g1_i2	Protein FAM114A2;	PREDICTED: protein FAM114A2-like	Hyalella azteca	-1.31818	0.143696	4.01715e-05	0.000503124
TRINITY_DN45070_c0_g1_i1	0	#N/A	#N/A	-1.04383	0.590537	4.04644e-05	0.000506184
TRINITY_DN5343_c0_g1_i4	0	gonadotropin-releasing hormone long-isoform precursor	Macrobrachium rosenbergii	-1.703	4.09737	4.05339e-05	0.000506852
TRINITY_DN19233_c0_g1_i4	0	#N/A	#N/A	-1.95547	0.00544424	4.10702e-05	0.000512943
TRINITY_DN23031_c0_g4_i1	Rabankyrin-5 {ECO:0000303|PubMed:15328530};	rabankyrin-5-like	Centruroides sculpturatus	-1.19803	1.74132	4.12095e-05	0.000513864
TRINITY_DN4142_c0_g3_i2	Protein bicaudal C;	PREDICTED: protein bicaudal C homolog 1-like	Hyalella azteca	-1.2938	3.98858	4.14453e-05	0.000516189
TRINITY_DN38806_c0_g1_i1	0	#N/A	#N/A	-1.62556	0.808425	4.15184e-05	0.000516893
TRINITY_DN2213_c0_g1_i1	Estradiol 17-beta-dehydrogenase 8;	estradiol 17-beta-dehydrogenase 8, partial	Penaeus monodon	-1.24648	4.50251	4.15558e-05	0.000517154
TRINITY_DN10760_c0_g1_i1	Polyubiquitin;	PREDICTED: polyubiquitin	Atta cephalotes	-1.54277	0.426977	4.15973e-05	0.000517335
TRINITY_DN8148_c0_g4_i1	0	PREDICTED: uncharacterized protein LOC108671093	Hyalella azteca	-1.44482	1.20743	4.16365e-05	0.000517337
TRINITY_DN2099_c0_g1_i1	Formate acetyltransferase 2;	uncharacterized protein LOC111685019	Lucilia cuprina	-1.43856	6.72121	4.22885e-05	0.000523983
TRINITY_DN1814_c0_g2_i1	17-beta-hydroxysteroid dehydrogenase type 6;	Uncharacterized protein APZ42_020641	Daphnia magna	-1.11575	4.4761	4.26967e-05	0.000528205
TRINITY_DN4845_c0_g1_i1	0	#N/A	#N/A	-1.01105	1.06016	4.26936e-05	0.000528205
TRINITY_DN6103_c0_g5_i1	Uridine nucleosidase 1;	PREDICTED: probable uridine nucleosidase 2	Hyalella azteca	-1.20166	1.86915	4.2887e-05	0.000530141
TRINITY_DN15227_c0_g1_i1	Beta-1,4-glucuronyltransferase 1 {ECO:0000250|UniProtKB:O43505};	PREDICTED: beta-1,4-glucuronyltransferase 1-like	Hyalella azteca	-1.3083	1.86451	4.34802e-05	0.000535993
TRINITY_DN26716_c0_g4_i3	Uncharacterized protein B0416.5;	PREDICTED: uncharacterized protein B0416.5-like	Hyalella azteca	-1.41035	1.97894	4.44442e-05	0.000546158
TRINITY_DN48243_c0_g1_i6	0	#N/A	#N/A	-1.04068	1.45591	4.47068e-05	0.00054889
TRINITY_DN51848_c0_g1_i1	60S ribosomal protein L8;	60S ribosomal protein L8	Nilaparvata lugens	-2.81627	-0.893604	4.49611e-05	0.000551125
TRINITY_DN10287_c0_g1_i1	0	PREDICTED: spartin-like	Hyalella azteca	-1.452	5.325	4.51084e-05	0.00055237
TRINITY_DN3149_c0_g1_i2	Macrophage mannose receptor 1;	C-type lectin 1	Palaemon modestus	-3.36405	6.54522	4.52705e-05	0.000553707
TRINITY_DN30586_c0_g1_i1	Sorting nexin-32;	sorting nexin-32-like	Centruroides sculpturatus	-1.35678	2.16553	4.54125e-05	0.000555226
TRINITY_DN22669_c0_g1_i1	0	#N/A	#N/A	-1.23942	2.47071	4.54562e-05	0.000555544
TRINITY_DN1548_c0_g1_i11	Cuticle protein 7;	chitin-binding protein	Macrobrachium nipponense	-3.88417	5.12116	4.59766e-05	0.00056103
TRINITY_DN1528_c0_g2_i1	0	#N/A	#N/A	-1.15844	3.07047	4.60774e-05	0.000562041
TRINITY_DN2052_c0_g2_i1	Maternal embryonic leucine zipper kinase;	PREDICTED: maternal embryonic leucine zipper kinase-like	Hyalella azteca	-1.54798	-0.339966	4.63954e-05	0.000565259
TRINITY_DN240_c0_g1_i5	Protein mesh {ECO:0000303|PubMed:22854041};	PREDICTED: protein mesh-like isoform X1	Hyalella azteca	-2.62004	5.74785	4.67043e-05	0.000568549
TRINITY_DN602_c0_g2_i1	0	PREDICTED: uncharacterized protein LOC108677898 isoform X2	Hyalella azteca	-1.66507	3.1996	4.67199e-05	0.000568549
TRINITY_DN14109_c0_g5_i1	0	#N/A	#N/A	-1.13154	0.775389	4.70873e-05	0.000572353
TRINITY_DN8021_c0_g1_i1	Cytochrome P450 3A5;	thromboxane A synthase	Penaeus monodon	-1.24575	4.0926	4.79537e-05	0.00058159
TRINITY_DN11644_c0_g3_i1	0	#N/A	#N/A	-1.19451	1.75688	4.81565e-05	0.000583765
TRINITY_DN40824_c0_g4_i1	Adrenodoxin, mitochondrial;	adrenodoxin-like	Eurytemora affinis	-1.45669	0.823039	4.92354e-05	0.000594543
TRINITY_DN5542_c0_g1_i1	0	#N/A	#N/A	-1.48081	3.72746	4.94486e-05	0.000596501
TRINITY_DN4281_c0_g1_i1	0	PREDICTED: uncharacterized protein LOC108666964 isoform X1	Hyalella azteca	-1.01009	2.19118	4.94546e-05	0.000596501
TRINITY_DN43888_c0_g2_i1	0	#N/A	#N/A	-1.54086	0.791329	4.96919e-05	0.000599132
TRINITY_DN10747_c0_g3_i4	WD repeat and SOCS box-containing protein 1;	PREDICTED: WD repeat and SOCS box-containing protein 1-like	Hyalella azteca	-1.05354	2.64865	4.97448e-05	0.000599539
TRINITY_DN4775_c0_g1_i3	UPF0392 protein F49C12.5;	PREDICTED: uncharacterized protein LOC103506484	Diaphorina citri	-2.35801	0.0486083	5.00782e-05	0.000603094
TRINITY_DN607_c1_g2_i1	Serine/threonine-protein kinase 26 {ECO:0000305};	PREDICTED: serine/threonine-protein kinase 26 isoform X3	Dufourea novaeangliae	-1.10639	4.31492	5.02866e-05	0.000604906
TRINITY_DN38673_c0_g1_i3	Neuroligin-1;	PREDICTED: neuroligin-4, Y-linked isoform X1	Megachile rotundata	-1.53165	2.7822	5.08019e-05	0.000609467
TRINITY_DN3493_c0_g1_i2	0	#N/A	#N/A	-1.32133	2.28321	5.12655e-05	0.000614559
TRINITY_DN61_c0_g1_i2	Retinol dehydrogenase 12;	hypothetical protein DAPPUDRAFT_50761	Daphnia pulex	-1.32429	3.13188	5.23591e-05	0.000625992
TRINITY_DN11930_c0_g1_i1	0	#N/A	#N/A	-1.18276	2.69201	5.25856e-05	0.000628221
TRINITY_DN11395_c0_g1_i1	0	#N/A	#N/A	-1.73323	0.471067	5.28978e-05	0.000631468
TRINITY_DN5190_c0_g1_i1	0	#N/A	#N/A	-1.09306	7.28108	5.33351e-05	0.000635962
TRINITY_DN19145_c0_g1_i3	0	#N/A	#N/A	-1.19762	0.790568	5.36963e-05	0.000639053
TRINITY_DN359_c0_g5_i1	NFX1-type zinc finger-containing protein 1;	PREDICTED: NFX1-type zinc finger-containing protein 1-like, partial	Hyalella azteca	-1.90012	0.965367	5.37339e-05	0.000639258
TRINITY_DN2118_c0_g2_i1	0	#N/A	#N/A	-1.27135	0.290381	5.37976e-05	0.000639639
TRINITY_DN3111_c0_g1_i14	0	#N/A	#N/A	-1.18316	4.46922	5.38068e-05	0.000639639
TRINITY_DN9135_c0_g1_i1	0	solute carrier, putative	Ixodes scapularis	-1.7637	-0.740521	5.44743e-05	0.000646349
TRINITY_DN15089_c0_g1_i3	Hemocyanin B chain;	hemocyanin	Macrobrachium nipponense	-1.53275	7.87266	5.45522e-05	0.000646889
TRINITY_DN28020_c0_g3_i1	Pleckstrin homology domain-containing family A member 5;	PREDICTED: probable GPI-anchored adhesin-like protein PGA55	Hyalella azteca	-1.26264	0.153595	5.45611e-05	0.000646889
TRINITY_DN341_c0_g1_i1	Cuticle protein 6;	uncharacterized protein LOC111697445	Eurytemora affinis	-2.11182	8.08952	5.496e-05	0.000650387
TRINITY_DN21960_c0_g1_i2	4-trimethylaminobutyraldehyde dehydrogenase;	betaine aldehyde dehydrogenase	Litopenaeus vannamei	-1.32862	-0.154327	5.51487e-05	0.000652128
TRINITY_DN40615_c0_g2_i1	Hemocyanin C chain;	hemocyanin subunit 1	Macrobrachium nipponense	-1.53528	7.26867	5.52241e-05	0.000652773
TRINITY_DN5077_c0_g1_i1	Anti-lipopolysaccharide factor {ECO:0000303|PubMed:20167286, ECO:0000303|PubMed:21168510, ECO:0000312|EMBL:ACM89169.2};	anti-lipopolysaccharide factor 5, partial	Macrobrachium rosenbergii	-1.19502	6.26438	5.56554e-05	0.000656633
TRINITY_DN30675_c0_g3_i4	Gamma-butyrobetaine dioxygenase;	PREDICTED: gamma-butyrobetaine dioxygenase-like	Hyalella azteca	-1.15074	2.9134	5.56395e-05	0.000656633
TRINITY_DN3212_c0_g1_i2	0	#N/A	#N/A	-1.73355	3.24558	5.57324e-05	0.000657294
TRINITY_DN1183_c1_g1_i2	0	#N/A	#N/A	-1.414	1.403	5.58554e-05	0.000658249
TRINITY_DN20134_c0_g3_i1	0	#N/A	#N/A	-1.16088	0.597051	5.60603e-05	0.000660168
TRINITY_DN1269_c0_g1_i3	0	#N/A	#N/A	-3.36228	2.2026	5.60857e-05	0.000660219
TRINITY_DN3739_c0_g1_i4	0	C-type lectin 2	Marsupenaeus japonicus	-1.55567	3.23203	5.63437e-05	0.000662757
TRINITY_DN56941_c0_g4_i3	Transient receptor potential channel pyrexia;	transient receptor potential cation channel pyrexia	Homarus americanus	-1.73723	0.300791	5.65376e-05	0.000664611
TRINITY_DN5457_c0_g1_i1	0	Uncharacterized protein APZ42_034587	Daphnia magna	-1.44634	0.733718	5.68401e-05	0.000667344
TRINITY_DN10481_c0_g1_i7	Glutamine-rich protein 2;	hypothetical protein EAG_09655, partial	Camponotus floridanus	-2.11056	2.64424	5.73841e-05	0.000673226
TRINITY_DN2705_c0_g1_i2	Juvenile hormone epoxide hydrolase 1;	juvenile hormone epoxide hydrolase	Macrobrachium rosenbergii	-1.26908	6.72588	5.78356e-05	0.000677509
TRINITY_DN1151_c0_g1_i4	Cytochrome P450 2L1;	PREDICTED: cytochrome P450 2L1-like	Hyalella azteca	-1.08409	2.4234	5.83769e-05	0.000682679
TRINITY_DN18034_c1_g2_i5	0	tigger transposable element-derived protein 1-like	Parasteatoda tepidariorum	-1.0526	0.568078	5.85245e-05	0.000684045
TRINITY_DN8652_c0_g2_i1	0	PREDICTED: 1-acyl-sn-glycerol-3-phosphate acyltransferase alpha-like	Hyalella azteca	-1.25017	1.31973	5.87398e-05	0.000686305
TRINITY_DN35168_c0_g1_i1	0	PREDICTED: uncharacterized protein LOC108682885	Hyalella azteca	-1.58845	1.15411	5.87771e-05	0.000686485
TRINITY_DN1317_c0_g1_i3	2-hydroxyacylsphingosine 1-beta-galactosyltransferase;	PREDICTED: UDP-glucuronosyltransferase-like isoform X4	Hyalella azteca	-1.72231	2.94472	5.88655e-05	0.000687261
TRINITY_DN2285_c0_g1_i1	Cytochrome P450 4c3;	cytochrome P450	Litopenaeus vannamei	-1.1651	3.52442	5.8897e-05	0.000687374
TRINITY_DN3047_c0_g1_i2	Brain protein I3;	PREDICTED: brain protein I3-like	Hyalella azteca	-1.48408	4.48196	5.91887e-05	0.00069052
TRINITY_DN8990_c0_g1_i1	Ferritin;	Ferritin	Macrobrachium rosenbergii	-1.29408	11.6355	5.93303e-05	0.000691915
TRINITY_DN1317_c0_g2_i1	UDP-glucuronosyltransferase 3A1;	PREDICTED: UDP-glucuronosyltransferase-like isoform X4	Hyalella azteca	-1.98003	2.95125	5.96669e-05	0.000694805
TRINITY_DN4446_c0_g2_i1	0	#N/A	#N/A	-1.61803	-0.792921	5.96666e-05	0.000694805
TRINITY_DN2281_c0_g1_i6	SET and MYND domain-containing protein 4;	SET and MYND domain-containing protein 4-like	Eurytemora affinis	-1.58885	2.33396	6.02354e-05	0.000700644
TRINITY_DN2978_c0_g3_i1	0	#N/A	#N/A	-1.48328	-0.323477	6.05162e-05	0.000703389
TRINITY_DN57796_c0_g2_i1	60S ribosomal protein L10;	60S ribosomal protein L10	Nilaparvata lugens	-2.80228	-0.987454	6.16475e-05	0.000714153
TRINITY_DN11650_c0_g1_i1	0	#N/A	#N/A	-2.59955	3.76295	6.16457e-05	0.000714153
TRINITY_DN4277_c0_g4_i1	0	#N/A	#N/A	-1.8607	-0.670563	6.23948e-05	0.000721744
TRINITY_DN1684_c0_g1_i1	Vascular non-inflammatory molecule 3;	PREDICTED: pantetheinase-like	Hyalella azteca	-1.55273	6.07295	6.24499e-05	0.000721848
TRINITY_DN24906_c0_g1_i2	0	#N/A	#N/A	-1.52542	2.35021	6.24319e-05	0.000721848
TRINITY_DN359_c0_g1_i1	NFX1-type zinc finger-containing protein 1;	PREDICTED: NFX1-type zinc finger-containing protein 1-like, partial	Hyalella azteca	-1.74062	-0.162825	6.25516e-05	0.000722579
TRINITY_DN12626_c0_g1_i1	RNA-binding protein squid;	PREDICTED: RNA-binding protein squid-like isoform X6	Hyalella azteca	-1.19214	2.23546	6.31834e-05	0.000728689
TRINITY_DN661_c0_g1_i1	Enhancer of split mgamma protein;	PREDICTED: enhancer of split m7 protein-like	Hyalella azteca	-1.009	3.03501	6.32205e-05	0.000728689
TRINITY_DN36001_c0_g2_i1	0	#N/A	#N/A	-1.51586	-0.299028	6.45513e-05	0.00074176
TRINITY_DN8794_c0_g1_i3	0	#N/A	#N/A	-1.15976	0.835046	6.64084e-05	0.000760035
TRINITY_DN28026_c0_g1_i1	Epsin-1;	beta-arrestin2	Marsupenaeus japonicus	-1.03921	1.34438	6.67062e-05	0.000762958
TRINITY_DN3529_c0_g2_i1	0	#N/A	#N/A	-1.02604	1.60975	6.67921e-05	0.000763589
TRINITY_DN5339_c0_g2_i1	Sulfotransferase 1C4;	estrogen sulfotransferase	Scylla olivacea	-1.58246	3.7975	6.7058e-05	0.00076606
TRINITY_DN14082_c0_g1_i1	Protein bric-a-brac 1;	PREDICTED: sex determination protein fruitless-like isoform X1	Hyalella azteca	-1.0725	1.77205	6.71034e-05	0.00076606
TRINITY_DN3350_c0_g1_i3	Cytochrome P450 3A41;	PREDICTED: cytochrome P450 9e2-like	Hyalella azteca	-1.27594	4.98226	6.75038e-05	0.0007692
TRINITY_DN1531_c0_g1_i7	0	#N/A	#N/A	-1.59304	3.32622	6.75987e-05	0.000769241
TRINITY_DN32695_c0_g2_i1	0	#N/A	#N/A	-1.544	-0.0198319	6.75937e-05	0.000769241
TRINITY_DN14309_c0_g1_i2	0	#N/A	#N/A	-1.44928	2.53131	6.76056e-05	0.000769241
TRINITY_DN48055_c0_g1_i1	Zygotic DNA replication licensing factor mcm3;	PREDICTED: DNA replication licensing factor MCM3-like	Hyalella azteca	-1.05188	2.59209	6.75974e-05	0.000769241
TRINITY_DN8620_c0_g1_i5	0	#N/A	#N/A	-1.76118	0.141562	6.87955e-05	0.000780795
TRINITY_DN6878_c0_g1_i1	0	#N/A	#N/A	-1.08752	0.8082	6.89975e-05	0.000782238
TRINITY_DN24541_c0_g1_i1	0	#N/A	#N/A	-1.12992	0.407519	6.92069e-05	0.000783762
TRINITY_DN33297_c0_g1_i2	Selenium-binding protein 1-A;	selenium-binding protein 1-A isoform X2	Zootermopsis nevadensis	-1.17792	5.82734	6.96646e-05	0.000788375
TRINITY_DN3301_c0_g1_i1	Estrogen sulfotransferase;	estrogen sulfotransferase	Scylla olivacea	-1.06239	2.12975	7.00134e-05	0.000791465
TRINITY_DN16327_c0_g1_i3	Ankyrin repeat, PH and SEC7 domain containing protein secG;	uncharacterized protein LOC110674850	Aedes aegypti	-1.79087	1.95128	7.02312e-05	0.000793354
TRINITY_DN50862_c0_g3_i1	0	PREDICTED: uncharacterized protein LOC108682943 isoform X2	Hyalella azteca	-1.34374	1.023	7.03402e-05	0.000794299
TRINITY_DN7837_c1_g1_i8	Histone H1-delta;	Histone 1	Macrobrachium rosenbergii	-1.16274	4.86663	7.19817e-05	0.000810499
TRINITY_DN10402_c0_g1_i4	0	#N/A	#N/A	-2.04286	4.53599	7.20588e-05	0.000811075
TRINITY_DN22519_c0_g3_i1	Hemocyanin B chain;	hemocyanin, partial	Palaemon varians	-2.33586	3.84742	7.30117e-05	0.000819446
TRINITY_DN2483_c0_g1_i7	0	#N/A	#N/A	-1.71457	0.159408	7.38209e-05	0.000827343
TRINITY_DN17917_c0_g2_i1	NADH-cytochrome b5 reductase 1;	PREDICTED: probable acyl-CoA dehydrogenase fadE25	Hyalella azteca	-1.9496	4.79538	7.56433e-05	0.000844949
TRINITY_DN45894_c0_g1_i2	0	#N/A	#N/A	-1.64709	0.0384179	7.63117e-05	0.000850997
TRINITY_DN1411_c0_g2_i3	0	PREDICTED: ankyrin repeat domain-containing protein 1-like isoform X5	Halyomorpha halys	-1.40669	1.17447	7.64694e-05	0.00085215
TRINITY_DN15645_c0_g1_i1	60S ribosomal protein L13a;	PREDICTED: 60S ribosomal protein L13a	Aethina tumida	-2.82501	-0.825894	7.6679e-05	0.000854182
TRINITY_DN5696_c0_g1_i3	Tripartite motif containing 13;	PREDICTED: uncharacterized protein LOC108681885	Hyalella azteca	-2.76397	0.861743	7.67738e-05	0.000854723
TRINITY_DN674_c0_g1_i2	Alkaline phosphatase, tissue-nonspecific isozyme;	Chain A, Crystal Structure Of Shrimp Alkaline Phosphatase With Phosphate Bound	0	-1.91632	8.17802	7.7607e-05	0.000862985
TRINITY_DN160_c0_g1_i1	0	#N/A	#N/A	-1.07823	3.9025	7.77353e-05	0.000863952
TRINITY_DN6896_c0_g2_i1	Insulin-like growth factor-binding protein complex acid labile subunit;	toll-receptor 9	Penaeus monodon	-1.93501	2.48453	7.81314e-05	0.000867585
TRINITY_DN458_c0_g1_i4	Angiopoietin-related protein 7;	ficolin-like protein 2	Pacifastacus leniusculus	-6.43277	2.50967	7.84113e-05	0.000870076
TRINITY_DN3350_c0_g1_i8	Cytochrome P450 9e2;	PREDICTED: cytochrome P450 9e2-like isoform X2	Hyalella azteca	-1.16092	5.8059	7.86671e-05	0.000871681
TRINITY_DN1073_c0_g3_i1	0	PREDICTED: uncharacterized protein LOC108253816	Diaphorina citri	-1.84054	0.270264	7.88088e-05	0.000872941
TRINITY_DN6684_c0_g1_i1	0	#N/A	#N/A	-1.60442	2.79751	7.92158e-05	0.000875594
TRINITY_DN568_c0_g2_i1	0	#N/A	#N/A	-1.5917	-0.300867	8.0262e-05	0.000885907
TRINITY_DN42102_c0_g1_i1	0	PREDICTED: uncharacterized protein LOC108666010	Hyalella azteca	-2.24647	-0.0437803	8.03703e-05	0.000886478
TRINITY_DN9138_c0_g4_i1	0	PREDICTED: uncharacterized protein LOC108673908, partial	Hyalella azteca	-1.77346	0.679539	8.05174e-05	0.000887164
TRINITY_DN26_c0_g2_i1	0	PREDICTED: uncharacterized protein LOC106713495	Papilio machaon	-1.53142	1.83896	8.05092e-05	0.000887164
TRINITY_DN7867_c0_g1_i1	0	#N/A	#N/A	-1.62267	5.20952	8.06156e-05	0.000887933
TRINITY_DN3233_c0_g1_i1	0	#N/A	#N/A	-2.29683	2.59616	8.06602e-05	0.000888112
TRINITY_DN265_c0_g1_i22	0	#N/A	#N/A	-1.1161	1.25994	8.11086e-05	0.000892422
TRINITY_DN2494_c0_g6_i1	Adipocyte plasma membrane-associated protein;	Adipocyte plasma membrane-associated protein	Orchesella cincta	-1.23879	0.325751	8.19501e-05	0.000900101
TRINITY_DN21103_c0_g5_i1	NFX1-type zinc finger-containing protein 1;	LOW QUALITY PROTEIN: NFX1-type zinc finger-containing protein 1	Anoplophora glabripennis	-2.37695	0.263441	8.23695e-05	0.00090344
TRINITY_DN15972_c0_g6_i2	0	PREDICTED: uncharacterized protein LOC105664027	Megachile rotundata	-1.41615	2.43358	8.27403e-05	0.000906556
TRINITY_DN21103_c0_g6_i1	NFX1-type zinc finger-containing protein 1;	PREDICTED: NFX1-type zinc finger-containing protein 1-like isoform X2	Hyalella azteca	-1.68252	3.97496	8.27716e-05	0.000906582
TRINITY_DN39857_c0_g1_i1	C-type lectin domain family 17, member A;	C-type lectin 1	Marsupenaeus japonicus	-2.20426	5.32	8.28823e-05	0.000907477
TRINITY_DN14039_c0_g2_i2	Probable phospholipid-transporting ATPase IA;	PREDICTED: phospholipid-transporting ATPase IB-like	Hyalella azteca	-1.3824	-0.0352198	8.34195e-05	0.000911448
TRINITY_DN6539_c1_g1_i4	Troponin C, isoform 2A;	troponin C	Palaemon carinicauda	-1.58144	1.69459	8.40302e-05	0.000916204
TRINITY_DN6403_c0_g1_i1	0	#N/A	#N/A	-1.13246	4.52052	8.40168e-05	0.000916204
TRINITY_DN54765_c0_g4_i1	0	#N/A	#N/A	-2.39782	-0.716329	8.42209e-05	0.000917325
TRINITY_DN2488_c0_g2_i1	Lysosomal alpha-glucosidase;	PREDICTED: lysosomal alpha-glucosidase-like	Hyalella azteca	-1.51629	5.81094	8.42951e-05	0.000917815
TRINITY_DN31732_c0_g1_i1	0	#N/A	#N/A	-1.49593	0.227738	8.44776e-05	0.000918525
TRINITY_DN21541_c0_g1_i1	Kelch-like ECH-associated protein 1;	Kelch-like ECH-associated protein 1	Cryptotermes secundus	-1.75135	-0.400764	8.45506e-05	0.000919
TRINITY_DN1004_c0_g1_i1	0	#N/A	#N/A	-1.24065	4.71573	8.48078e-05	0.000920519
TRINITY_DN65977_c0_g1_i1	Ectoine dioxygenase;	PREDICTED: phytanoyl-CoA dioxygenase domain-containing protein 1 homolog	Hyalella azteca	-1.11051	3.10298	8.50825e-05	0.000922542
TRINITY_DN1356_c0_g1_i6	0	#N/A	#N/A	-1.84694	-0.0447566	8.542e-05	0.00092588
TRINITY_DN936_c0_g1_i3	0	#N/A	#N/A	-1.53815	5.41212	8.65023e-05	0.000935025
TRINITY_DN9640_c0_g1_i1	0	#N/A	#N/A	-1.42991	2.12116	8.69049e-05	0.000939052
TRINITY_DN10585_c0_g1_i1	Microsomal glutathione S-transferase 3;	Uncharacterized protein APZ42_015849	Daphnia magna	-1.13161	6.50315	8.7406e-05	0.000944141
TRINITY_DN19160_c0_g1_i2	SH3 domain-binding protein 5 homolog;	SH3 domain-binding protein 5 homolog	Cryptotermes secundus	-1.07294	2.60074	8.75224e-05	0.000944967
TRINITY_DN44312_c0_g1_i1	0	#N/A	#N/A	-1.2893	7.21323	8.76493e-05	0.000945792
TRINITY_DN40497_c0_g2_i3	Probable cytochrome P450 49a1;	PREDICTED: probable cytochrome P450 49a1	Hyalella azteca	-2.03023	3.27247	8.78089e-05	0.000947187
TRINITY_DN37587_c0_g2_i1	Ileal sodium/bile acid cotransporter;	PREDICTED: ileal sodium/bile acid cotransporter-like	Hyalella azteca	-1.37356	3.99332	8.85229e-05	0.000953576
TRINITY_DN8704_c0_g1_i3	0	hypothetical protein L798_09058	Zootermopsis nevadensis	-4.54631	-0.753136	8.87753e-05	0.00095531
TRINITY_DN17941_c0_g2_i3	C-type lectin domain family 17, member A;	C-type lectin 5	Fenneropenaeus merguiensis	-2.31687	0.740534	8.89092e-05	0.000956094
TRINITY_DN4163_c0_g1_i1	Leucine-rich repeat neuronal protein 1;	PREDICTED: leucine-rich repeat neuronal protein 1-like	Hyalella azteca	-1.3917	4.36455	8.90462e-05	0.000957239
TRINITY_DN10322_c0_g1_i1	Brain protein I3;	PREDICTED: brain protein I3-like	Hyalella azteca	-1.25532	6.37278	8.91055e-05	0.000957548
TRINITY_DN64797_c0_g1_i1	G2/mitotic-specific cyclin-A;	cyclin A	Penaeus monodon	-1.13662	2.75491	8.91916e-05	0.000958145
TRINITY_DN18556_c0_g1_i2	0	#N/A	#N/A	-2.20833	-0.19419	9.05729e-05	0.000971757
TRINITY_DN7036_c0_g2_i1	0	#N/A	#N/A	-1.48323	2.52569	9.05828e-05	0.000971757
TRINITY_DN36555_c0_g1_i1	0	PREDICTED: uncharacterized protein LOC108682520	Hyalella azteca	-4.40321	-1.09502	9.06248e-05	0.000971875
TRINITY_DN30733_c0_g3_i1	Aminopeptidase N;	PREDICTED: puromycin-sensitive aminopeptidase-like protein, partial	Hyalella azteca	-1.84267	0.920304	9.06933e-05	0.000972277
TRINITY_DN49900_c0_g3_i1	Kinase suppressor of Ras 2;	hypothetical protein B7P43_G04148	Cryptotermes secundus	-1.25572	0.499637	9.09851e-05	0.000975072
TRINITY_DN16567_c0_g3_i1	0	#N/A	#N/A	-1.08908	0.854823	9.10778e-05	0.000975397
TRINITY_DN13229_c0_g1_i1	Organic cation transporter protein;	PREDICTED: uncharacterized protein LOC108679078	Hyalella azteca	-1.21199	1.83033	9.12945e-05	0.00097705
TRINITY_DN21094_c0_g2_i1	4-coumarate--CoA ligase;	PREDICTED: 4-coumarate--CoA ligase 1-like	Amyelois transitella	-1.59262	3.08848	9.13953e-05	0.000977795
TRINITY_DN1016_c0_g1_i3	C-type lectin domain family 2 member G;	lectin 2	Macrobrachium rosenbergii	-1.67314	7.1937	9.16187e-05	0.000979851
TRINITY_DN4301_c0_g1_i3	0	PREDICTED: uncharacterized protein LOC108682944	Hyalella azteca	-1.71113	2.16721	9.20884e-05	0.000984203
TRINITY_DN12531_c0_g1_i1	0	#N/A	#N/A	-1.18886	2.32911	9.26596e-05	0.000989295
TRINITY_DN35118_c0_g1_i2	0	#N/A	#N/A	-1.60963	0.794723	9.27595e-05	0.00098988
TRINITY_DN28919_c0_g1_i1	0	#N/A	#N/A	-1.07364	0.480096	9.27776e-05	0.00098988
TRINITY_DN16438_c0_g1_i2	Cytochrome P450 9e2;	PREDICTED: cytochrome P450 9e2-like isoform X3	Hyalella azteca	-1.23262	4.94486	9.34995e-05	0.000996564
TRINITY_DN21506_c0_g1_i1	Lysosomal Pro-X carboxypeptidase;	Dipeptidyl peptidase 2	Daphnia magna	-1.00117	4.54295	9.35565e-05	0.000996833
TRINITY_DN829_c0_g1_i4	0	#N/A	#N/A	-1.57187	1.68149	9.49739e-05	0.0010109
TRINITY_DN2192_c0_g1_i4	0	#N/A	#N/A	-3.10719	3.77225	9.617e-05	0.00102225
TRINITY_DN120_c0_g1_i6	BTB/POZ domain-containing protein 3;	PREDICTED: BTB/POZ domain-containing protein 2-like	Hyalella azteca	-1.34883	1.84524	9.70533e-05	0.00102884
TRINITY_DN933_c0_g2_i2	0	#N/A	#N/A	-4.75286	-0.863622	9.79321e-05	0.00103746
TRINITY_DN195_c0_g1_i5	Methyltransferase-like protein 7A;	PREDICTED: methyltransferase-like protein 7A	Hyalella azteca	-1.19758	4.67101	9.81298e-05	0.0010385
TRINITY_DN12566_c0_g1_i1	E3 ubiquitin-protein ligase TRIM32;	PREDICTED: uncharacterized protein LOC108681885	Hyalella azteca	-1.28749	3.24368	9.81885e-05	0.00103877
TRINITY_DN13935_c0_g4_i1	0	#N/A	#N/A	-1.69531	1.3621	9.90504e-05	0.00104647
TRINITY_DN51317_c0_g3_i1	Nucleoporin p58/p45 {ECO:0000305};	PREDICTED: nucleoporin p58/p45-like isoform X2	Hyalella azteca	-1.00557	1.2429	9.95768e-05	0.00104973
TRINITY_DN1036_c0_g3_i1	0	#N/A	#N/A	-1.18022	0.47677	0.000101967	0.00107043
TRINITY_DN446_c0_g1_i2	Neurocan core protein;	C-type lectin	Macrobrachium nipponense	-1.04981	5.33813	0.000102587	0.0010755
TRINITY_DN4142_c0_g2_i1	Protein bicaudal C homolog 1;	PREDICTED: protein bicaudal C homolog 1-like	Hyalella azteca	-1.83768	0.146753	0.000103684	0.00108591
TRINITY_DN998_c2_g1_i1	Phosphoenolpyruvate carboxykinase [GTP];	GTP phosphoenolpyruvate carboxykinase, partial	Macrobrachium nipponense	-1.95561	2.77909	0.00010416	0.0010898
TRINITY_DN7644_c0_g1_i1	0	#N/A	#N/A	-1.74725	1.83604	0.000104945	0.00109692
TRINITY_DN49427_c0_g1_i1	0	#N/A	#N/A	-2.11454	0.670409	0.000105466	0.00110126
TRINITY_DN13935_c0_g5_i1	Sodium/myo-inositol cotransporter;	sodium/glucose cotransporter 5-like isoform X2	Cryptotermes secundus	-2.15583	0.198229	0.000106226	0.00110809
TRINITY_DN409_c4_g2_i1	0	PREDICTED: vitamin D3 receptor B-like	Hyalella azteca	-1.25847	2.91433	0.000106474	0.00110993
TRINITY_DN1995_c0_g1_i1	0	#N/A	#N/A	-2.44388	5.41152	0.000106742	0.00111162
TRINITY_DN581_c0_g2_i8	0	#N/A	#N/A	-1.70892	-0.505305	0.000107122	0.00111482
TRINITY_DN2_c0_g3_i5	0	#N/A	#N/A	-2.17331	3.01136	0.000107349	0.00111646
TRINITY_DN2461_c0_g3_i1	AP-3 complex subunit delta-1;	PREDICTED: AP-3 complex subunit delta-1-like isoform X2	Hyalella azteca	-8.01463	-1.02583	0.000107876	0.00112045
TRINITY_DN17278_c0_g2_i3	Cytochrome P450 2L1;	RecName: Full=Cytochrome P450 2L1; AltName: Full=CYPIIL1	0	-1.37528	4.2579	0.000107825	0.00112045
TRINITY_DN49262_c0_g1_i1	0	#N/A	#N/A	-1.45395	1.70683	0.000108603	0.00112651
TRINITY_DN7205_c0_g2_i1	Zinc finger protein 28 homolog;	PREDICTED: uncharacterized protein LOC108682979	Hyalella azteca	-1.65397	0.782106	0.000108888	0.00112909
TRINITY_DN55746_c0_g2_i1	Protein lifeguard 3;	PREDICTED: protein lifeguard 1-like	Hyalella azteca	-1.1119	1.37813	0.000109407	0.00113372
TRINITY_DN3512_c0_g1_i1	ADP/ATP translocase 3;	hypothetical protein BIW11_01253	Tropilaelaps mercedesae	-2.54507	-0.713559	0.000110167	0.00114046
TRINITY_DN1117_c0_g1_i2	SET and MYND domain-containing protein 4;	PREDICTED: SET and MYND domain-containing protein 4-like	Neodiprion lecontei	-1.42371	1.85481	0.000110396	0.00114141
TRINITY_DN37797_c0_g1_i1	UPF0553 protein C9orf64;	hypothetical protein AMK59_5121, partial	Oryctes borbonicus	-1.33446	1.41993	0.000110482	0.00114141
TRINITY_DN1118_c1_g1_i1	0	#N/A	#N/A	-1.76059	0.186489	0.000110592	0.00114152
TRINITY_DN1924_c0_g1_i3	Cytokine receptor;	PREDICTED: cytokine receptor	Tribolium castaneum	-1.97603	4.18655	0.000110876	0.00114365
TRINITY_DN974_c0_g1_i6	Contactin-associated protein like 5-3;	PREDICTED: contactin-associated protein-like 4 isoform X4	Camponotus floridanus	-1.22026	6.17096	0.000112076	0.00115451
TRINITY_DN22197_c0_g1_i1	0	#N/A	#N/A	-1.70854	0.428504	0.00011238	0.0011565
TRINITY_DN2395_c0_g1_i2	0	#N/A	#N/A	-2.46291	3.95799	0.000112478	0.00115713
TRINITY_DN35337_c0_g1_i1	0	#N/A	#N/A	-1.70422	0.0512822	0.000113151	0.0011629
TRINITY_DN16185_c0_g1_i2	Organic cation transporter protein;	PREDICTED: uncharacterized protein LOC108679078	Hyalella azteca	-1.77484	1.5503	0.000113401	0.00116433
TRINITY_DN2571_c0_g1_i1	0	#N/A	#N/A	-1.07193	0.340816	0.00011354	0.00116538
TRINITY_DN5559_c1_g3_i1	0	#N/A	#N/A	-1.01848	0.993872	0.000114354	0.00117219
TRINITY_DN6056_c1_g2_i2	0	uncharacterized protein LOC111061670, partial	Nilaparvata lugens	-1.26334	0.563133	0.000114641	0.00117437
TRINITY_DN13729_c0_g1_i1	0	#N/A	#N/A	-1.01614	2.61264	0.000116591	0.00119045
TRINITY_DN90_c1_g1_i8	Cytochrome P450 2L1;	RecName: Full=Cytochrome P450 2L1; AltName: Full=CYPIIL1	0	-1.2823	3.04094	0.000117121	0.00119492
TRINITY_DN16490_c0_g2_i1	0	#N/A	#N/A	-1.20472	0.273544	0.000117225	0.00119537
TRINITY_DN11597_c0_g1_i2	0	#N/A	#N/A	-8.90485	-0.206779	0.000117808	0.00119975
TRINITY_DN29318_c0_g1_i3	0	#N/A	#N/A	-1.46862	-0.318835	0.000119478	0.00121511
TRINITY_DN1146_c0_g1_i2	Peptidyl-prolyl cis-trans isomerase;	PREDICTED: uncharacterized protein LOC108681885	Hyalella azteca	-1.30679	3.93343	0.00011951	0.00121511
TRINITY_DN4335_c0_g1_i2	0	#N/A	#N/A	-1.48445	2.83665	0.00011958	0.00121542
TRINITY_DN145_c0_g1_i5	Retinol dehydrogenase 11;	PREDICTED: retinol dehydrogenase 12-like	Hyalella azteca	-1.51462	2.55293	0.000120274	0.00122089
TRINITY_DN4516_c0_g2_i2	0	PREDICTED: uncharacterized protein LOC108677402 isoform X3	Hyalella azteca	-1.31476	1.21776	0.000120952	0.00122659
TRINITY_DN35118_c0_g2_i1	Probable G-protein coupled receptor Mth-like 3;	PREDICTED: uncharacterized protein LOC108680175	Hyalella azteca	-1.59007	2.83738	0.000122866	0.0012424
TRINITY_DN2159_c0_g1_i1	Acidic mammalian chitinase;	chitinase 3C	Macrobrachium nipponense	-1.73168	7.70912	0.000123126	0.00124381
TRINITY_DN6056_c1_g3_i1	0	#N/A	#N/A	-1.16351	-0.0488449	0.00012381	0.0012495
TRINITY_DN5113_c0_g1_i6	0	#N/A	#N/A	-1.21482	0.933597	0.000124199	0.00125303
TRINITY_DN3843_c0_g1_i1	Digestive cysteine proteinase 2;	cathepsin l, partial	Litopenaeus vannamei	-1.58764	6.79119	0.000124531	0.00125476
TRINITY_DN725_c0_g1_i4	Cytochrome P450 4c3;	cytochrome P450 V20	Macrobrachium nipponense	-1.22758	2.81935	0.000124714	0.0012562
TRINITY_DN15137_c0_g1_i1	Suppressor of cytokine signaling 2;	SOCS	Litopenaeus vannamei	-1.12172	5.92073	0.000126639	0.00127187
TRINITY_DN8844_c0_g3_i3	Calcium-binding mitochondrial carrier protein SCaMC-2;	PREDICTED: calcium-binding mitochondrial carrier protein SCaMC-1-like isoform X3	Hyalella azteca	-1.16471	1.1968	0.000127226	0.00127658
TRINITY_DN6386_c0_g3_i1	0	putative enzymatic polyprotein	Folsomia candida	-1.998	0.119289	0.000127471	0.00127822
TRINITY_DN965_c0_g1_i1	Vanin-like protein 2;	PREDICTED: uncharacterized protein LOC108667959	Hyalella azteca	-2.91762	1.13538	0.00012763	0.0012794
TRINITY_DN8704_c0_g2_i2	0	#N/A	#N/A	-3.82779	-0.288597	0.000127727	0.00127997
TRINITY_DN7136_c0_g3_i1	0	#N/A	#N/A	-1.0056	1.385	0.000129223	0.0012933
TRINITY_DN66414_c0_g1_i1	NADH-cytochrome b5 reductase 1;	PREDICTED: probable acyl-CoA dehydrogenase fadE25	Hyalella azteca	-1.41964	4.51583	0.000129395	0.00129462
TRINITY_DN4993_c0_g2_i1	0	#N/A	#N/A	-1.51263	0.417702	0.000129481	0.00129506
TRINITY_DN893_c0_g1_i1	0	putative articulin p60, partial	Rimicaris exoculata	-1.75841	7.87254	0.00012958	0.00129563
TRINITY_DN51098_c0_g1_i1	Disrupted in renal carcinoma protein 2 homolog;	PREDICTED: disrupted in renal carcinoma protein 2 homolog	Hyalella azteca	-1.03462	1.47922	0.000130174	0.00130074
TRINITY_DN2527_c0_g1_i2	0	PREDICTED: uncharacterized protein LOC108681885	Hyalella azteca	-1.32639	4.71445	0.000132295	0.00131732
TRINITY_DN4521_c0_g1_i4	Wiskott-Aldrich syndrome protein;	PREDICTED: neural Wiskott-Aldrich syndrome protein-like	Hyalella azteca	-1.62979	3.53767	0.000132835	0.00132102
TRINITY_DN38034_c1_g1_i1	Transposon Tf2-9 polyprotein;	PREDICTED: uncharacterized protein LOC108365701, partial	Rhagoletis zephyria	-3.00194	-0.747936	0.00013339	0.00132527
TRINITY_DN8652_c0_g1_i1	1-acyl-sn-glycerol-3-phosphate acyltransferase alpha;	PREDICTED: 1-acyl-sn-glycerol-3-phosphate acyltransferase alpha-like	Hyalella azteca	-1.05709	1.31856	0.000133385	0.00132527
TRINITY_DN49965_c0_g1_i1	Cyclin-dependent kinase 1;	Cdc2 kinase	Macrobrachium nipponense	-1.16697	1.86172	0.000133943	0.00132951
TRINITY_DN7787_c0_g1_i8	0	#N/A	#N/A	-1.6658	0.520252	0.000134745	0.00133577
TRINITY_DN1402_c0_g2_i2	0	uncharacterized protein LOC111425333	Onthophagus taurus	-1.70456	2.83089	0.000135539	0.00134279
TRINITY_DN1285_c0_g1_i1	0	#N/A	#N/A	-1.39728	0.640802	0.000136456	0.00135059
TRINITY_DN5205_c0_g1_i1	0	#N/A	#N/A	-1.36268	-0.506826	0.000136583	0.00135125
TRINITY_DN39426_c0_g1_i1	0	#N/A	#N/A	-1.45563	1.12767	0.000137448	0.00135827
TRINITY_DN2908_c0_g1_i1	0	#N/A	#N/A	-1.47678	6.58033	0.00013816	0.00136359
TRINITY_DN15498_c0_g1_i1	Probable phytanoyl-CoA dioxygenase;	uncharacterized protein LOC107445454	Parasteatoda tepidariorum	-1.28733	5.05888	0.00013812	0.00136359
TRINITY_DN3550_c0_g1_i2	Sulfotransferase 1C4;	PREDICTED: sulfotransferase 1C4-like	Hyalella azteca	-1.40128	5.25868	0.000138458	0.0013661
TRINITY_DN1071_c0_g1_i3	Cytochrome P450 4c3;	cytochrome P450 CYP4	Eriocheir sinensis	-1.32134	2.01801	0.000138626	0.00136689
TRINITY_DN8660_c0_g2_i1	0	dihydroorotate dehydrogenase (quinone), mitochondrial-like	Athalia rosae	-1.08676	6.23425	0.000139	0.00137015
TRINITY_DN2532_c2_g1_i1	0	#N/A	#N/A	-1.52724	4.87363	0.000139144	0.00137067
TRINITY_DN6002_c0_g2_i2	Mitotic checkpoint serine/threonine-protein kinase BUB1;	PREDICTED: uncharacterized protein LOC108665736	Hyalella azteca	-1.14648	0.244206	0.00013944	0.00137247
TRINITY_DN1915_c0_g1_i7	0	#N/A	#N/A	-1.30768	0.344172	0.000140346	0.00137962
TRINITY_DN18314_c0_g2_i1	0	#N/A	#N/A	-1.0416	0.0878562	0.000140414	0.00137974
TRINITY_DN4346_c0_g3_i1	Alpha-L-fucosidase;	PREDICTED: alpha-L-fucosidase-like	Hyalella azteca	-1.74149	3.05621	0.000140599	0.00138113
TRINITY_DN2256_c0_g1_i5	Techylectin-5B;	penlectin 5-2	Penaeus monodon	-7.94755	-1.08903	0.000141406	0.00138776
TRINITY_DN6428_c0_g1_i5	Troponin C, isotype gamma;	troponin C2	Litopenaeus vannamei	-1.02018	2.08339	0.000142468	0.00139686
TRINITY_DN27427_c0_g2_i2	0	#N/A	#N/A	-1.39758	-0.137182	0.000142555	0.00139728
TRINITY_DN19161_c0_g2_i1	Probable chitinase 3;	chitinase	Pandalopsis japonica	-1.5616	7.16804	0.000143093	0.00140124
TRINITY_DN45915_c0_g2_i3	0	uncharacterized protein LOC111626590	Centruroides sculpturatus	-1.60669	-0.132844	0.000144325	0.00141286
TRINITY_DN50587_c0_g2_i1	0	#N/A	#N/A	-1.32404	0.00219812	0.000144378	0.00141294
TRINITY_DN13448_c0_g3_i1	0	reverse transcriptase, partial	Nuttalliella namaqua	-2.04686	-0.294053	0.000144893	0.00141749
TRINITY_DN47919_c0_g1_i9	Integrin beta-PS;	integrin, partial	Procambarus clarkii	-1.34283	2.40945	0.000145139	0.00141906
TRINITY_DN1554_c0_g3_i1	Nucleoprotein TPR;	PREDICTED: nucleoprotein TPR-like isoform X2	Hyalella azteca	-1.03175	0.846168	0.000146783	0.0014329
TRINITY_DN18496_c0_g1_i1	Cytochrome P450 2L1;	PREDICTED: cytochrome P450 2L1-like, partial	Hyalella azteca	-1.36353	0.00382053	0.000147187	0.00143528
TRINITY_DN5_c1_g1_i3	Venom carboxylesterase-6;	JHE-like carboxylesterase 1	Pandalopsis japonica	-1.26886	3.86031	0.000147106	0.00143528
TRINITY_DN3119_c0_g1_i1	0	#N/A	#N/A	-1.02641	2.02599	0.000147196	0.00143528
TRINITY_DN16798_c0_g1_i2	0	PREDICTED: poly	ADP-ribose	-1.46681	1.88906	0.000149008	0.0014501
TRINITY_DN15934_c1_g1_i1	0	#N/A	#N/A	-1.61376	0.587011	0.000149193	0.00145144
TRINITY_DN10287_c0_g2_i1	0	#N/A	#N/A	-1.54186	-0.384347	0.000149624	0.00145474
TRINITY_DN1171_c0_g1_i8	Hemocyanin C chain;	hemocyanin subunit 1	Macrobrachium nipponense	-1.42751	15.6927	0.000149693	0.00145483
TRINITY_DN3111_c0_g1_i17	0	#N/A	#N/A	-1.0026	2.06541	0.000150376	0.00146024
TRINITY_DN10895_c0_g1_i3	0	#N/A	#N/A	-3.39934	-0.074202	0.000150563	0.00146107
TRINITY_DN3433_c0_g4_i1	Antigen KI-67;	PREDICTED: serine/arginine repetitive matrix protein 2-like	Hyalella azteca	-1.77529	-0.0777921	0.000150819	0.00146227
TRINITY_DN16070_c0_g1_i1	Xylose isomerase;	PREDICTED: xylose isomerase-like	Hyalella azteca	-1.42085	5.16034	0.000151915	0.00147063
TRINITY_DN10759_c0_g1_i1	0	#N/A	#N/A	-1.4154	0.276806	0.000152369	0.00147457
TRINITY_DN23405_c0_g4_i1	Ceramide synthase 6;	PREDICTED: ceramide synthase 6-like	Hyalella azteca	-2.11316	0.4956	0.000152711	0.00147742
TRINITY_DN4346_c0_g1_i1	Alpha-L-fucosidase;	Alpha-L-fucosidase, partial	Stegodyphus mimosarum	-1.66595	5.45135	0.000154324	0.00149002
TRINITY_DN8104_c0_g1_i1	Sphingosine-1-phosphate lyase;	PREDICTED: sphingosine-1-phosphate lyase-like	Hyalella azteca	-1.2183	0.130251	0.000154347	0.00149002
TRINITY_DN3923_c0_g1_i3	TBC1 domain family member 5;	TBC1 domain family member 5-like isoform X4	Limulus polyphemus	-1.19104	2.22778	0.000154284	0.00149002
TRINITY_DN1266_c3_g1_i2	Synaptobrevin-1;	Vesicle-associated membrane protein, putative	Pediculus humanus corporis	-1.25372	4.55738	0.000154664	0.0014917
TRINITY_DN6144_c0_g1_i1	Aldo-keto reductase family 1 member B10;	PREDICTED: 1,5-anhydro-D-fructose reductase-like isoform X2	Cephus cinctus	-1.28156	3.94613	0.000154986	0.00149298
TRINITY_DN18162_c0_g1_i2	Elongation factor 2;	Elongation factor G, mitochondrial	Daphnia magna	-1.23002	1.91664	0.000155298	0.00149506
TRINITY_DN42162_c0_g1_i1	Glutamate formimidoyltransferase;	uncharacterized protein LOC111085239	Limulus polyphemus	-1.4068	0.532552	0.000155795	0.00149869
TRINITY_DN45283_c0_g1_i1	Glycerol-3-phosphate acyltransferase 3 {ECO:0000250|UniProtKB:Q53EU6};	PREDICTED: glycerol-3-phosphate acyltransferase 3-like	Hyalella azteca	-1.41488	2.77797	0.000156353	0.00150278
TRINITY_DN155_c0_g1_i1	0	PREDICTED: filaggrin-2-like isoform X3	Hyalella azteca	-1.81149	3.48725	0.000156522	0.00150361
TRINITY_DN26331_c0_g1_i4	Galactokinase;	galactokinase-like	Limulus polyphemus	-1.39871	3.2955	0.000156593	0.00150383
TRINITY_DN3043_c0_g1_i4	0	#N/A	#N/A	-1.28149	0.504393	0.000158543	0.00152023
TRINITY_DN3671_c0_g1_i1	0	#N/A	#N/A	-3.3615	-0.757395	0.000159425	0.00152589
TRINITY_DN6160_c0_g3_i1	0	#N/A	#N/A	-1.66394	0.581241	0.00015942	0.00152589
TRINITY_DN14183_c0_g1_i1	Adenosine deaminase CECR1;	PREDICTED: adenosine deaminase CECR1-like	Hyalella azteca	-1.09278	5.59057	0.000162432	0.00155277
TRINITY_DN5648_c0_g4_i1	0	putative Protein mab-21	Daphnia magna	-1.72205	1.25448	0.000163071	0.00155793
TRINITY_DN20874_c0_g1_i1	Pirin;	pirin-like	Folsomia candida	-1.22837	1.06819	0.0001633	0.00155916
TRINITY_DN7276_c0_g1_i2	60S ribosomal protein L7-4;	PREDICTED: 60S ribosomal protein L7	Nasonia vitripennis	-1.27832	0.529562	0.000165746	0.00157914
TRINITY_DN87_c0_g1_i2	Sulfotransferase 1C4;	PREDICTED: sulfotransferase 1C4-like	Hyalella azteca	-1.5356	4.6943	0.000166574	0.00158655
TRINITY_DN4254_c0_g1_i2	0	#N/A	#N/A	-8.09524	-0.952307	0.00016843	0.00160034
TRINITY_DN17125_c0_g1_i1	0	#N/A	#N/A	-1.66223	0.219665	0.000168662	0.00160206
TRINITY_DN8789_c0_g1_i1	0	PREDICTED: uncharacterized protein LOC108665598	Hyalella azteca	-1.26898	5.80837	0.00017006	0.00161485
TRINITY_DN15729_c0_g2_i1	0	#N/A	#N/A	-1.42657	0.00267728	0.000170963	0.00162097
TRINITY_DN1387_c0_g4_i1	0	#N/A	#N/A	-1.02361	1.73769	0.000171209	0.00162182
TRINITY_DN19800_c0_g1_i2	Transcription factor GATA-4;	PREDICTED: GATA-binding factor A-like	Hyalella azteca	-1.9501	3.7046	0.000171329	0.00162248
TRINITY_DN26125_c0_g2_i1	Cytochrome P450 2L1;	cytochrome P450 CYP379A1	Carcinus maenas	-1.53026	0.922057	0.00017521	0.00165289
TRINITY_DN21541_c0_g3_i1	0	#N/A	#N/A	-1.86657	0.730814	0.000176125	0.00166029
TRINITY_DN4568_c0_g1_i1	Uncharacterized protein PYUK71.03c;	uncharacterized protein PYUK71.03c-like isoform X3	Zootermopsis nevadensis	-1.15367	0.530332	0.000177215	0.00166964
TRINITY_DN3327_c0_g1_i2	Serine/threonine-protein kinase Nek5;	PREDICTED: protein zer-1 homolog	Hyalella azteca	-1.48268	3.25706	0.000177804	0.00167468
TRINITY_DN5933_c0_g1_i1	0	PREDICTED: uncharacterized protein LOC108681475	Hyalella azteca	-1.32307	6.42761	0.000179279	0.00168705
TRINITY_DN25778_c0_g3_i1	Succinate-semialdehyde dehydrogenase, mitochondrial;	succinate-semialdehyde dehydrogenase, mitochondrial-like	Folsomia candida	-1.30466	3.43061	0.000180035	0.00169315
TRINITY_DN10927_c0_g1_i1	Epoxide hydrolase 4;	PREDICTED: epoxide hydrolase 4-like	Hyalella azteca	-1.30599	2.05458	0.000181292	0.00170344
TRINITY_DN11135_c0_g1_i2	0	PREDICTED: uncharacterized protein LOC108677420	Hyalella azteca	-1.5547	9.59982	0.000182706	0.00171518
TRINITY_DN17544_c0_g2_i1	Integrin alpha-8;	integrin alpha 8	Fenneropenaeus chinensis	-1.34773	2.76632	0.000183484	0.00172145
TRINITY_DN24906_c0_g2_i1	0	#N/A	#N/A	-1.26337	3.38783	0.000183741	0.00172265
TRINITY_DN15845_c0_g1_i1	0	#N/A	#N/A	-1.39789	-0.291613	0.000185255	0.00173443
TRINITY_DN21103_c0_g1_i1	NFX1-type zinc finger-containing protein 1;	PREDICTED: NFX1-type zinc finger-containing protein 1-like, partial	Hyalella azteca	-1.28714	1.25214	0.000185577	0.00173641
TRINITY_DN13809_c0_g2_i2	Transmembrane protein 104;	PREDICTED: transmembrane protein 104-like	Hyalella azteca	-1.01171	0.345735	0.000185744	0.00173693
TRINITY_DN6749_c0_g2_i5	0	#N/A	#N/A	-1.16371	3.62188	0.000187156	0.00174909
TRINITY_DN6556_c0_g1_i12	0	#N/A	#N/A	-1.53411	2.65876	0.00018761	0.00175229
TRINITY_DN21541_c0_g4_i1	0	#N/A	#N/A	-1.90163	0.261184	0.000189437	0.00176567
TRINITY_DN9398_c0_g1_i7	0	#N/A	#N/A	-1.0184	2.56882	0.000190502	0.00177366
TRINITY_DN29810_c0_g1_i1	DNA polymerase alpha catalytic subunit;	DNA polymerase alpha catalytic subunit-like	Limulus polyphemus	-1.09794	0.0334501	0.000190836	0.00177607
TRINITY_DN189_c0_g1_i3	0	PREDICTED: nucleolin 1-like isoform X2	Hyalella azteca	-1.26331	4.10726	0.000192574	0.00178853
TRINITY_DN2958_c0_g1_i1	Neprilysin-11;	PREDICTED: neprilysin-11-like	Hyalella azteca	-1.24828	4.31481	0.000193008	0.0017915
TRINITY_DN7612_c0_g1_i2	Carboxylesterase 4A;	PREDICTED: liver carboxylesterase 1-like	Hyalella azteca	-1.78541	4.31563	0.000193405	0.00179465
TRINITY_DN1676_c0_g1_i2	0	#N/A	#N/A	-1.85561	1.14235	0.000194287	0.00180096
TRINITY_DN14330_c0_g1_i3	0	#N/A	#N/A	-2.10367	-0.523049	0.000195038	0.00180659
TRINITY_DN31374_c0_g1_i1	Venom carboxylesterase-6;	Esterase FE4	Orchesella cincta	-1.74901	4.71371	0.000195263	0.00180815
TRINITY_DN24947_c0_g1_i3	0	#N/A	#N/A	-1.41921	-0.0557438	0.000195577	0.00181052
TRINITY_DN4438_c0_g1_i1	Leukocyte receptor cluster member 9;	uncharacterized protein LOC111696339	Eurytemora affinis	-1.59374	1.11418	0.000196149	0.00181474
TRINITY_DN11743_c0_g1_i6	T-box transcription factor TBX18;	T-box transcription factor TBX15-like, partial	Limulus polyphemus	-1.49116	2.16048	0.000196408	0.0018166
TRINITY_DN1038_c0_g1_i4	0	PREDICTED: uncharacterized protein LOC108670316	Hyalella azteca	-2.28707	0.814279	0.000196575	0.00181729
TRINITY_DN13233_c0_g1_i7	0	#N/A	#N/A	-1.17193	6.01972	0.000196599	0.00181729
TRINITY_DN17608_c0_g2_i1	0	PREDICTED: uncharacterized protein LOC108677728	Hyalella azteca	-1.25391	2.9558	0.000197743	0.00182571
TRINITY_DN16460_c0_g5_i1	Protein bark beetle {ECO:0000303|PubMed:25704509};	PREDICTED: protein bark beetle-like	Hyalella azteca	-1.28982	-0.0104812	0.000198092	0.00182818
TRINITY_DN2488_c0_g1_i2	0	#N/A	#N/A	-1.41811	1.61283	0.000200921	0.00184952
TRINITY_DN15265_c0_g1_i1	0	#N/A	#N/A	-1.14998	-0.070634	0.000202714	0.00186447
TRINITY_DN3729_c0_g1_i2	Lysosome-associated membrane glycoprotein 1;	PREDICTED: lysosome-associated membrane glycoprotein 1-like	Hyalella azteca	-2.33431	3.84034	0.000204151	0.00187603
TRINITY_DN61412_c0_g1_i1	Hemocyanin B chain;	hemocyanin	Macrobrachium nipponense	-1.83156	1.17647	0.000205152	0.00188247
TRINITY_DN3330_c0_g1_i2	Facilitated trehalose transporter Tret1 {ECO:0000250|UniProtKB:Q7PIR5};	glucose transporter 2	Litopenaeus vannamei	-1.5584	4.83093	0.0002053	0.00188327
TRINITY_DN899_c0_g3_i2	CDK5 and ABL1 enzyme substrate 1;	CDK5 and ABL1 enzyme substrate 2	Cryptotermes secundus	-2.46041	-0.538098	0.000205376	0.00188343
TRINITY_DN51080_c0_g1_i3	0	#N/A	#N/A	-1.7571	-0.776586	0.000205982	0.00188634
TRINITY_DN63029_c0_g4_i1	0	PREDICTED: uncharacterized protein LOC108679759	Hyalella azteca	-1.72326	3.09559	0.00020621	0.00188776
TRINITY_DN1735_c0_g1_i2	0	PREDICTED: uncharacterized protein LOC108665510	Hyalella azteca	-1.26167	2.96691	0.000209034	0.00190693
TRINITY_DN3052_c1_g5_i2	0	#N/A	#N/A	-1.46158	1.4525	0.000209809	0.00191122
TRINITY_DN10310_c0_g1_i1	0	#N/A	#N/A	-1.21091	-0.0586501	0.000210327	0.00191538
TRINITY_DN4831_c0_g1_i5	0	hypothetical protein X777_01373	Ooceraea biroi	-1.30281	2.89507	0.000212511	0.00193056
TRINITY_DN5702_c0_g1_i8	0	hypothetical protein ALC53_00023, partial	Atta colombica	-1.1598	1.19331	0.000212426	0.00193056
TRINITY_DN32950_c0_g1_i10	Failed axon connections homolog;	GST-N-Metaxin-like protein	Daphnia pulex	-1.07027	2.83875	0.000213585	0.00193627
TRINITY_DN14938_c0_g1_i1	Methyltransferase-like protein 7A;	PREDICTED: methyltransferase-like protein 7A	Hyalella azteca	-1.52525	2.22389	0.000214373	0.00194012
TRINITY_DN730_c3_g3_i2	RING-H2 finger protein ATL79;	PREDICTED: E3 ubiquitin-protein ligase TTC3 isoform X2	Tribolium castaneum	-1.27529	-0.0753444	0.000214404	0.00194012
TRINITY_DN1998_c0_g2_i2	Protein white;	PREDICTED: protein white-like isoform X1	Hyalella azteca	-1.4543	3.64584	0.000215529	0.00194971
TRINITY_DN12358_c0_g1_i1	0	#N/A	#N/A	-1.20566	1.55554	0.00021669	0.0019561
TRINITY_DN25960_c0_g3_i1	0	#N/A	#N/A	-1.80672	-0.312743	0.000216886	0.00195691
TRINITY_DN2918_c0_g1_i9	0	#N/A	#N/A	-2.06049	0.416895	0.00021895	0.00197212
TRINITY_DN11644_c0_g7_i1	0	#N/A	#N/A	-1.44823	-0.302136	0.000220147	0.00198082
TRINITY_DN40292_c0_g1_i3	Steryl-sulfatase;	steryl-sulfatase-like	Centruroides sculpturatus	-2.30457	4.20761	0.000221325	0.00198894
TRINITY_DN1048_c0_g3_i1	0	#N/A	#N/A	-1.11757	2.16846	0.000222409	0.00199702
TRINITY_DN974_c0_g1_i3	Contactin-associated protein like 5-3;	PREDICTED: contactin-associated protein-like 4 isoform X4	Camponotus floridanus	-2.21824	4.48208	0.000223307	0.00200266
TRINITY_DN29013_c2_g1_i3	CCAAT/enhancer-binding protein alpha {ECO:0000312|HGNC:HGNC:1833};	PREDICTED: CCAAT/enhancer-binding protein epsilon-like	Hyalella azteca	-1.97407	4.53008	0.000223363	0.00200266
TRINITY_DN3224_c0_g1_i6	Extended synaptotagmin-3;	PREDICTED: extended synaptotagmin-2	Galendromus occidentalis	-1.69018	2.85242	0.000225115	0.00201607
TRINITY_DN5873_c0_g1_i2	UDP-glucose 6-dehydrogenase;	UDP-glucose 6-dehydrogenase	Aedes aegypti	-1.21007	2.41409	0.000228392	0.00203957
TRINITY_DN33_c0_g1_i2	0	#N/A	#N/A	-1.06131	1.63112	0.000228406	0.00203957
TRINITY_DN9318_c0_g1_i2	0	#N/A	#N/A	-1.38202	1.33824	0.000228767	0.00204134
TRINITY_DN4678_c0_g2_i1	0	#N/A	#N/A	-1.40193	0.329515	0.000228991	0.0020426
TRINITY_DN1014_c0_g2_i2	UPF0462 protein C4orf33 homolog;	PREDICTED: uncharacterized protein LOC108682892	Hyalella azteca	-2.13019	6.40639	0.000230259	0.00205099
TRINITY_DN21948_c0_g2_i1	Fatty-acid amide hydrolase 2;	PREDICTED: fatty-acid amide hydrolase 2	Polistes dominula	-1.07346	3.13238	0.000231607	0.00206008
TRINITY_DN32234_c0_g2_i1	Cathepsin L1;	cathepsin L1-like	Eurytemora affinis	-2.19581	-1.00664	0.000233202	0.0020725
TRINITY_DN54499_c1_g2_i2	0	#N/A	#N/A	-1.68819	-0.587142	0.000233652	0.0020759
TRINITY_DN3489_c0_g1_i2	0	#N/A	#N/A	-2.44659	2.88186	0.00023382	0.00207681
TRINITY_DN14972_c0_g2_i1	Multidrug resistance-associated protein 1;	multidrug resistance-associated protein 1 isoform X5	Bombyx mori	-2.00746	0.208296	0.000235679	0.00209013
TRINITY_DN8359_c0_g1_i1	0	#N/A	#N/A	-1.21205	3.49845	0.000236398	0.00209495
TRINITY_DN467_c0_g1_i3	Arylsulfatase I;	PREDICTED: arylsulfatase B-like isoform X1	Hyalella azteca	-1.31362	4.09417	0.00023848	0.00210864
TRINITY_DN40_c0_g1_i6	Acidic mammalian chitinase;	chitinase 3C	Macrobrachium nipponense	-1.80352	9.85741	0.000240791	0.00212547
TRINITY_DN6884_c0_g1_i1	Natterin-3;	PREDICTED: uncharacterized protein LOC108674095	Hyalella azteca	-1.07981	5.07686	0.000241486	0.00213041
TRINITY_DN11644_c0_g6_i1	0	#N/A	#N/A	-1.20582	0.722703	0.000242269	0.00213578
TRINITY_DN13848_c0_g1_i1	Thymidylate kinase;	hypothetical protein DAPPUDRAFT_331571	Daphnia pulex	-1.46969	-0.422803	0.000244166	0.00214861
TRINITY_DN47100_c0_g1_i2	0	#N/A	#N/A	-1.59745	-0.0891331	0.000244568	0.00215134
TRINITY_DN4674_c5_g1_i1	0	#N/A	#N/A	-1.18724	0.783419	0.000245187	0.00215575
TRINITY_DN1096_c0_g1_i4	Tubulin-specific chaperone E;	PREDICTED: tubulin-specific chaperone E-like	Hyalella azteca	-1.12478	0.606652	0.000247731	0.0021757
TRINITY_DN13913_c0_g1_i1	Transcription factor E2F3;	transcription factor E2F-2	Penaeus monodon	-1.18295	0.522199	0.000249095	0.00218584
TRINITY_DN5532_c0_g1_i3	Hexokinase-2;	kexokinase	Litopenaeus vannamei	-1.32128	1.99608	0.000251393	0.00220354
TRINITY_DN35690_c0_g1_i1	0	#N/A	#N/A	-1.68726	0.279614	0.000251855	0.00220686
TRINITY_DN8674_c0_g2_i9	0	#N/A	#N/A	-1.06616	6.99124	0.000254741	0.00222666
TRINITY_DN1954_c0_g4_i1	Transcription factor Sox-14 {ECO:0000250|UniProtKB:Q9W7R6};	PREDICTED: transcription factor SOX-21-like	Bemisia tabaci	-1.36717	1.70164	0.000255606	0.00223297
TRINITY_DN4488_c1_g1_i1	Glyoxylate/hydroxypyruvate reductase A {ECO:0000255|HAMAP-Rule:MF_01666};	PREDICTED: glyoxylate/hydroxypyruvate reductase A-like isoform X1	Hyalella azteca	-1.33113	-0.0182188	0.000256206	0.00223696
TRINITY_DN184_c0_g1_i2	0	C-type lectin-1	Litopenaeus vannamei	-2.35027	-0.79411	0.000256967	0.00224235
TRINITY_DN9018_c0_g1_i2	Oxygen-dependent coproporphyrinogen-III oxidase;	PREDICTED: oxygen-dependent coproporphyrinogen-III oxidase-like	Hyalella azteca	-1.15521	0.03344	0.00025733	0.00224428
TRINITY_DN12342_c0_g3_i3	0	#N/A	#N/A	-1.43061	0.591409	0.000258655	0.0022527
TRINITY_DN9894_c0_g1_i1	Lysoplasmalogenase;	PREDICTED: lysoplasmalogenase-like protein TMEM86A	Fopius arisanus	-1.17517	6.69278	0.000260107	0.00226409
TRINITY_DN66392_c0_g1_i1	40S ribosomal protein S7-A;	40S ribosomal protein S7-like	Trichogramma pretiosum	-1.43742	-0.300515	0.000261319	0.00227148
TRINITY_DN26026_c0_g1_i1	0	#N/A	#N/A	-1.01396	2.90303	0.000263488	0.0022878
TRINITY_DN11616_c0_g2_i2	0	#N/A	#N/A	-1.91659	-0.683344	0.000263573	0.0022879
TRINITY_DN60_c0_g1_i9	0	#N/A	#N/A	-2.00723	1.00527	0.000265117	0.00229934
TRINITY_DN1957_c0_g1_i7	UDP-glucuronosyltransferase 2B14;	PREDICTED: UDP-glucuronosyltransferase-like isoform X1	Hyalella azteca	-1.2407	4.83758	0.000266401	0.00230733
TRINITY_DN3435_c0_g1_i5	Retrovirus-related Pol polyprotein from type-2 retrotransposable element R2DM;	hypothetical protein B7P43_G00818	Cryptotermes secundus	-1.18921	3.16176	0.000266514	0.00230768
TRINITY_DN15317_c1_g2_i2	Beta-1,4-glucuronyltransferase 1 {ECO:0000250|UniProtKB:O43505};	PREDICTED: beta-1,4-glucuronyltransferase 1-like	Hyalella azteca	-1.40297	2.65017	0.000268623	0.00232401
TRINITY_DN2355_c0_g2_i1	Acid sphingomyelinase-like phosphodiesterase 3b;	acid sphingomyelinase-like phosphodiesterase 3b	Folsomia candida	-1.05905	1.37727	0.000271626	0.00234675
TRINITY_DN4877_c0_g1_i4	0	PREDICTED: uncharacterized protein LOC108665673	Hyalella azteca	-1.40898	8.74708	0.000273216	0.00235789
TRINITY_DN39416_c0_g1_i2	Retrovirus-related Pol polyprotein from transposon 297;	gag-pol polyprotein	Lasius niger	-2.03121	-0.184079	0.000273469	0.00235942
TRINITY_DN2201_c0_g1_i3	Proton-coupled folate transporter;	hypothetical protein DAPPUDRAFT_105878	Daphnia pulex	-1.33062	2.63029	0.000274567	0.00236694
TRINITY_DN189_c0_g1_i1	0	PREDICTED: nucleolin 1-like isoform X2	Hyalella azteca	-1.56576	3.04503	0.000276869	0.00238351
TRINITY_DN21158_c0_g1_i2	0	hypothetical protein DAPPUDRAFT_326941	Daphnia pulex	-1.32229	1.75911	0.000277537	0.00238826
TRINITY_DN17876_c0_g1_i1	0	#N/A	#N/A	-1.65692	-0.21269	0.000277924	0.0023893
TRINITY_DN4593_c0_g1_i4	CD209 antigen-like protein D;	lectin	Macrobrachium rosenbergii	-1.37839	0.0498019	0.000277851	0.0023893
TRINITY_DN3339_c0_g3_i1	0	codanin-1-like	Zootermopsis nevadensis	-1.09764	-0.00957183	0.000277898	0.0023893
TRINITY_DN11182_c0_g2_i1	0	#N/A	#N/A	-1.34127	-0.407099	0.000280881	0.00241275
TRINITY_DN1794_c0_g3_i1	Segmentation protein cap'n'collar;	PREDICTED: uncharacterized protein LOC108666344 isoform X5	Hyalella azteca	-1.01822	1.43087	0.000283384	0.00242958
TRINITY_DN3045_c2_g1_i1	Alkylglycerol monooxygenase;	PREDICTED: alkylglycerol monooxygenase-like	Hyalella azteca	-1.28584	2.85474	0.000285572	0.00244343
TRINITY_DN3973_c0_g5_i1	0	#N/A	#N/A	-1.0736	0.419673	0.000286162	0.00244738
TRINITY_DN3134_c0_g1_i8	Low-density lipoprotein receptor-related protein 1B;	C-type lectin 1	Marsupenaeus japonicus	-1.89763	2.07934	0.000286501	0.00244826
TRINITY_DN803_c0_g1_i1	Interferon-induced very large GTPase 1;	VLIG2	Macrobrachium rosenbergii	-1.63216	2.91185	0.0002865	0.00244826
TRINITY_DN1808_c0_g2_i1	0	#N/A	#N/A	-1.88122	0.186386	0.000290033	0.00247507
TRINITY_DN568_c0_g1_i4	0	#N/A	#N/A	-1.77391	6.94717	0.000290426	0.00247775
TRINITY_DN5907_c0_g1_i8	0	#N/A	#N/A	-1.44046	2.00562	0.000294086	0.00250352
TRINITY_DN40_c0_g1_i1	Probable chitinase 2;	chitinase	Palaemon carinicauda	-1.96202	10.2267	0.000295923	0.00251429
TRINITY_DN8660_c0_g2_i2	0	dihydroorotate dehydrogenase (quinone), mitochondrial-like	Athalia rosae	-2.42163	2.03703	0.000296618	0.00251892
TRINITY_DN1746_c0_g1_i5	0	#N/A	#N/A	-1.33494	3.64487	0.000297773	0.00252805
TRINITY_DN5907_c0_g1_i5	0	#N/A	#N/A	-2.27017	-0.0626614	0.000300914	0.00255057
TRINITY_DN10140_c1_g1_i7	0	#N/A	#N/A	-1.37798	-0.244968	0.000302155	0.00256039
TRINITY_DN1657_c1_g2_i2	Serum amyloid A-3 protein;	male reproductive-related serum amyloid A	Macrobrachium rosenbergii	-1.23708	1.96373	0.000302489	0.00256191
TRINITY_DN4256_c0_g2_i1	0	#N/A	#N/A	-1.22225	0.104951	0.000302498	0.00256191
TRINITY_DN8339_c0_g1_i1	Putative nuclease HARBI1;	putative nuclease HARBI1	Onthophagus taurus	-1.41729	0.244653	0.000304015	0.00257337
TRINITY_DN312_c0_g1_i1	0	#N/A	#N/A	-3.86822	-1.02967	0.000306499	0.00259191
TRINITY_DN3920_c0_g1_i3	0	uncharacterized protein LOC111697346 isoform X7	Eurytemora affinis	-1.0251	4.32871	0.000306742	0.00259225
TRINITY_DN9914_c0_g1_i1	0	#N/A	#N/A	-1.7084	5.0344	0.000307309	0.00259495
TRINITY_DN222_c1_g1_i17	Sorbin and SH3 domain-containing protein 1;	PREDICTED: sorbin and SH3 domain-containing protein 1-like isoform X13	Hyalella azteca	-8.24224	-0.826748	0.000309047	0.00260751
TRINITY_DN6209_c0_g1_i2	Poly [ADP-ribose] polymerase 12;	PREDICTED: uncharacterized protein LOC108666964 isoform X2	Hyalella azteca	-1.01816	2.78418	0.000311361	0.0026235
TRINITY_DN12513_c0_g2_i1	Adenylate cyclase type 2;	adenylate cyclase type 2 isoform X1	Zootermopsis nevadensis	-2.05061	1.1249	0.000313527	0.00263813
TRINITY_DN42117_c0_g2_i1	0	#N/A	#N/A	-1.25802	6.27841	0.000313602	0.00263813
TRINITY_DN8148_c0_g5_i1	0	#N/A	#N/A	-1.48202	1.23034	0.00031503	0.00264943
TRINITY_DN57096_c0_g1_i1	Hemocyanin B chain;	hemocyanin subunit 1	Macrobrachium nipponense	-1.58637	6.01281	0.000315362	0.0026508
TRINITY_DN49814_c0_g5_i1	E3 ubiquitin-protein ligase UBR3;	E3 ubiquitin-protein ligase Ubr3	Copidosoma floridanum	-1.14596	0.202466	0.000315928	0.00265413
TRINITY_DN3479_c0_g2_i1	0	#N/A	#N/A	-1.17029	5.49338	0.000319067	0.00267692
TRINITY_DN965_c0_g1_i9	Vanin-like protein 2;	PREDICTED: uncharacterized protein LOC108667959	Hyalella azteca	-2.43925	1.94727	0.000322311	0.00270124
TRINITY_DN6941_c0_g1_i1	Hemocyanin C chain;	hemocyanin subunit 1	Macrobrachium nipponense	-2.5494	1.40627	0.000322943	0.00270269
TRINITY_DN1285_c0_g1_i3	0	#N/A	#N/A	-1.14346	2.93421	0.000323001	0.00270269
TRINITY_DN6231_c0_g1_i1	0	#N/A	#N/A	-1.19124	4.48694	0.000323415	0.00270471
TRINITY_DN66508_c0_g1_i1	0	PREDICTED: uncharacterized protein LOC108665598	Hyalella azteca	-1.24177	4.80489	0.000324624	0.00271264
TRINITY_DN21103_c0_g6_i2	NFX1-type zinc finger-containing protein 1;	PREDICTED: NFX1-type zinc finger-containing protein 1-like isoform X2	Hyalella azteca	-2.01415	2.62014	0.000325888	0.00272176
TRINITY_DN5782_c0_g1_i4	0	#N/A	#N/A	-1.24964	1.18154	0.000326411	0.00272395
TRINITY_DN14909_c0_g3_i1	0	#N/A	#N/A	-1.17051	0.50784	0.000327816	0.00273276
TRINITY_DN26908_c0_g1_i2	ATP-binding cassette sub-family A member 5;	ATP-binding cassette sub-family A member 5	Anoplophora glabripennis	-1.21475	2.0069	0.000328623	0.00273803
TRINITY_DN8461_c0_g1_i1	0	#N/A	#N/A	-1.10186	1.24658	0.000330504	0.00275204
TRINITY_DN4390_c0_g1_i2	0	#N/A	#N/A	-1.54587	0.278259	0.00033174	0.00276033
TRINITY_DN2396_c0_g1_i1	Transposon Tf2-6 polyprotein;	gag pol polyprotein	Lasius niger	-1.84482	1.36343	0.00033246	0.00276486
TRINITY_DN7880_c0_g2_i5	Acyl-CoA synthetase family member 2, mitochondrial;	acyl-CoA synthetase family member 2, mitochondrial-like isoform X1	Eurytemora affinis	-1.24188	2.98499	0.00033709	0.00279678
TRINITY_DN20922_c0_g1_i7	4-coumarate--CoA ligase-like 9;	4-coumarate--CoA ligase 1	Orussus abietinus	-1.50061	0.25002	0.000338294	0.0028037
TRINITY_DN2602_c0_g1_i1	RING finger protein 183;	PREDICTED: DNA-directed RNA polymerase II subunit RPB1-like	Hyalella azteca	-1.29198	3.18987	0.000339476	0.00281052
TRINITY_DN24186_c0_g2_i1	Sphingosine-1-phosphate lyase 1;	hypothetical protein DAPPUDRAFT_317407	Daphnia pulex	-1.75246	1.47465	0.000339999	0.00281411
TRINITY_DN39334_c0_g2_i2	0	#N/A	#N/A	-1.58829	-0.417837	0.000341034	0.0028202
TRINITY_DN5415_c0_g2_i1	0	PREDICTED: poly	ADP-ribose	-1.23827	3.0364	0.000341095	0.0028202
TRINITY_DN14528_c0_g2_i1	Citron Rho-interacting kinase;	citron Rho-interacting kinase	Zootermopsis nevadensis	-1.71021	-0.446937	0.000342807	0.00283211
TRINITY_DN363_c0_g1_i1	Alpha-amylase 1;	amylase	Eriocheir sinensis	-1.18341	5.05761	0.000342754	0.00283211
TRINITY_DN8620_c0_g3_i1	Latrophilin-like protein LAT-2 {ECO:0000312|EMBL:CCD61661.1, ECO:0000312|WormBase:B0286.2b};	latrophilin Cirl isoform X3	Copidosoma floridanum	-2.27519	-0.728474	0.000345278	0.00284952
TRINITY_DN7423_c0_g1_i1	Protein sidekick-2 {ECO:0000303|PubMed:12230981};	PREDICTED: receptor-type tyrosine-protein phosphatase S-like	Hyalella azteca	-1.5008	1.14943	0.000345213	0.00284952
TRINITY_DN37146_c0_g1_i1	0	PREDICTED: uncharacterized protein LOC108669519 isoform X1	Hyalella azteca	-1.25771	3.83392	0.000345375	0.00284957
TRINITY_DN2823_c0_g1_i2	von Willebrand factor A domain-containing protein 7;	hemicentin-1-like isoform X2	Pieris rapae	-2.40753	5.50789	0.00034558	0.00285051
TRINITY_DN19920_c0_g1_i1	0	#N/A	#N/A	-1.32329	-0.531165	0.000345938	0.00285271
TRINITY_DN18324_c0_g1_i1	Niemann-Pick C1 protein;	PREDICTED: Niemann-Pick C1 protein-like	Hyalella azteca	-1.52748	4.49746	0.0003469	0.00285914
TRINITY_DN4588_c0_g2_i1	Ribonucleoside-diphosphate reductase large subunit;	PREDICTED: ribonucleoside-diphosphate reductase large subunit-like	Hyalella azteca	-1.06689	2.61772	0.000347649	0.00286381
TRINITY_DN1751_c0_g1_i4	0	#N/A	#N/A	-1.39946	2.64844	0.000348428	0.00286948
TRINITY_DN145_c0_g1_i4	Retinol dehydrogenase 13;	Retinol dehydrogenase 14	Daphnia magna	-1.39295	2.38657	0.000348968	0.00287316
TRINITY_DN21520_c0_g1_i1	0	#N/A	#N/A	-1.86995	0.456144	0.000351824	0.00289212
TRINITY_DN3939_c0_g2_i3	Zinc finger protein Xfin;	PREDICTED: protein tramtrack, beta isoform-like isoform X1	Hyalella azteca	-1.07403	0.688714	0.000354066	0.00290826
TRINITY_DN4826_c0_g1_i1	0	C-type lectin-like domain-containing protein PtLP	Portunus trituberculatus	-1.65448	10.3235	0.00035661	0.00292532
TRINITY_DN2036_c0_g1_i5	0	#N/A	#N/A	-1.48482	4.22395	0.000357108	0.00292787
TRINITY_DN18358_c0_g2_i2	Protein C9orf72 homolog;	PREDICTED: protein C9orf72 homolog	Hyalella azteca	-1.17152	-0.238342	0.00035991	0.00294699
TRINITY_DN9218_c0_g1_i2	40S ribosomal protein S13;	40S ribosomal protein S13-like protein	Euroglyphus maynei	-2.64177	-0.789418	0.000361701	0.00295934
TRINITY_DN47263_c0_g1_i1	0	hypothetical protein DAPPUDRAFT_316830	Daphnia pulex	-1.53244	3.53458	0.000368282	0.00300377
TRINITY_DN21103_c0_g4_i1	0	PREDICTED: NFX1-type zinc finger-containing protein 1-like, partial	Hyalella azteca	-1.45665	0.317239	0.000369013	0.00300738
TRINITY_DN4750_c0_g1_i1	Probable G-protein coupled receptor B0563.6;	PREDICTED: probable G-protein coupled receptor B0563.6	Hyalella azteca	-1.44963	4.87211	0.000369438	0.00301006
TRINITY_DN14532_c0_g1_i6	0	#N/A	#N/A	-1.44931	6.56354	0.000369676	0.00301059
TRINITY_DN2732_c0_g1_i3	Protein A40;	lectin	Macrobrachium rosenbergii	-1.77012	1.0269	0.000370265	0.00301445
TRINITY_DN17583_c0_g1_i1	L-fucose kinase;	Fuk	Nephila clavipes	-1.48743	0.6168	0.000371395	0.0030213
TRINITY_DN549_c0_g1_i2	Putative polypeptide N-acetylgalactosaminyltransferase 9;	PREDICTED: putative polypeptide N-acetylgalactosaminyltransferase 9 isoform X5	Hyalella azteca	-1.13506	1.38835	0.000372898	0.00303274
TRINITY_DN47124_c1_g1_i1	0	#N/A	#N/A	-1.81753	0.124991	0.000377453	0.00306342
TRINITY_DN801_c0_g1_i5	Putative aminopeptidase W07G4.4;	putative aminopeptidase W07G4.4 isoform X2	Zootermopsis nevadensis	-1.12348	5.11456	0.000378507	0.00307118
TRINITY_DN26578_c3_g1_i1	0	#N/A	#N/A	-1.40957	-0.194452	0.000380907	0.00308905
TRINITY_DN15683_c0_g4_i1	0	#N/A	#N/A	-1.46874	2.80041	0.000384931	0.00311765
TRINITY_DN193_c0_g1_i1	0	#N/A	#N/A	-1.22683	4.71066	0.000385841	0.00312421
TRINITY_DN16205_c1_g4_i1	0	PREDICTED: uncharacterized protein LOC108667619	Hyalella azteca	-1.49036	-0.227098	0.000386237	0.00312661
TRINITY_DN25942_c0_g1_i1	Gamma-glutamyl hydrolase;	gamma-glutamyl hydrolase-like isoform X1	Limulus polyphemus	-1.96862	2.57976	0.00038712	0.00313054
TRINITY_DN144_c1_g1_i1	Acidic mammalian chitinase;	chitinase	Pandalopsis japonica	-1.81348	8.58121	0.000389658	0.00314618
TRINITY_DN29315_c1_g2_i1	Caspase-6;	PREDICTED: uncharacterized protein LOC108670568 isoform X2	Hyalella azteca	-1.37398	3.3368	0.000390194	0.00314646
TRINITY_DN25019_c0_g2_i1	Vascular endothelial growth factor A;	PDGF and VEGF related factor 1	Pacifastacus leniusculus	-1.78786	0.524189	0.000392097	0.00315774
TRINITY_DN35_c0_g1_i3	Putative phospholipase B-like 2;	PREDICTED: putative phospholipase B-like 2	Hyalella azteca	-1.59213	7.81522	0.000392841	0.00316291
TRINITY_DN110_c1_g2_i1	0	#N/A	#N/A	-1.30808	0.0380557	0.000395888	0.00318009
TRINITY_DN41160_c0_g1_i1	0	PREDICTED: uncharacterized protein LOC108681885	Hyalella azteca	-1.24558	-0.347989	0.000396052	0.0031806
TRINITY_DN346_c0_g1_i3	0	#N/A	#N/A	-1.08877	1.75938	0.000396803	0.00318418
TRINITY_DN56282_c0_g2_i1	0	hypothetical protein DAPPUDRAFT_302663	Daphnia pulex	-1.70082	1.66931	0.000397417	0.00318747
TRINITY_DN3552_c0_g1_i3	Patj homolog;	hypothetical protein B7P43_G12759, partial	Cryptotermes secundus	-3.76263	2.22949	0.000397926	0.00318992
TRINITY_DN14686_c0_g1_i1	Epidermal retinol dehydrogenase 2;	short-chain dehydrogenase/reductase family 16C member 6-like isoform X2	Parasteatoda tepidariorum	-1.05889	4.35037	0.000398314	0.00319222
TRINITY_DN45294_c1_g3_i1	0	#N/A	#N/A	-1.18866	0.378647	0.000398645	0.00319405
TRINITY_DN1816_c0_g1_i2	Crustapain;	RecName: Full=Crustapain; AltName: Full=NsCys; Flags: Precursor	0	-1.47476	12.1584	0.000399094	0.00319602
TRINITY_DN2919_c0_g1_i1	0	crustin 5	Macrobrachium rosenbergii	-1.61055	4.59129	0.000399835	0.00320031
TRINITY_DN4279_c0_g1_i7	0	PREDICTED: uncharacterized protein LOC108664786 isoform X2	Hyalella azteca	-3.01497	2.11904	0.000401992	0.00321512
TRINITY_DN974_c0_g1_i8	Contactin-associated protein like 5-3;	PREDICTED: contactin-associated protein-like 4 isoform X4	Camponotus floridanus	-3.63875	3.30926	0.000402442	0.00321709
TRINITY_DN4843_c0_g2_i2	0	#N/A	#N/A	-1.27011	0.653883	0.000402444	0.00321709
TRINITY_DN7530_c0_g1_i1	0	#N/A	#N/A	-2.05655	-0.0411532	0.000403024	0.0032209
TRINITY_DN25088_c0_g2_i1	Guanine nucleotide-binding protein subunit beta-like protein;	receptor for activated protein kinase C1	Scylla paramamosain	-1.22214	1.42307	0.000403261	0.00322197
TRINITY_DN8553_c0_g1_i1	0	#N/A	#N/A	-1.19781	1.3025	0.000405447	0.00323532
TRINITY_DN584_c0_g1_i1	0	crustin 6, partial	Macrobrachium rosenbergii	-2.52968	0.0829278	0.000408577	0.00325766
TRINITY_DN66403_c0_g1_i1	Galactosylgalactosylxylosylprotein 3-beta-glucuronosyltransferase P;	PREDICTED: galactosylgalactosylxylosylprotein 3-beta-glucuronosyltransferase P	Aethina tumida	-1.34784	2.7998	0.000409189	0.00326019
TRINITY_DN20055_c1_g1_i1	0	Uncharacterized protein APZ42_030218	Daphnia magna	-1.46631	1.76093	0.000410562	0.00327031
TRINITY_DN885_c0_g1_i1	Hemocyanin;	hemocyanin	Macrobrachium rosenbergii	-1.09625	10.5899	0.000411035	0.00327324
TRINITY_DN18903_c0_g2_i1	0	#N/A	#N/A	-2.15491	-0.728917	0.000412482	0.00328309
TRINITY_DN162_c0_g1_i1	Lysosomal alpha-mannosidase;	PREDICTED: lysosomal alpha-mannosidase-like	Hyalella azteca	-1.31236	4.86651	0.000417304	0.00331054
TRINITY_DN3997_c0_g1_i1	CD209 antigen;	lectin	Macrobrachium rosenbergii	-1.07053	3.72811	0.000417279	0.00331054
TRINITY_DN5907_c0_g1_i1	0	#N/A	#N/A	-2.25688	-0.0844467	0.000418793	0.00331899
TRINITY_DN10106_c0_g1_i1	0	#N/A	#N/A	-1.33549	1.48746	0.000419624	0.00332474
TRINITY_DN18170_c0_g1_i1	0	thyroglobulin-like protein	Penaeus monodon	-1.55241	3.90836	0.000422965	0.00334276
TRINITY_DN30687_c1_g5_i1	0	#N/A	#N/A	-1.18032	-0.0438495	0.000423424	0.00334469
TRINITY_DN710_c0_g1_i2	Sodium-dependent nutrient amino acid transporter 1 {ECO:0000250|UniProtKB:Q9W4C5};	PREDICTED: sodium-dependent nutrient amino acid transporter 1-like	Hyalella azteca	-2.46955	2.0332	0.000424259	0.00334894
TRINITY_DN22191_c0_g2_i1	0	#N/A	#N/A	-1.25593	-0.179393	0.000424282	0.00334894
TRINITY_DN3925_c0_g4_i1	0	#N/A	#N/A	-1.01549	0.130917	0.000424232	0.00334894
TRINITY_DN1767_c0_g1_i7	0	zinc finger protein 160-like	Nilaparvata lugens	-1.43331	2.25714	0.000424563	0.00334902
TRINITY_DN5786_c0_g1_i6	0	#N/A	#N/A	-1.71639	2.68733	0.000424991	0.00335032
TRINITY_DN3687_c0_g1_i3	0	#N/A	#N/A	-1.66497	2.64807	0.000428175	0.00337372
TRINITY_DN941_c0_g2_i3	0	#N/A	#N/A	-1.61514	2.29949	0.000436454	0.00343291
TRINITY_DN2545_c0_g3_i1	0	#N/A	#N/A	-1.01788	0.204802	0.000437555	0.00343898
TRINITY_DN34168_c0_g3_i1	Multidrug resistance-associated protein 1;	Multidrug resistance-associated protein 1	Folsomia candida	-1.98414	0.551469	0.000437885	0.00344068
TRINITY_DN34206_c0_g1_i2	Gag-Pol polyprotein;	Uncharacterized protein APZ42_015627	Daphnia magna	-1.12426	-0.276462	0.00043799	0.00344068
TRINITY_DN54320_c0_g2_i2	Alpha-tocopherol transfer protein-like;	PREDICTED: alpha-tocopherol transfer protein-like	Hyalella azteca	-1.49484	0.53193	0.000438598	0.00344286
TRINITY_DN20914_c0_g1_i3	0	#N/A	#N/A	-1.53657	1.11425	0.000440656	0.00345728
TRINITY_DN23613_c0_g2_i2	0	#N/A	#N/A	-1.30005	1.9232	0.000441042	0.00345858
TRINITY_DN15549_c0_g1_i1	0	#N/A	#N/A	-1.26416	-0.200639	0.000444186	0.00347891
TRINITY_DN11430_c1_g1_i4	0	#N/A	#N/A	-1.38868	-0.517455	0.000446965	0.0034928
TRINITY_DN43602_c0_g1_i7	Major facilitator superfamily domain-containing protein 12;	PREDICTED: major facilitator superfamily domain-containing protein 12-like	Fopius arisanus	-1.34177	3.18218	0.000447168	0.0034933
TRINITY_DN3224_c0_g1_i5	Extended synaptotagmin-3;	PREDICTED: extended synaptotagmin-2	Galendromus occidentalis	-1.26037	5.28514	0.000448937	0.0035047
TRINITY_DN3592_c0_g1_i1	Probable caffeoyl-CoA O-methyltransferase 2;	O-methyltransferase	Fenneropenaeus chinensis	-1.04452	5.14825	0.000449106	0.00350515
TRINITY_DN8975_c0_g1_i1	0	#N/A	#N/A	-2.21838	-0.302416	0.00044959	0.00350674
TRINITY_DN50144_c0_g1_i1	0	#N/A	#N/A	-1.63336	0.11224	0.000449458	0.00350674
TRINITY_DN12406_c0_g1_i3	Peroxisomal N(1)-acetyl-spermine/spermidine oxidase;	PREDICTED: spermine oxidase-like	Nasonia vitripennis	-1.33706	1.43817	0.000449808	0.00350713
TRINITY_DN52319_c0_g3_i1	RING finger protein 183;	PREDICTED: tripartite motif-containing protein 5-like	Hyalella azteca	-2.27532	-0.125937	0.000450569	0.0035122
TRINITY_DN66941_c0_g1_i1	0	#N/A	#N/A	-1.12111	0.153003	0.00045133	0.00351725
TRINITY_DN25936_c0_g1_i1	Clotting factor B {ECO:0000303|PubMed:3519594};	serine proteinase	Scylla paramamosain	-1.65059	1.22158	0.000455226	0.00354409
TRINITY_DN57663_c0_g1_i5	0	#N/A	#N/A	-1.39509	-0.196969	0.000456901	0.0035562
TRINITY_DN21606_c0_g1_i1	0	PREDICTED: uncharacterized protein LOC108667718	Hyalella azteca	-2.12068	-0.656641	0.000457613	0.00355774
TRINITY_DN36503_c0_g1_i1	0	#N/A	#N/A	-1.62777	2.73302	0.000457814	0.00355774
TRINITY_DN602_c0_g1_i6	0	PREDICTED: uncharacterized protein LOC108680417 isoform X1	Hyalella azteca	-1.53124	0.848819	0.000458631	0.0035616
TRINITY_DN2983_c0_g2_i1	0	#N/A	#N/A	-1.38125	0.834831	0.000460453	0.00357171
TRINITY_DN32517_c0_g1_i1	0	#N/A	#N/A	-1.22283	0.0828636	0.000462315	0.00358433
TRINITY_DN5541_c0_g2_i1	MAM and LDL-receptor class A domain-containing protein 1;	MAM and LDL-receptor class A domain-containing protein 2-like	Limulus polyphemus	-1.25963	0.817725	0.000463415	0.00359089
TRINITY_DN40_c0_g1_i3	Acidic mammalian chitinase;	chitinase 3A	Macrobrachium nipponense	-1.59905	10.1857	0.000465007	0.00360055
TRINITY_DN941_c0_g3_i1	Solute carrier family 28 member 3;	PREDICTED: solute carrier family 28 member 3-like	Hyalella azteca	-1.6478	2.9597	0.000465665	0.00360476
TRINITY_DN5696_c0_g1_i1	E3 ubiquitin-protein ligase TRIM13;	PREDICTED: uncharacterized protein LOC108681885	Hyalella azteca	-1.9083	0.564519	0.000466218	0.00360815
TRINITY_DN14298_c0_g1_i1	Superoxide dismutase [Cu-Zn];	copper/zinc superoxide dismutase	Macrobrachium rosenbergii	-1.62556	3.94507	0.000467196	0.00361359
TRINITY_DN654_c0_g1_i9	0	#N/A	#N/A	-2.35322	2.63402	0.000469169	0.00362651
TRINITY_DN55208_c0_g2_i1	0	#N/A	#N/A	-1.04278	0.0324227	0.000469619	0.00362874
TRINITY_DN42930_c0_g1_i1	0	#N/A	#N/A	-1.78008	-0.521421	0.000470779	0.00363537
TRINITY_DN1658_c0_g1_i2	Uncharacterized oxidoreductase dhs-27;	PREDICTED: uncharacterized protein LOC108682923	Hyalella azteca	-1.20696	6.21671	0.000472294	0.00364617
TRINITY_DN8655_c0_g1_i1	0	#N/A	#N/A	-1.35645	-0.292411	0.000472992	0.00365066
TRINITY_DN20914_c0_g1_i2	Peptidyl-prolyl cis-trans isomerase;	PREDICTED: uncharacterized protein LOC108681885	Hyalella azteca	-1.22935	2.87867	0.000478287	0.0036879
TRINITY_DN1915_c0_g1_i16	0	#N/A	#N/A	-1.47606	-0.516574	0.000481194	0.00370575
TRINITY_DN589_c0_g2_i3	Protein croquemort;	scavenger receptor class B, croquemort type	Marsupenaeus japonicus	-1.19537	4.21967	0.000482	0.00371105
TRINITY_DN24481_c0_g5_i1	0	#N/A	#N/A	-1.51587	-0.587844	0.000484582	0.00372726
TRINITY_DN941_c0_g2_i2	0	#N/A	#N/A	-1.88247	1.01246	0.00048774	0.00374787
TRINITY_DN62061_c1_g1_i2	0	#N/A	#N/A	-1.32705	-0.251544	0.000489936	0.0037629
TRINITY_DN19379_c0_g3_i1	Putative glycerol kinase 5;	PREDICTED: putative glycerol kinase 5	Monomorium pharaonis	-1.07497	1.29602	0.000490398	0.00376552
TRINITY_DN39999_c0_g1_i6	Calcium/calmodulin-dependent protein kinase type II alpha chain;	calcium/calmodulin-dependent protein kinase type II alpha chain isoform X6	Zootermopsis nevadensis	-1.13486	1.48066	0.000495559	0.00380236
TRINITY_DN730_c3_g3_i1	RING-H2 finger protein ATL79;	PREDICTED: E3 ubiquitin-protein ligase TTC3 isoform X2	Tribolium castaneum	-1.27171	0.271611	0.000495964	0.00380361
TRINITY_DN6216_c0_g2_i2	0	#N/A	#N/A	-1.98261	-0.800758	0.000500401	0.00383482
TRINITY_DN844_c1_g1_i2	0	#N/A	#N/A	-2.32783	1.6271	0.000501588	0.00383993
TRINITY_DN6061_c0_g1_i3	0	#N/A	#N/A	-1.29109	3.14788	0.000502269	0.00384349
TRINITY_DN512_c0_g1_i6	0	#N/A	#N/A	-1.18834	2.11918	0.000505118	0.00386152
TRINITY_DN2733_c0_g1_i1	0	#N/A	#N/A	-2.04072	-0.629672	0.000506207	0.00386796
TRINITY_DN6162_c1_g2_i4	Protein unc-13 homolog D;	protein unc-13 homolog 4B isoform X4	Myzus persicae	-1.44185	6.28018	0.000506944	0.00387265
TRINITY_DN6350_c0_g1_i1	0	#N/A	#N/A	-1.32923	-0.0510784	0.000507383	0.00387506
TRINITY_DN39857_c0_g1_i5	C-type lectin domain family 17, member A;	C-type lectin 1	Marsupenaeus japonicus	-1.43804	3.72507	0.000507787	0.00387625
TRINITY_DN8091_c1_g2_i2	Spectrin alpha chain, non-erythrocytic 1;	spectrin alpha chain	Culex quinquefasciatus	-1.30698	3.80772	0.000508738	0.00387756
TRINITY_DN1331_c0_g3_i4	Leucine-rich repeat-containing protein 29;	PREDICTED: uncharacterized F-box/LRR-repeat protein C02F5.7-like	Bemisia tabaci	-1.17283	1.26138	0.000508552	0.00387756
TRINITY_DN13096_c0_g4_i1	0	#N/A	#N/A	-1.0812	2.71648	0.000508465	0.00387756
TRINITY_DN8895_c0_g2_i1	40S ribosomal protein S1 {ECO:0000255|HAMAP-Rule:MF_03122};	CLUMA_CG011057, isoform A	Clunio marinus	-1.34206	0.413765	0.000510376	0.00388844
TRINITY_DN1001_c0_g3_i1	Estradiol 17-beta-dehydrogenase 11;	PREDICTED: epidermal retinol dehydrogenase 2-like	Hyalella azteca	-1.33974	1.40448	0.000515839	0.00391768
TRINITY_DN147_c0_g2_i3	Interferon-induced very large GTPase 1;	VLIG1	Macrobrachium rosenbergii	-1.52726	3.521	0.000519551	0.00394109
TRINITY_DN11203_c0_g4_i1	Integrin alpha-PS3;	integrin alpha 4, partial	Fenneropenaeus chinensis	-1.03395	1.03286	0.00052238	0.00395776
TRINITY_DN38818_c0_g1_i1	Probable diaminopimelate decarboxylase, chloroplastic;	hypothetical protein DAPPUDRAFT_316211	Daphnia pulex	-1.26731	0.649811	0.000523759	0.00396725
TRINITY_DN21103_c0_g2_i1	NFX1-type zinc finger-containing protein 1;	PREDICTED: NFX1-type zinc finger-containing protein 1-like, partial	Hyalella azteca	-1.96126	0.819762	0.000525013	0.00397547
TRINITY_DN11524_c0_g7_i1	Maestro heat-like repeat-containing protein family member 1;	maestro heat-like repeat-containing protein family member 1 isoform X1	Cryptotermes secundus	-1.15477	0.632286	0.000525098	0.00397547
TRINITY_DN45434_c0_g1_i1	0	PREDICTED: uncharacterized protein LOC108677402 isoform X1	Hyalella azteca	-1.11636	1.84206	0.000525651	0.0039787
TRINITY_DN7443_c0_g2_i1	Low affinity sodium-glucose cotransporter;	PREDICTED: sodium/glucose cotransporter 5-like	Hyalella azteca	-1.12135	-0.119322	0.000527499	0.00399172
TRINITY_DN11135_c0_g1_i4	0	PREDICTED: uncharacterized protein LOC108677420	Hyalella azteca	-1.24486	4.59489	0.000529585	0.00400654
TRINITY_DN1016_c0_g1_i2	C-type lectin domain family 2 member G;	lectin 2	Macrobrachium rosenbergii	-1.82976	8.0064	0.000532091	0.00402258
TRINITY_DN11184_c0_g1_i1	Tetranectin;	lectin E	Marsupenaeus japonicus	-1.42085	3.79102	0.000534314	0.00403452
TRINITY_DN24748_c0_g1_i1	0	#N/A	#N/A	-1.41523	0.921266	0.000535689	0.00404295
TRINITY_DN2310_c0_g1_i1	0	crustin 7, partial	Macrobrachium rosenbergii	-1.13322	5.99178	0.000539492	0.0040697
TRINITY_DN667_c0_g1_i9	Cuticle protein CP1499;	adhesive plaque matrix protein-like, partial	Eurytemora affinis	-1.9385	7.07595	0.000539807	0.00407057
TRINITY_DN33611_c0_g7_i1	0	#N/A	#N/A	-1.7809	-0.0153708	0.000540824	0.00407484
TRINITY_DN3018_c0_g1_i1	Hemocyanin subunit 2;	hemocyanin	Macrobrachium rosenbergii	-1.40419	4.76135	0.000544131	0.00409385
TRINITY_DN3539_c0_g1_i1	Agmatinase, mitochondrial;	agmatinase, mitochondrial-like	Limulus polyphemus	-1.05084	5.9397	0.000550959	0.00412936
TRINITY_DN9391_c0_g3_i1	Retrovirus-related Pol polyprotein from transposon opus;	Uncharacterized protein APZ42_025501	Daphnia magna	-1.35106	2.53684	0.000555617	0.00416029
TRINITY_DN3111_c0_g1_i12	0	#N/A	#N/A	-1.14783	1.60882	0.000558203	0.00417766
TRINITY_DN21413_c0_g1_i1	Nucleoside diphosphate kinase 6;	PREDICTED: nucleoside diphosphate kinase homolog 5-like	Hyalella azteca	-1.13351	0.133944	0.000560505	0.00419288
TRINITY_DN50862_c0_g1_i4	0	PREDICTED: uncharacterized protein LOC108682943 isoform X1	Hyalella azteca	-2.01415	0.497583	0.000566147	0.00422903
TRINITY_DN4516_c0_g4_i1	0	#N/A	#N/A	-1.69152	-0.0213975	0.000566067	0.00422903
TRINITY_DN30_c0_g1_i8	Myosin light chain kinase, smooth muscle;	PREDICTED: uncharacterized protein LOC108682041	Hyalella azteca	-9.27701	2.66497	0.000567502	0.00423713
TRINITY_DN1044_c0_g1_i2	Trypsin-1;	trypsin	Euphausia superba	-1.71251	5.3758	0.000569056	0.00424469
TRINITY_DN10196_c0_g1_i1	0	#N/A	#N/A	-1.10027	4.00832	0.000570726	0.00425208
TRINITY_DN6362_c0_g1_i1	0	#N/A	#N/A	-1.36321	-0.487127	0.000572181	0.00426135
TRINITY_DN23896_c0_g1_i2	0	#N/A	#N/A	-1.06353	-0.0897256	0.000576375	0.00428908
TRINITY_DN15710_c0_g1_i1	Rho GTPase-activating protein 19;	hypothetical protein B7P43_G02660	Cryptotermes secundus	-1.37935	-0.626335	0.000580288	0.0043141
TRINITY_DN15239_c0_g1_i1	Putative inorganic phosphate cotransporter;	PREDICTED: sialin-like	Hyalella azteca	-1.22406	1.96398	0.000580724	0.00431529
TRINITY_DN7138_c0_g1_i1	Poly [ADP-ribose] polymerase 1;	hypothetical protein B7P43_G05106	Cryptotermes secundus	-1.04732	0.742008	0.000585148	0.00434507
TRINITY_DN9200_c0_g1_i1	Serine protease easter;	prophenoloxidase-activating enzyme 2a	Penaeus monodon	-1.57801	0.998673	0.000585887	0.0043485
TRINITY_DN10759_c0_g6_i1	0	#N/A	#N/A	-1.04969	-0.180763	0.000586089	0.00434897
TRINITY_DN678_c1_g2_i6	0	MKL/myocardin-like protein 2, partial	Stegodyphus mimosarum	-1.58166	2.33783	0.000587904	0.00435934
TRINITY_DN4149_c0_g1_i3	0	#N/A	#N/A	-1.56828	1.01396	0.000590907	0.00437643
TRINITY_DN276_c0_g1_i6	Insulin receptor substrate 1;	PREDICTED: insulin receptor substrate 1 isoform X4	Polistes dominula	-1.40078	1.78837	0.000591948	0.0043831
TRINITY_DN147_c0_g2_i6	Interferon-induced very large GTPase 1;	VLIG1	Macrobrachium rosenbergii	-1.28914	2.46508	0.000595232	0.00440325
TRINITY_DN1595_c0_g1_i2	Low-density lipoprotein receptor-related protein 12;	low-density lipoprotein receptor-related protein 3-like	Limulus polyphemus	-9.08927	-0.0344801	0.000598681	0.00442146
TRINITY_DN9442_c0_g1_i3	0	#N/A	#N/A	-1.61132	4.07213	0.000598466	0.00442146
TRINITY_DN712_c0_g1_i1	Hemocyanin A chain;	hemocyanin	Macrobrachium nipponense	-1.20952	8.03563	0.000598283	0.00442146
TRINITY_DN25769_c0_g1_i1	0	PREDICTED: major facilitator superfamily domain-containing protein 6	Eufriesea mexicana	-1.11508	1.41218	0.000604381	0.00445935
TRINITY_DN12351_c0_g1_i2	Ectoine dioxygenase;	PREDICTED: phytanoyl-CoA dioxygenase, peroxisomal-like	Hyalella azteca	-1.20385	2.3973	0.000608036	0.00448421
TRINITY_DN1328_c0_g2_i4	Dedicator of cytokinesis protein 7;	dedicator of cytokinesis protein 7-like isoform X1	Limulus polyphemus	-1.60586	0.578187	0.000608898	0.00448844
TRINITY_DN9939_c0_g1_i1	Protein arginine N-methyltransferase 2;	dynamin-binding protein-like	Zootermopsis nevadensis	-1.59135	-0.280911	0.000609583	0.00449038
TRINITY_DN22904_c0_g2_i1	0	#N/A	#N/A	-1.07879	-0.165845	0.000611574	0.00450289
TRINITY_DN667_c0_g1_i4	0	adhesive plaque matrix protein-like, partial	Eurytemora affinis	-1.05924	3.49971	0.000612154	0.00450555
TRINITY_DN556_c1_g2_i3	0	PMAV	Penaeus monodon	-3.58348	5.11812	0.000613403	0.00451129
TRINITY_DN8319_c0_g1_i1	0	PREDICTED: uncharacterized protein LOC108665598	Hyalella azteca	-1.09138	5.8735	0.000615007	0.00452073
TRINITY_DN998_c1_g1_i1	Phosphoenolpyruvate carboxykinase [GTP], mitochondrial;	phosphoenolpyruvate carboxykinase	Litopenaeus vannamei	-1.25274	8.9863	0.000620452	0.00455786
TRINITY_DN17694_c2_g1_i1	0	#N/A	#N/A	-2.1765	-0.941907	0.000622068	0.00456513
TRINITY_DN30929_c0_g5_i1	0	#N/A	#N/A	-1.03091	0.870994	0.00062522	0.00458612
TRINITY_DN4479_c0_g1_i1	0	#N/A	#N/A	-1.72975	4.33386	0.000625368	0.00458613
TRINITY_DN22635_c0_g2_i1	Friend leukemia integration 1 transcription factor;	PREDICTED: transcriptional regulator ERG homolog	Hyalella azteca	-1.37789	0.76936	0.000626058	0.00458978
TRINITY_DN1729_c0_g1_i7	0	#N/A	#N/A	-1.42949	8.79304	0.000628814	0.00460353
TRINITY_DN21520_c0_g2_i2	0	#N/A	#N/A	-2.31365	1.28828	0.00063335	0.00463244
TRINITY_DN2431_c0_g1_i1	0	#N/A	#N/A	-1.0613	1.16178	0.000633561	0.00463244
TRINITY_DN212_c0_g1_i4	Fibrillin-1;	#N/A	#N/A	-1.42836	0.318804	0.00064194	0.00468682
TRINITY_DN7631_c0_g1_i3	Endochitinase;	chitinase	Charybdis japonica	-1.18828	2.45052	0.000643231	0.00469406
TRINITY_DN8218_c0_g2_i2	0	#N/A	#N/A	-1.691	2.11021	0.000646276	0.00471409
TRINITY_DN7370_c0_g1_i1	Serine/threonine-protein kinase Nek5;	serine/threonine-protein kinase Nek1-like	Centruroides sculpturatus	-1.38162	1.78081	0.000648063	0.00472272
TRINITY_DN15571_c0_g1_i1	0	#N/A	#N/A	-1.13591	3.99697	0.000648379	0.00472393
TRINITY_DN51409_c0_g3_i1	Condensin complex subunit 3;	condensin complex subunit 3-like	Eurytemora affinis	-1.52346	0.410975	0.000651332	0.00474213
TRINITY_DN2823_c0_g1_i6	von Willebrand factor A domain-containing protein 7;	hemicentin-1-like isoform X2	Pieris rapae	-1.74688	8.64438	0.000654278	0.00475806
TRINITY_DN31335_c1_g1_i1	0	#N/A	#N/A	-1.30287	-0.329308	0.000657762	0.00477674
TRINITY_DN61_c0_g1_i6	Retinol dehydrogenase 11;	hypothetical protein DAPPUDRAFT_50761	Daphnia pulex	-1.50133	2.06882	0.000661936	0.00479585
TRINITY_DN15809_c0_g1_i1	Cytosolic non-specific dipeptidase;	PREDICTED: cytosolic non-specific dipeptidase-like isoform X1	Hyalella azteca	-1.03351	4.90747	0.000661527	0.00479585
TRINITY_DN7137_c0_g5_i1	0	#N/A	#N/A	-1.14422	-0.0271228	0.000665113	0.00481339
TRINITY_DN6512_c1_g1_i4	Receptor-type tyrosine-protein phosphatase F;	receptor-type tyrosine-protein phosphatase H-like isoform X2	Cryptotermes secundus	-1.68889	9.55992	0.000670662	0.00484907
TRINITY_DN1585_c0_g2_i1	0	#N/A	#N/A	-1.44725	8.03565	0.000673216	0.00486529
TRINITY_DN988_c0_g1_i4	2-aminoethylphosphonate--pyruvate transaminase {ECO:0000255|HAMAP-Rule:MF_01376};	uncharacterized protein LOC111871386	Cryptotermes secundus	-1.33917	4.85644	0.000674621	0.00486983
TRINITY_DN3808_c2_g2_i1	Early growth response protein 1 {ECO:0000250|UniProtKB:P08046};	PREDICTED: alpha-protein kinase 1-like	Hyalella azteca	-1.09794	1.25282	0.000676283	0.00487846
TRINITY_DN394_c0_g1_i3	0	#N/A	#N/A	-2.68918	2.6775	0.000676781	0.00487868
TRINITY_DN37295_c0_g2_i1	0	#N/A	#N/A	-1.55511	0.527216	0.000683169	0.00492012
TRINITY_DN1468_c0_g1_i3	Phytanoyl-CoA dioxygenase, peroxisomal;	hypothetical protein DAPPUDRAFT_188919	Daphnia pulex	-5.35791	4.6806	0.000688383	0.00494591
TRINITY_DN14_c0_g1_i3	Serine/threonine-protein kinase WNK3;	serine/threonine-protein kinase dst2-like isoform X2	Centruroides sculpturatus	-1.62227	4.98215	0.000693507	0.00497407
TRINITY_DN9234_c0_g1_i1	Hemocyanin B chain;	hemocyanin	Macrobrachium nipponense	-1.42383	9.82539	0.000694722	0.00497937
TRINITY_DN13344_c0_g3_i1	Apolipophorins;	apolipophorins-like	Limulus polyphemus	-1.40961	1.91387	0.000694676	0.00497937
TRINITY_DN22625_c0_g1_i1	Leucine-rich repeat neuronal protein 2;	PREDICTED: carboxypeptidase N subunit 2-like	Hyalella azteca	-1.40498	3.35648	0.000695583	0.00498378
TRINITY_DN3906_c0_g1_i6	Protein Star;	uncharacterized protein LOC110852286	Folsomia candida	-2.06623	5.75286	0.000696917	0.00499054
TRINITY_DN56659_c0_g1_i1	0	#N/A	#N/A	-1.08678	-0.189066	0.000703657	0.00503076
TRINITY_DN5250_c0_g1_i1	0	#N/A	#N/A	-1.52986	0.889374	0.000705029	0.00503567
TRINITY_DN2950_c0_g1_i3	Monocarboxylate transporter 12-B;	PREDICTED: monocarboxylate transporter 4-like	Monomorium pharaonis	-1.18314	3.82015	0.000705166	0.00503567
TRINITY_DN2864_c0_g1_i1	Vacuolar protein sorting-associated protein 13C;	PREDICTED: vacuolar protein sorting-associated protein 13C-like, partial	Hyalella azteca	-1.11448	1.10706	0.000706004	0.00503834
TRINITY_DN1861_c0_g1_i4	Neural Wiskott-Aldrich syndrome protein;	PREDICTED: neural Wiskott-Aldrich syndrome protein-like	Hyalella azteca	-1.51461	3.21425	0.000707192	0.00504337
TRINITY_DN44799_c0_g6_i1	0	sporozoite surface protein 2-like	Anoplophora glabripennis	-1.74041	-0.172018	0.000708626	0.00505015
TRINITY_DN4316_c0_g1_i1	Trypsin-1;	trypsin	Macrobrachium rosenbergii	-1.43496	6.35569	0.000713468	0.00507932
TRINITY_DN10608_c0_g2_i3	0	PREDICTED: uncharacterized protein LOC108668980	Hyalella azteca	-1.19922	0.862384	0.000713529	0.00507932
TRINITY_DN50421_c0_g1_i1	D-arabinitol dehydrogenase 1;	PREDICTED: D-arabinitol dehydrogenase 1	Tribolium castaneum	-1.27999	4.10406	0.000717684	0.00510456
TRINITY_DN60124_c1_g1_i1	0	#N/A	#N/A	-1.61888	-0.135433	0.000720006	0.00511613
TRINITY_DN53295_c0_g1_i5	Chondroadherin-like protein;	PREDICTED: uncharacterized protein LOC108667498	Hyalella azteca	-1.64236	2.85046	0.000721369	0.00512352
TRINITY_DN2069_c0_g1_i4	0	#N/A	#N/A	-1.07982	3.82679	0.000725102	0.00514533
TRINITY_DN1151_c0_g1_i7	Cytochrome P450 2L1;	PREDICTED: cytochrome P450 2L1-like	Hyalella azteca	-1.21148	4.39162	0.000728822	0.00516238
TRINITY_DN29441_c0_g1_i2	Mitochondrial folate transporter/carrier;	Mitochondrial folate transporter/carrier	Zootermopsis nevadensis	-1.00046	2.89396	0.000729273	0.00516441
TRINITY_DN276_c0_g1_i2	Insulin receptor substrate 1;	PREDICTED: insulin receptor substrate 1 isoform X4	Polistes dominula	-1.23149	3.1589	0.000729651	0.00516592
TRINITY_DN12678_c0_g6_i1	Transmembrane channel-like protein 7;	PREDICTED: transmembrane channel-like protein 5	Hyalella azteca	-1.42911	0.181718	0.000731143	0.00517531
TRINITY_DN5743_c0_g3_i2	0	tigger transposable element-derived protein 1-like isoform X1	Centruroides sculpturatus	-1.10334	0.0569445	0.00073185	0.00517915
TRINITY_DN9302_c0_g1_i1	0	#N/A	#N/A	-1.30474	0.620516	0.00074384	0.0052545
TRINITY_DN627_c0_g1_i6	LIM domain-binding protein 2;	LIM domain-binding protein 2, partial	Procambarus clarkii	-1.79559	1.73412	0.000744217	0.0052548
TRINITY_DN20734_c0_g1_i1	0	#N/A	#N/A	-1.10114	4.7689	0.000744909	0.00525732
TRINITY_DN327_c0_g1_i1	0	#N/A	#N/A	-2.41777	0.566281	0.000745225	0.00525836
TRINITY_DN28278_c0_g1_i3	0	tigger transposable element-derived protein 1-like isoform X1	Centruroides sculpturatus	-1.00616	-0.0776351	0.000746103	0.00526337
TRINITY_DN47183_c0_g1_i1	0	#N/A	#N/A	-1.14214	0.51447	0.000747943	0.00527398
TRINITY_DN1069_c0_g1_i1	Uridine phosphorylase 1;	Uridine phosphorylase 1	Daphnia magna	-1.44177	2.831	0.000749228	0.00528066
TRINITY_DN3208_c0_g1_i2	0	#N/A	#N/A	-1.16464	0.59765	0.000750838	0.00528963
TRINITY_DN46933_c0_g1_i1	0	#N/A	#N/A	-1.04923	-0.531851	0.000752561	0.00529938
TRINITY_DN4685_c0_g1_i1	0	#N/A	#N/A	-1.41032	-0.231478	0.000755117	0.00531496
TRINITY_DN17920_c1_g1_i8	Hemocyanin C chain;	hemocyanin subunit 1	Macrobrachium nipponense	-1.17075	11.0313	0.000755451	0.00531496
TRINITY_DN2192_c0_g1_i5	0	#N/A	#N/A	-1.59215	2.85789	0.000755674	0.00531533
TRINITY_DN58098_c0_g1_i1	0	#N/A	#N/A	-1.23225	0.508262	0.000761019	0.00534813
TRINITY_DN11271_c0_g4_i1	Polycomb complex protein BMI-1;	mucin-5B-like	Zootermopsis nevadensis	-1.0911	-0.0780847	0.000761972	0.00535122
TRINITY_DN10748_c0_g5_i1	PAS domain-containing serine/threonine-protein kinase;	PAS domain-containing serine/threonine-protein kinase-like	Centruroides sculpturatus	-1.03722	0.19133	0.000761845	0.00535122
TRINITY_DN610_c0_g1_i11	0	kinectin isoform X2	Cryptotermes secundus	-1.25673	2.70701	0.000762862	0.00535627
TRINITY_DN14426_c0_g2_i1	0	#N/A	#N/A	-2.22359	0.375893	0.000767844	0.00538763
TRINITY_DN14254_c0_g1_i2	0	#N/A	#N/A	-1.31842	0.181084	0.000770347	0.00540278
TRINITY_DN358_c3_g1_i2	0	#N/A	#N/A	-1.30657	2.42374	0.000774992	0.00543049
TRINITY_DN22202_c0_g3_i1	0	#N/A	#N/A	-1.02995	0.378236	0.000782578	0.00547386
TRINITY_DN2493_c0_g1_i5	Crustacyanin-A2 subunit;	RecName: Full=Crustacyanin-A2 subunit	0	-1.38814	1.8495	0.000782759	0.0054739
TRINITY_DN2267_c0_g1_i6	0	PREDICTED: uncharacterized protein LOC108670907	Hyalella azteca	-1.53708	1.84661	0.000783217	0.00547588
TRINITY_DN43908_c0_g1_i1	0	#N/A	#N/A	-1.07002	-0.0753431	0.000792551	0.00553003
TRINITY_DN3614_c0_g1_i2	0	serine proteinase inhibitor	Procambarus clarkii	-1.08597	2.33136	0.000797764	0.00556022
TRINITY_DN44560_c0_g1_i1	0	PREDICTED: uncharacterized protein LOC108671742 isoform X1	Hyalella azteca	-1.0762	3.57616	0.000799311	0.00556728
TRINITY_DN3243_c1_g1_i2	0	#N/A	#N/A	-1.72911	-0.492318	0.00080616	0.00560502
TRINITY_DN6277_c0_g2_i3	Synapse-associated protein of 47 kDa;	PREDICTED: synapse-associated protein of 47 kDa-like	Hyalella azteca	-1.30332	2.46475	0.000808262	0.00561839
TRINITY_DN565_c0_g1_i10	0	#N/A	#N/A	-2.05995	-0.393494	0.000808863	0.00562132
TRINITY_DN38041_c0_g2_i1	0	PREDICTED: endoglucanase E-4-like	Hyalella azteca	-2.88273	-0.484788	0.000809552	0.00562361
TRINITY_DN6782_c0_g1_i2	Major facilitator superfamily domain-containing protein 1;	PREDICTED: major facilitator superfamily domain-containing protein 1-like isoform X3	Hyalella azteca	-1.08735	3.20891	0.000811042	0.00563147
TRINITY_DN4459_c0_g1_i1	Trypsin-1;	trypsin, partial	Litopenaeus vannamei	-1.34038	6.38921	0.000811392	0.00563265
TRINITY_DN1585_c0_g1_i1	0	#N/A	#N/A	-1.89329	2.38075	0.000814941	0.00565353
TRINITY_DN14950_c0_g1_i1	0	#N/A	#N/A	-1.00024	2.259	0.000815378	0.00565531
TRINITY_DN42482_c0_g1_i1	Hemocyanin B chain;	hemocyanin subunit 1	Macrobrachium nipponense	-1.38053	7.01983	0.000817817	0.00566846
TRINITY_DN57788_c0_g1_i1	0	C-type lectin-like domain-containing protein PtLP	Portunus trituberculatus	-1.5266	10.2102	0.000820028	0.00567751
TRINITY_DN1317_c0_g1_i5	UDP-glucuronosyltransferase 2B15;	PREDICTED: UDP-glucuronosyltransferase-like	Hyalella azteca	-1.34554	1.59077	0.000819905	0.00567751
TRINITY_DN40874_c0_g2_i3	Peptidyl-prolyl cis-trans isomerase;	PREDICTED: uncharacterized protein LOC108673908, partial	Hyalella azteca	-1.66778	0.757823	0.00082118	0.00568423
TRINITY_DN14880_c0_g1_i2	Chromatin modification-related protein YNG2;	PREDICTED: uncharacterized protein LOC108668500	Hyalella azteca	-1.20375	-0.126935	0.000821428	0.00568469
TRINITY_DN23686_c0_g1_i1	0	PREDICTED: uncharacterized protein LOC108674296	Hyalella azteca	-1.30981	3.66361	0.000822108	0.00568814
TRINITY_DN20079_c0_g2_i1	Zinc finger A20 and AN1 domain-containing stress-associated protein 4;	PREDICTED: AN1-type zinc finger protein 4-like	Hyalella azteca	-1.40608	1.41328	0.000824723	0.00570119
TRINITY_DN14220_c0_g1_i3	Fatty acid-binding protein, liver;	fatty acid binding protein 10	Macrobrachium nipponense	-1.21606	8.43419	0.000825211	0.00570331
TRINITY_DN10832_c0_g1_i1	0	#N/A	#N/A	-1.55135	2.4103	0.000828517	0.00572111
TRINITY_DN6575_c0_g2_i3	0	Uncharacterized protein APZ42_002622, partial	Daphnia magna	-1.62173	3.93503	0.000832423	0.00574555
TRINITY_DN688_c0_g1_i7	0	#N/A	#N/A	-1.18645	2.708	0.000836089	0.00576578
TRINITY_DN16300_c0_g2_i1	0	#N/A	#N/A	-1.17511	2.58416	0.000840587	0.00579297
TRINITY_DN8188_c0_g1_i2	0	#N/A	#N/A	-2.65507	0.810232	0.00084513	0.00581788
TRINITY_DN1430_c0_g1_i3	Sortilin-related receptor;	PREDICTED: low-density lipoprotein receptor 1-like isoform X1	Hyalella azteca	-1.0469	7.72507	0.000858568	0.00589614
TRINITY_DN16766_c0_g1_i6	0	#N/A	#N/A	-1.48315	-0.308774	0.000858888	0.00589624
TRINITY_DN51744_c0_g2_i1	0	PREDICTED: RNA-directed DNA polymerase from mobile element jockey-like	Hyalella azteca	-1.1319	0.514171	0.000860904	0.00590184
TRINITY_DN19696_c0_g1_i4	0	uncharacterized protein LOC111863196 isoform X2	Cryptotermes secundus	-1.15142	3.04698	0.000869283	0.00595276
TRINITY_DN10454_c0_g1_i2	0	antimicrobial peptide type 2 precursor IIc	Pandalopsis japonica	-1.52657	6.41427	0.00087223	0.00596903
TRINITY_DN2470_c0_g1_i2	Glycolipid transfer protein;	pleckstrin homology domain-containing family A member 8 isoform X1	Cryptotermes secundus	-1.49265	2.34109	0.000872857	0.00597202
TRINITY_DN516_c0_g1_i6	Probable low-specificity L-threonine aldolase 2;	probable low-specificity L-threonine aldolase 2 isoform X2	Cryptotermes secundus	-1.18474	1.34314	0.000875278	0.00598665
TRINITY_DN4427_c0_g1_i1	4-coumarate--CoA ligase;	PREDICTED: 4-coumarate--CoA ligase 1	Neodiprion lecontei	-1.16335	2.70924	0.000878392	0.00600333
TRINITY_DN5799_c1_g3_i4	Uncharacterized protein K02A2.6;	Uncharacterized protein APZ42_025501	Daphnia magna	-2.37113	1.83725	0.000878782	0.00600469
TRINITY_DN63029_c0_g3_i1	0	PREDICTED: uncharacterized protein LOC108679759	Hyalella azteca	-1.45357	1.53438	0.000886532	0.00604578
TRINITY_DN40742_c0_g1_i1	Kinetochore protein NDC80 homolog;	PREDICTED: kinetochore protein NDC80 homolog	Hyalella azteca	-1.34143	1.03489	0.000897567	0.00611157
TRINITY_DN17404_c0_g3_i1	0	#N/A	#N/A	-1.78509	-0.0463568	0.000902963	0.00613913
TRINITY_DN12284_c0_g1_i1	Cathepsin L1;	cathepsin L	Marsupenaeus japonicus	-1.41284	3.55165	0.000903744	0.00614311
TRINITY_DN29768_c0_g1_i1	Trans-1,2-dihydrobenzene-1,2-diol dehydrogenase;	PREDICTED: trans-1,2-dihydrobenzene-1,2-diol dehydrogenase	Microplitis demolitor	-1.16928	1.53471	0.000906116	0.00615789
TRINITY_DN941_c0_g1_i1	Solute carrier family 28 member 3;	PREDICTED: solute carrier family 28 member 3-like	Hyalella azteca	-1.70926	0.694809	0.000906376	0.00615832
TRINITY_DN14058_c0_g2_i1	0	PREDICTED: uncharacterized protein LOC108678955	Hyalella azteca	-1.36561	3.26358	0.000910632	0.00618456
TRINITY_DN44378_c0_g4_i1	0	#N/A	#N/A	-1.02754	3.05203	0.000918337	0.00622744
TRINITY_DN29363_c0_g5_i1	0	#N/A	#N/A	-1.0441	0.0737596	0.000919343	0.00623157
TRINITY_DN14877_c0_g2_i1	0	#N/A	#N/A	-3.48562	-1.61837	0.000919571	0.00623177
TRINITY_DN12744_c0_g1_i2	Oplophorus-luciferin 2-monooxygenase non-catalytic subunit;	oplophorus-luciferin 2-monooxygenase non-catalytic subunit-like	Limulus polyphemus	-2.62407	0.472699	0.000925137	0.00626136
TRINITY_DN3405_c0_g3_i1	0	#N/A	#N/A	-1.06527	-0.397795	0.000925984	0.00626421
TRINITY_DN50574_c0_g1_i1	0	#N/A	#N/A	-1.05342	0.0571312	0.000926241	0.00626421
TRINITY_DN2036_c0_g1_i7	0	PREDICTED: uncharacterized protein LOC108677239	Hyalella azteca	-1.37162	5.16562	0.000927974	0.00626899
TRINITY_DN8084_c0_g1_i1	Beta-hexosaminidase subunit alpha;	PREDICTED: beta-hexosaminidase subunit beta-like isoform X2	Hyalella azteca	-1.27042	4.56756	0.000937642	0.0063255
TRINITY_DN13316_c0_g1_i2	Solute carrier family 22 member 5;	PREDICTED: organic cation transporter protein-like	Hyalella azteca	-1.4736	2.26612	0.000938943	0.00633155
TRINITY_DN708_c0_g2_i2	Protein FAM102B;	conserved hypothetical protein	Ixodes scapularis	-1.40523	1.97757	0.000939812	0.00633469
TRINITY_DN53565_c0_g1_i1	Acidic mammalian chitinase;	Chitinase 3	Macrobrachium rosenbergii	-1.62682	10.3396	0.000943874	0.00635113
TRINITY_DN27574_c0_g1_i1	0	peritrophin-44-like protein	Eriocheir sinensis	-1.02738	0.466572	0.000945828	0.00636292
TRINITY_DN2983_c0_g3_i1	0	PREDICTED: uncharacterized protein LOC108671093	Hyalella azteca	-1.66324	1.07555	0.000947292	0.00637003
TRINITY_DN2037_c0_g1_i6	0	#N/A	#N/A	-9.3665	0.232139	0.000949617	0.00638156
TRINITY_DN40_c1_g2_i1	Acidic mammalian chitinase;	chitinase 3C	Macrobrachium nipponense	-1.51459	7.97045	0.000953881	0.0064033
TRINITY_DN17031_c0_g1_i2	0	#N/A	#N/A	-1.13428	1.44876	0.000954595	0.00640539
TRINITY_DN28845_c0_g1_i1	0	uncharacterized protein LOC111627916	Centruroides sculpturatus	-1.27631	1.10484	0.000957053	0.00641502
TRINITY_DN34225_c0_g3_i1	0	#N/A	#N/A	-1.16039	-0.309151	0.000961499	0.00643931
TRINITY_DN2648_c0_g2_i3	0	#N/A	#N/A	-1.31096	1.12338	0.000983294	0.00655725
TRINITY_DN222_c1_g1_i8	Sorbin and SH3 domain-containing protein 1;	PREDICTED: sorbin and SH3 domain-containing protein 1-like isoform X13	Hyalella azteca	-8.29812	-0.799857	0.000985009	0.00656449
TRINITY_DN7480_c0_g1_i1	0	#N/A	#N/A	-1.20244	7.54962	0.000984942	0.00656449
TRINITY_DN3487_c0_g2_i1	0	#N/A	#N/A	-1.12354	-0.44311	0.000986325	0.00656907
TRINITY_DN17702_c0_g1_i3	0	#N/A	#N/A	-1.57895	1.64242	0.000988463	0.00657911
TRINITY_DN4614_c0_g1_i5	0	#N/A	#N/A	-1.29516	5.57633	0.000994671	0.00661201
TRINITY_DN223_c0_g1_i11	Spectrin beta chain, non-erythrocytic 5;	hypothetical protein B7P43_G14500	Cryptotermes secundus	-8.4024	-0.668142	0.000997122	0.00662408
TRINITY_DN3431_c3_g4_i2	0	#N/A	#N/A	-1.00334	1.3782	0.000998898	0.00663307
TRINITY_DN7698_c0_g1_i9	0	#N/A	#N/A	-1.05516	0.83424	0.00100522	0.00666656
TRINITY_DN3785_c0_g1_i1	0	#N/A	#N/A	-1.56636	6.46887	0.00100684	0.00667591
TRINITY_DN3360_c0_g1_i4	Cytochrome P450 2L1;	PREDICTED: cytochrome P450 2L1-like	Hyalella azteca	-1.02213	1.37359	0.00100857	0.00668596
TRINITY_DN4985_c0_g1_i3	0	#N/A	#N/A	-1.36074	2.11024	0.00101184	0.00670138
TRINITY_DN510_c0_g1_i2	ADP-ribosylation factor GTPase-activating protein 1;	ADP-ribosylation factor GTPase-activating protein, putative	Pediculus humanus corporis	-1.22643	1.31623	0.00101197	0.00670138
TRINITY_DN11210_c0_g2_i1	0	cytochrome P450, partial	Procambarus clarkii	-1.89822	1.65657	0.00101292	0.00670626
TRINITY_DN8518_c0_g1_i1	0	#N/A	#N/A	-1.02121	3.25922	0.00102111	0.00675378
TRINITY_DN36068_c0_g1_i1	0	#N/A	#N/A	-1.03251	-0.109938	0.00102447	0.0067691
TRINITY_DN39295_c0_g1_i1	0	#N/A	#N/A	-1.24885	-0.250065	0.00103265	0.00681151
TRINITY_DN2642_c0_g1_i3	Pancreatic triacylglycerol lipase;	PREDICTED: pancreatic lipase-related protein 2-like isoform X1	Hyalella azteca	-1.62202	9.10072	0.00103611	0.00683098
TRINITY_DN13251_c0_g2_i1	Poly [ADP-ribose] polymerase 12;	PREDICTED: uncharacterized protein LOC108666964 isoform X1	Hyalella azteca	-1.60084	-0.398586	0.00103649	0.00683098
TRINITY_DN2414_c0_g1_i1	Ankyrin repeat and protein kinase domain-containing protein 1;	serine/threonine-protein phosphatase 6 regulatory ankyrin repeat subunit A-like	Limulus polyphemus	-1.2803	4.6861	0.00103655	0.00683098
TRINITY_DN9932_c1_g2_i1	0	#N/A	#N/A	-1.12195	-0.0388254	0.00103628	0.00683098
TRINITY_DN4533_c0_g6_i1	Neurobeachin;	GD24748, partial	Drosophila simulans	-1.00107	0.0387311	0.00103756	0.00683617
TRINITY_DN40352_c0_g1_i1	TBC1 domain family member 15;	PREDICTED: TBC1 domain family member 15-like isoform X2	Hyalella azteca	-1.12526	2.09795	0.00104396	0.00687401
TRINITY_DN58364_c0_g1_i2	Legumain;	hypothetical protein DAPPUDRAFT_303947	Daphnia pulex	-1.58819	10.3663	0.00104426	0.00687458
TRINITY_DN19930_c0_g1_i1	Heat shock-related 70 kDa protein 2;	70 kDa heat shock protein C, partial	Euphausia superba	-1.53525	1.11102	0.00104886	0.00690274
TRINITY_DN737_c0_g1_i4	0	PREDICTED: uncharacterized protein LOC105830158 isoform X3	Monomorium pharaonis	-1.48514	6.4813	0.001051	0.00691456
TRINITY_DN2727_c0_g1_i3	Cathepsin B;	Cathepsin B	Macrobrachium rosenbergii	-1.43472	8.1772	0.00105195	0.00691844
TRINITY_DN40_c1_g1_i1	Probable chitinase 2;	chitinase 3C	Macrobrachium nipponense	-1.68714	4.88712	0.00105747	0.00695131
TRINITY_DN14192_c1_g1_i2	0	antiviral protein	Litopenaeus vannamei	-1.31024	9.50557	0.00106173	0.00697491
TRINITY_DN8480_c0_g1_i1	Probable G-protein coupled receptor B0563.6;	probable G-protein coupled receptor B0563.6	Centruroides sculpturatus	-1.13413	0.626659	0.0010702	0.00702173
TRINITY_DN5528_c0_g1_i3	Tripartite motif-containing protein 72;	PREDICTED: uncharacterized protein LOC108673908, partial	Hyalella azteca	-1.2415	3.96603	0.00107837	0.00706868
TRINITY_DN23370_c0_g1_i2	0	#N/A	#N/A	-2.63928	-0.504366	0.00108259	0.00709112
TRINITY_DN753_c0_g2_i2	Nuclear hormone receptor FTZ-F1;	fushi tarazu-factor 1	Metapenaeus ensis	-1.08744	0.88734	0.0010867	0.00711066
TRINITY_DN13979_c0_g1_i2	Pyridine nucleotide-disulfide oxidoreductase domain-containing protein 2;	PREDICTED: pyridine nucleotide-disulfide oxidoreductase domain-containing protein 2-like	Hyalella azteca	-1.58648	-0.190262	0.00108717	0.00711074
TRINITY_DN38283_c0_g2_i1	0	#N/A	#N/A	-1.25502	-0.425751	0.00108769	0.00711266
TRINITY_DN53103_c0_g4_i1	0	tigger transposable element-derived protein 1-like	Parasteatoda tepidariorum	-1.86921	-0.883463	0.00108912	0.00711759
TRINITY_DN11524_c0_g2_i1	Maestro heat-like repeat-containing protein family member 1;	PREDICTED: maestro heat-like repeat-containing protein family member 1, partial	Hyalella azteca	-1.09692	0.277197	0.00108913	0.00711759
TRINITY_DN12970_c0_g2_i3	0	endonuclease-reverse transcriptase	Bombyx mori	-1.42282	1.92425	0.00108951	0.00711859
TRINITY_DN3551_c0_g1_i5	Cathepsin B;	Cathepsin B	Macrobrachium rosenbergii	-1.35604	7.4045	0.00109011	0.00712108
TRINITY_DN667_c0_g1_i8	Cuticle protein CP1499;	adhesive plaque matrix protein-like, partial	Eurytemora affinis	-1.8421	8.04856	0.00109324	0.00713702
TRINITY_DN486_c0_g1_i7	Calmodulin;	seminal fluid protein	Nilaparvata lugens	-1.22369	5.56318	0.00110113	0.00717955
TRINITY_DN53186_c0_g1_i1	0	#N/A	#N/A	-1.0911	0.10448	0.00110211	0.00718294
TRINITY_DN14909_c0_g1_i7	0	#N/A	#N/A	-1.3167	-0.551865	0.00110648	0.00720844
TRINITY_DN1504_c0_g2_i1	0	uncharacterized protein LOC110843348	Folsomia candida	-4.34456	-1.15013	0.00110788	0.00721155
TRINITY_DN139_c0_g1_i9	Poly [ADP-ribose] polymerase 12;	PREDICTED: uncharacterized protein LOC108666964 isoform X2	Hyalella azteca	-1.60072	2.37703	0.00111382	0.00724425
TRINITY_DN10090_c0_g1_i9	Ecdysone receptor;	ecdysone receptor	Macrobrachium nipponense	-5.2472	-0.546959	0.00112252	0.00728264
TRINITY_DN25043_c0_g1_i1	Kinesin-like protein KIF23;	PREDICTED: kinesin-like protein KIF23 isoform X3	Hyalella azteca	-1.28046	0.325877	0.00112494	0.00729387
TRINITY_DN677_c0_g4_i1	0	monocarboxylate transporter 13-like	Anoplophora glabripennis	-1.46965	0.0403477	0.0011297	0.00732167
TRINITY_DN65510_c0_g1_i1	Poly [ADP-ribose] polymerase 12;	PREDICTED: uncharacterized protein LOC108666964 isoform X2	Hyalella azteca	-1.08912	1.58396	0.00113193	0.00733461
TRINITY_DN7075_c0_g1_i6	0	#N/A	#N/A	-1.48913	1.48335	0.00113925	0.00737487
TRINITY_DN5929_c0_g1_i3	Cytokinin hydroxylase;	PREDICTED: cytochrome P450 9e2-like	Hyalella azteca	-1.31116	0.26771	0.00113956	0.00737487
TRINITY_DN53147_c0_g2_i1	0	#N/A	#N/A	-1.45131	0.423471	0.00114206	0.00738805
TRINITY_DN2255_c0_g2_i2	Hemocyanin B chain;	hemocyanin	Macrobrachium rosenbergii	-1.16302	11.6225	0.00114293	0.00738908
TRINITY_DN3612_c0_g2_i3	WD repeat-containing protein 44;	WD repeat-containing protein 44	Athalia rosae	-1.13294	1.88339	0.00114495	0.00740061
TRINITY_DN13648_c0_g2_i1	0	#N/A	#N/A	-1.06707	0.910358	0.00114523	0.00740091
TRINITY_DN3138_c0_g1_i1	0	#N/A	#N/A	-2.19024	1.85095	0.00117572	0.00757449
TRINITY_DN7853_c0_g7_i1	Nuclear pore membrane glycoprotein 210;	PREDICTED: nuclear pore membrane glycoprotein 210-like	Hyalella azteca	-1.01104	-0.0274153	0.00118667	0.0076372
TRINITY_DN4259_c0_g1_i1	0	#N/A	#N/A	-1.28765	-0.500081	0.00118939	0.00764594
TRINITY_DN7223_c1_g1_i1	0	#N/A	#N/A	-3.7197	-0.923481	0.00119109	0.00765304
TRINITY_DN28697_c0_g1_i2	RNA exonuclease 1 homolog;	RNA exonuclease 1 homolog	Helicoverpa armigera	-1.24864	3.19143	0.00120934	0.00776077
TRINITY_DN38198_c0_g1_i3	Glycerophosphocholine phosphodiesterase GPCPD1;	conserved hypothetical protein	Riptortus pedestris	-1.02698	2.54857	0.00121018	0.00776457
TRINITY_DN5224_c0_g2_i1	0	#N/A	#N/A	-1.76351	0.660007	0.00121367	0.00778352
TRINITY_DN20085_c0_g2_i1	0	PREDICTED: uncharacterized protein LOC108680075	Hyalella azteca	-1.00311	0.0625156	0.00121558	0.00779125
TRINITY_DN2130_c0_g1_i3	0	#N/A	#N/A	-1.68469	2.86397	0.00122388	0.00783273
TRINITY_DN18406_c0_g2_i1	Non-canonical poly(A) RNA polymerase PAPD5;	Non-canonical poly(A) RNA polymerase PAPD5	Cryptotermes secundus	-1.27634	-0.160069	0.00122863	0.00785884
TRINITY_DN1151_c0_g1_i10	Cytochrome P450 2L1;	PREDICTED: cytochrome P450 2L1-like	Hyalella azteca	-1.02999	5.41161	0.00123441	0.00788937
TRINITY_DN4674_c0_g1_i1	0	#N/A	#N/A	-1.12099	0.16914	0.00124329	0.00793798
TRINITY_DN3729_c0_g1_i6	Lysosome-associated membrane glycoprotein 1;	PREDICTED: lysosome-associated membrane glycoprotein 1-like	Hyalella azteca	-5.91989	0.637185	0.00124518	0.00794448
TRINITY_DN4894_c0_g1_i2	0	PREDICTED: uncharacterized protein LOC108673320	Hyalella azteca	-1.30766	4.43897	0.00125107	0.00797307
TRINITY_DN51164_c0_g2_i1	Abnormal spindle-like microcephaly-associated protein homolog;	PREDICTED: abnormal spindle-like microcephaly-associated protein homolog	Hyalella azteca	-1.96745	-0.977734	0.00126465	0.00804322
TRINITY_DN5284_c0_g1_i2	Rhomboid-related protein 1;	rhomboid-related protein 2	Parasteatoda tepidariorum	-1.16235	3.8686	0.00126596	0.00804828
TRINITY_DN40292_c0_g1_i2	Steryl-sulfatase;	steryl-sulfatase-like	Centruroides sculpturatus	-1.84178	5.01208	0.00126781	0.00805683
TRINITY_DN312_c0_g1_i2	0	#N/A	#N/A	-1.18835	1.20885	0.00127526	0.00809761
TRINITY_DN6556_c0_g1_i8	0	#N/A	#N/A	-1.37176	3.21564	0.00127761	0.00810919
TRINITY_DN25512_c0_g2_i1	0	#N/A	#N/A	-1.20084	0.122534	0.00128157	0.00812611
TRINITY_DN27838_c0_g1_i1	C-type lectin domain family 17, member A;	C-type lectin	Procambarus clarkii	-1.72166	1.72375	0.00128789	0.00816286
TRINITY_DN65477_c0_g1_i1	0	#N/A	#N/A	-1.72148	0.00175961	0.00129086	0.00818004
TRINITY_DN18093_c0_g1_i3	ADP-ribosylation factor 3;	ADP-ribosylation factor	Marsupenaeus japonicus	-1.12904	3.17298	0.00129218	0.00818513
TRINITY_DN18667_c0_g2_i1	Pseudouridine kinase;	Sugar kinase yeiC-like protein	Daphnia magna	-1.19109	0.188303	0.00129589	0.00820698
TRINITY_DN8990_c0_g1_i2	Ferritin;	Ferritin	Macrobrachium rosenbergii	-1.76581	0.303157	0.00130179	0.00823763
TRINITY_DN531_c0_g1_i29	Protein transport protein Sec23A;	PREDICTED: protein transport protein Sec23A isoform X1	Tribolium castaneum	-1.08027	3.43662	0.00130444	0.00825276
TRINITY_DN15710_c0_g6_i1	Rho GTPase-activating protein 19;	PREDICTED: uncharacterized protein LOC108675193	Hyalella azteca	-1.98828	-0.539166	0.00131391	0.00830597
TRINITY_DN27361_c0_g1_i1	0	#N/A	#N/A	-3.37793	1.83437	0.00132639	0.00837469
TRINITY_DN519_c0_g1_i3	0	#N/A	#N/A	-1.27175	5.07526	0.00133623	0.00842159
TRINITY_DN13013_c0_g4_i1	0	#N/A	#N/A	-1.91886	0.0967014	0.00133685	0.0084221
TRINITY_DN7612_c0_g1_i4	Carboxylesterase 4A;	PREDICTED: liver carboxylesterase 1-like	Hyalella azteca	-1.64307	4.97394	0.00133863	0.00842993
TRINITY_DN9048_c0_g1_i1	0	#N/A	#N/A	-1.18618	0.798549	0.00134709	0.00846617
TRINITY_DN5651_c0_g1_i2	Phosphatidylethanolamine-binding protein 1;	protein D3-like	Folsomia candida	-1.08378	3.23691	0.00134937	0.00847427
TRINITY_DN16418_c0_g1_i1	Calcium and integrin-binding family member 3;	calcium and integrin-binding protein 1-like	Cryptotermes secundus	-1.00483	5.15849	0.00135479	0.00850418
TRINITY_DN24215_c0_g2_i1	0	PREDICTED: uncharacterized protein LOC108679979	Hyalella azteca	-1.08473	5.99248	0.00135833	0.00852315
TRINITY_DN66457_c0_g1_i1	0	#N/A	#N/A	-2.04844	-0.273496	0.00135951	0.00852887
TRINITY_DN2104_c0_g1_i6	0	#N/A	#N/A	-3.13525	-0.562253	0.00136634	0.00856482
TRINITY_DN502_c0_g1_i3	Serine/threonine-protein kinase PLK1;	polo-like kinase 1	Penaeus monodon	-1.47517	3.37088	0.00136976	0.00858284
TRINITY_DN13319_c0_g3_i2	Condensin-2 complex subunit G2;	condensin-2 complex subunit G2-like	Limulus polyphemus	-1.00914	0.873364	0.00138483	0.0086617
TRINITY_DN18038_c0_g1_i9	0	#N/A	#N/A	-3.01698	-0.781996	0.00138545	0.00866207
TRINITY_DN996_c0_g1_i4	Apoptosis-inducing factor 1, mitochondrial;	apoptosis-inducing factor	Litopenaeus vannamei	-9.04655	-0.0874843	0.00138898	0.00867419
TRINITY_DN48396_c0_g3_i1	0	#N/A	#N/A	-1.4242	3.76703	0.00138826	0.00867419
TRINITY_DN1784_c0_g1_i1	0	#N/A	#N/A	-1.60818	-0.125737	0.00139743	0.00872136
TRINITY_DN7893_c0_g1_i2	Alcohol dehydrogenase class-3;	alcohol dehydrogenase class -3, partial	Procambarus clarkii	-1.65492	3.59989	0.00139864	0.00872705
TRINITY_DN9123_c0_g2_i11	Fasciclin-2;	PREDICTED: fasciclin-2-like isoform X1	Hyalella azteca	-1.38899	1.85383	0.00140271	0.00874731
TRINITY_DN2747_c1_g1_i17	0	#N/A	#N/A	-1.58865	-0.581725	0.00140898	0.0087791
TRINITY_DN43992_c0_g1_i1	0	#N/A	#N/A	-1.24023	-0.104757	0.00141216	0.00879399
TRINITY_DN14981_c0_g1_i2	Caskin-2;	PREDICTED: uncharacterized protein LOC108672229 isoform X3	Hyalella azteca	-1.42284	2.96592	0.001413	0.0087949
TRINITY_DN79_c0_g1_i9	C-type lectin domain family 1 member B;	C-type lectin-like domain-containing protein PtLP	Portunus trituberculatus	-1.36956	4.59154	0.00142952	0.0088827
TRINITY_DN4001_c0_g1_i9	0	antimicrobial peptide type 2 precursor IIc	Pandalopsis japonica	-1.40294	0.799948	0.00143526	0.00891092
TRINITY_DN58600_c0_g1_i1	Hemocyanin A chain;	hemocyanin subunit 1	Macrobrachium nipponense	-1.28263	5.56799	0.00144532	0.00896308
TRINITY_DN16287_c0_g2_i1	0	F-box protein At5g06550-like isoform X1	Parasteatoda tepidariorum	-1.04818	0.594542	0.00144508	0.00896308
TRINITY_DN1997_c1_g3_i1	0	#N/A	#N/A	-1.24754	-0.586048	0.00144586	0.00896465
TRINITY_DN770_c0_g1_i1	0	PREDICTED: uncharacterized protein LOC108669106	Hyalella azteca	-1.11062	5.50743	0.00144916	0.00897979
TRINITY_DN27233_c0_g1_i1	0	#N/A	#N/A	-1.41983	0.575006	0.00146574	0.00906641
TRINITY_DN15984_c0_g1_i2	0	#N/A	#N/A	-1.45207	0.386348	0.00147464	0.00911784
TRINITY_DN9391_c0_g5_i2	0	Uncharacterized protein APZ42_000796	Daphnia magna	-1.40491	1.5862	0.00147712	0.00912961
TRINITY_DN16660_c0_g1_i1	0	hypothetical protein	Scylla paramamosain	-1.01646	0.714772	0.00147935	0.00914154
TRINITY_DN65078_c0_g1_i1	0	#N/A	#N/A	-1.52658	-0.206806	0.00148208	0.00915303
TRINITY_DN3235_c1_g2_i1	0	#N/A	#N/A	-1.31962	1.08087	0.00148878	0.00919077
TRINITY_DN17082_c0_g1_i2	Hydroxylysine kinase;	hypothetical protein DAPPUDRAFT_306142	Daphnia pulex	-1.25032	0.626925	0.00149006	0.00919327
TRINITY_DN6103_c0_g1_i1	0	#N/A	#N/A	-1.91269	-0.149767	0.00149122	0.00919857
TRINITY_DN32395_c1_g1_i5	Multidrug resistance-associated protein 1;	PREDICTED: LOW QUALITY PROTEIN: multidrug resistance-associated protein 1-like	Aethina tumida	-7.61384	-1.37325	0.00149389	0.00920823
TRINITY_DN199_c0_g1_i4	Ryanodine receptor;	PREDICTED: ryanodine receptor isoform X4	Atta colombica	-4.27862	3.8271	0.00150619	0.00927632
TRINITY_DN1772_c0_g3_i1	0	#N/A	#N/A	-1.43541	3.33719	0.00151344	0.00931001
TRINITY_DN39338_c0_g3_i1	0	#N/A	#N/A	-1.31777	0.51841	0.00151513	0.00931855
TRINITY_DN6396_c0_g1_i1	Oplophorus-luciferin 2-monooxygenase non-catalytic subunit;	RecName: Full=Oplophorus-luciferin 2-monooxygenase non-catalytic subunit; Flags: Precursor	0	-1.34248	2.9509	0.00152134	0.00934615
TRINITY_DN34972_c0_g2_i2	Magnesium transporter NIPA2;	magnesium transporter NIPA2-like	Limulus polyphemus	-1.18071	3.71618	0.00153233	0.00939669
TRINITY_DN435_c0_g7_i1	0	#N/A	#N/A	-1.14382	-0.152072	0.0015348	0.00940783
TRINITY_DN55348_c0_g1_i1	Mitotic spindle assembly checkpoint protein MAD2A;	mitotic spindle assembly checkpoint protein MAD2A-like	Eurytemora affinis	-1.1054	-0.551532	0.00154417	0.00944714
TRINITY_DN7963_c0_g1_i5	Replication protein A 70 kDa DNA-binding subunit;	PREDICTED: uncharacterized protein LOC101895946 isoform X1	Musca domestica	-1.0115	0.504254	0.00154411	0.00944714
TRINITY_DN19181_c0_g1_i1	Phosphoethanolamine N-methyltransferase;	Uncharacterized protein APZ42_025850	Daphnia magna	-1.16352	3.02894	0.00155821	0.0095237
TRINITY_DN506_c0_g1_i8	0	#N/A	#N/A	-1.11317	2.03808	0.00155925	0.0095282
TRINITY_DN1444_c0_g1_i2	0	#N/A	#N/A	-1.2244	0.717163	0.00156281	0.00954254
TRINITY_DN1855_c0_g1_i4	Hemocyanin B chain;	hemocyanin	Macrobrachium rosenbergii	-1.2103	11.762	0.0015633	0.00954366
TRINITY_DN51116_c0_g1_i1	0	northern shrimp nuclease	Pandalus borealis	-1.46863	2.81927	0.00156573	0.0095529
TRINITY_DN2222_c0_g1_i4	0	#N/A	#N/A	-1.79034	1.77238	0.00157412	0.00959851
TRINITY_DN11482_c0_g3_i1	Extracellular matrix protein FRAS1;	AGAP002585-PA	Anopheles gambiae str. PEST	-1.5803	-0.549245	0.00157842	0.00962098
TRINITY_DN8789_c0_g2_i1	0	PREDICTED: uncharacterized protein LOC108665598	Hyalella azteca	-1.20222	6.14624	0.00158096	0.00963269
TRINITY_DN13935_c0_g3_i1	Sodium/glucose cotransporter 4;	sodium/glucose cotransporter 5-like isoform X2	Limulus polyphemus	-1.49573	0.521651	0.00158246	0.00963806
TRINITY_DN45281_c0_g1_i1	0	#N/A	#N/A	-1.19704	0.485777	0.00158751	0.00966321
TRINITY_DN1531_c0_g1_i3	0	peritrophin-44-like protein	Eriocheir sinensis	-3.62782	-0.729845	0.00159598	0.0097072
TRINITY_DN45452_c1_g1_i1	0	#N/A	#N/A	-1.45906	-0.170356	0.00160497	0.00974867
TRINITY_DN1304_c0_g3_i1	Beta-galactosidase;	PREDICTED: beta-galactosidase-like	Hyalella azteca	-1.44161	5.58211	0.00160703	0.00975552
TRINITY_DN2242_c0_g1_i8	Male-specific lethal 1-like 1;	hypothetical protein B7P43_G16040	Cryptotermes secundus	-1.21272	1.25236	0.00160989	0.00976911
TRINITY_DN79_c0_g1_i3	C-type lectin domain family 1 member B;	C-type lectin-like domain-containing protein PtLP	Portunus trituberculatus	-1.57397	3.37752	0.00162061	0.00982081
TRINITY_DN230_c0_g1_i3	Sphingomyelin phosphodiesterase;	PREDICTED: sphingomyelin phosphodiesterase-like	Hyalella azteca	-1.48173	6.04828	0.00162544	0.00983866
TRINITY_DN15787_c0_g1_i1	0	#N/A	#N/A	-1.09139	3.22629	0.00162673	0.0098446
TRINITY_DN7094_c0_g2_i1	0	#N/A	#N/A	-1.18955	0.245918	0.00162812	0.00984727
TRINITY_DN8800_c0_g2_i1	0	#N/A	#N/A	-1.08771	0.970583	0.00162967	0.00985095
TRINITY_DN2496_c0_g1_i1	Protein disulfide-isomerase 2;	PREDICTED: protein disulfide-isomerase	Microplitis demolitor	-1.59368	-0.691088	0.00163032	0.00985296
TRINITY_DN3659_c0_g3_i1	Regulator of chromosome condensation;	PREDICTED: regulator of chromosome condensation-like	Hyalella azteca	-1.15865	0.0637447	0.00163082	0.00985411
TRINITY_DN1055_c0_g1_i1	0	PREDICTED: UDP-glucuronosyltransferase 2B15-like	Hyalella azteca	-1.23446	2.83583	0.0016315	0.00985441
TRINITY_DN7492_c0_g1_i6	0	#N/A	#N/A	-2.79385	-0.15023	0.00163314	0.0098624
TRINITY_DN40273_c0_g2_i1	0	putative Protein mab-21	Daphnia magna	-1.23874	0.831515	0.00163562	0.00987269
TRINITY_DN31617_c0_g1_i1	Cellular tumor antigen p53;	PREDICTED: uncharacterized protein LOC108682829	Hyalella azteca	-1.19473	2.54074	0.00164118	0.00989573
TRINITY_DN2497_c0_g1_i1	Alcohol dehydrogenase [NADP(+)];	hypothetical protein DAPPUDRAFT_196566	Daphnia pulex	-1.2885	3.58094	0.00164992	0.00993974
TRINITY_DN4877_c0_g1_i1	0	peritrophin	Macrobrachium nipponense	-1.38435	5.93727	0.00165281	0.0099505
TRINITY_DN502_c0_g1_i9	0	#N/A	#N/A	-1.70087	-0.642204	0.00166236	0.0100003
TRINITY_DN1195_c0_g1_i3	Angiotensin-converting enzyme;	Angiotensin-converting enzyme	Daphnia magna	-1.34271	6.83226	0.00166399	0.010007
TRINITY_DN46017_c0_g2_i1	Probable serine racemase;	serine racemase	Penaeus monodon	-1.11927	0.855745	0.00166812	0.0100273
TRINITY_DN1282_c0_g1_i1	0	#N/A	#N/A	-1.53156	2.02133	0.00166993	0.0100343
TRINITY_DN7955_c0_g1_i4	NACHT, LRR and PYD domains-containing protein 3;	PREDICTED: uncharacterized protein LOC108682106	Hyalella azteca	-1.5137	0.739189	0.00167026	0.0100343
TRINITY_DN42001_c0_g3_i1	0	#N/A	#N/A	-1.92979	-0.0057367	0.00167444	0.0100575
TRINITY_DN1270_c0_g1_i2	0	#N/A	#N/A	-1.90348	-0.706725	0.0016873	0.010127
TRINITY_DN20916_c0_g1_i1	0	#N/A	#N/A	-1.85204	-0.283487	0.00171269	0.0102423
TRINITY_DN3364_c0_g1_i1	0	#N/A	#N/A	-1.15044	-0.13562	0.00172224	0.0102836
TRINITY_DN30523_c0_g1_i1	0	#N/A	#N/A	-1.284	0.331549	0.0017229	0.0102841
TRINITY_DN22431_c0_g2_i2	0	#N/A	#N/A	-1.27413	-0.553087	0.00173053	0.0103193
TRINITY_DN4466_c0_g1_i4	Sucrase-isomaltase, intestinal;	PREDICTED: sucrase-isomaltase, intestinal-like isoform X1	Hyalella azteca	-1.6946	3.46488	0.00173297	0.0103299
TRINITY_DN14713_c0_g2_i2	Vacuole membrane protein 1;	PREDICTED: vacuole membrane protein 1-like isoform X2	Hyalella azteca	-1.23356	2.06848	0.00173702	0.0103462
TRINITY_DN23431_c1_g1_i2	0	#N/A	#N/A	-1.85486	1.16818	0.00175245	0.0104301
TRINITY_DN42553_c0_g1_i2	Ethanolaminephosphotransferase 1;	PREDICTED: ethanolaminephosphotransferase 1-like	Hyalella azteca	-1.14171	2.35354	0.00176164	0.0104808
TRINITY_DN1034_c0_g1_i2	Beta-1,3-glucan-binding protein;	beta-1,3-glucan-binding protein precursor	Astacus astacus	-1.13003	12.0097	0.00176509	0.0104974
TRINITY_DN4178_c0_g1_i4	Tripartite motif-containing protein 3;	PREDICTED: tripartite motif-containing protein 65-like	Hyalella azteca	-1.04875	1.6355	0.00177157	0.01053
TRINITY_DN3291_c0_g1_i1	Anti-lipopolysaccharide factor {ECO:0000303|PubMed:20167286, ECO:0000303|PubMed:21168510, ECO:0000312|EMBL:ACM89169.2};	anti-lipopolysaccharide factor 1	Macrobrachium rosenbergii	-1.45308	4.16809	0.00177356	0.0105378
TRINITY_DN5058_c0_g1_i4	0	#N/A	#N/A	-2.39074	4.00474	0.00177513	0.0105451
TRINITY_DN14472_c0_g2_i1	N-terminal Xaa-Pro-Lys N-methyltransferase 1-A;	N-terminal Xaa-Pro-Lys N-methyltransferase 1 isoform X1	Zootermopsis nevadensis	-1.06713	-0.358904	0.00177965	0.0105639
TRINITY_DN11203_c0_g1_i1	Integrin alpha-4;	integrin alpha 4, partial	Fenneropenaeus chinensis	-1.10277	0.462802	0.00178159	0.0105735
TRINITY_DN26_c0_g1_i7	Probable RNA-directed DNA polymerase from transposon BS;	putative RNA-directed DNA polymerase from transposon X-element	Cryptotermes secundus	-2.73542	0.874149	0.00178265	0.0105778
TRINITY_DN1887_c0_g1_i1	Cuticle protein CP1158;	cuticular protein 34	Eriocheir sinensis	-1.95413	6.24783	0.00178603	0.0105918
TRINITY_DN47100_c0_g2_i1	0	#N/A	#N/A	-1.53439	0.973255	0.0017882	0.0106026
TRINITY_DN3237_c0_g3_i1	0	PREDICTED: uncharacterized protein LOC108671683	Hyalella azteca	-1.11999	0.785249	0.00178934	0.0106054
TRINITY_DN3177_c0_g1_i1	Beta-galactosidase-1-like protein 2;	PREDICTED: beta-galactosidase-1-like protein 2	Hyalella azteca	-1.476	4.76358	0.00179008	0.0106078
TRINITY_DN10119_c1_g2_i1	Failed axon connections homolog;	Uncharacterized protein APZ42_024212	Daphnia magna	-1.85531	0.493058	0.00179071	0.0106087
TRINITY_DN763_c1_g1_i4	Protein lap4;	PREDICTED: protein lap4 isoform X4	Atta colombica	-1.02207	3.08384	0.00179681	0.0106376
TRINITY_DN19557_c0_g1_i5	0	#N/A	#N/A	-1.13736	1.67693	0.00179834	0.0106446
TRINITY_DN32673_c0_g3_i1	0	PREDICTED: uncharacterized protein LOC105283625	Ooceraea biroi	-2.36021	-0.708601	0.00182059	0.010754
TRINITY_DN6084_c0_g1_i4	Frizzled-4;	frizzled-4-like	Zootermopsis nevadensis	-1.11371	1.91952	0.00182163	0.0107581
TRINITY_DN44360_c0_g1_i1	0	#N/A	#N/A	-1.1234	1.42869	0.00182362	0.0107638
TRINITY_DN60753_c0_g1_i1	0	#N/A	#N/A	-1.09701	-0.385276	0.00182508	0.0107683
TRINITY_DN5696_c0_g2_i1	0	#N/A	#N/A	-1.25253	-0.614524	0.00183163	0.0107989
TRINITY_DN20130_c0_g3_i1	E3 ubiquitin-protein ligase TRIM13;	PREDICTED: tripartite motif-containing protein 65-like	Hyalella azteca	-1.77953	-0.602773	0.00183476	0.0108153
TRINITY_DN9680_c0_g1_i1	0	#N/A	#N/A	-1.12176	7.28748	0.00183752	0.0108295
TRINITY_DN57632_c0_g1_i1	0	#N/A	#N/A	-1.01779	0.437452	0.00183973	0.0108343
TRINITY_DN7698_c0_g1_i5	0	#N/A	#N/A	-1.20376	0.0934511	0.00186899	0.0109675
TRINITY_DN10274_c0_g1_i3	0	#N/A	#N/A	-1.11139	-0.200789	0.00187341	0.0109843
TRINITY_DN36687_c0_g1_i7	Protein bunched, class 2/F/G isoform;	PREDICTED: protein bunched, class 2/F/G isoform-like	Hyalella azteca	-1.39737	1.31118	0.00187642	0.0109988
TRINITY_DN363_c0_g1_i4	Pancreatic alpha-amylase;	alpha-amylase	Panulirus argus	-1.72486	0.169366	0.00187724	0.0109995
TRINITY_DN72_c1_g1_i4	Alpha-tocopherol transfer protein-like;	PREDICTED: alpha-tocopherol transfer protein-like isoform X3	Hyalella azteca	-2.33895	0.148578	0.00188826	0.0110517
TRINITY_DN10489_c0_g1_i1	Solute carrier family 46 member 3;	proton-coupled folate transporter-like	Cimex lectularius	-2.53393	-0.468467	0.00188927	0.0110555
TRINITY_DN3729_c0_g1_i5	Lysosome-associated membrane glycoprotein 1;	PREDICTED: lysosome-associated membrane glycoprotein 1-like	Hyalella azteca	-5.51634	0.255758	0.00192212	0.0111954
TRINITY_DN957_c0_g1_i2	0	#N/A	#N/A	-1.28063	1.12294	0.00192272	0.0111969
TRINITY_DN7229_c1_g1_i2	0	#N/A	#N/A	-1.19758	2.44817	0.00193454	0.0112385
TRINITY_DN1938_c0_g1_i7	0	#N/A	#N/A	-1.38488	3.82975	0.00194437	0.011281
TRINITY_DN3094_c0_g1_i3	0	hypothetical protein	Scylla paramamosain	-1.42681	5.7454	0.00194742	0.0112908
TRINITY_DN60363_c0_g3_i1	Probable serine hydrolase;	serine hydrolase-like protein	Centruroides sculpturatus	-1.22518	-0.101904	0.001949	0.0112908
TRINITY_DN3492_c1_g1_i3	0	#N/A	#N/A	-1.63539	-0.289968	0.00195243	0.0113027
TRINITY_DN3205_c0_g1_i2	0	#N/A	#N/A	-2.16205	-0.877398	0.00195503	0.0113156
TRINITY_DN1394_c0_g1_i2	0	#N/A	#N/A	-1.28452	6.65342	0.00196435	0.0113654
TRINITY_DN12255_c0_g1_i1	0	putative elastin a, partial	Rimicaris exoculata	-1.43598	7.57103	0.00197308	0.0114117
TRINITY_DN4277_c0_g1_i2	0	#N/A	#N/A	-1.64467	0.00126179	0.001976	0.0114222
TRINITY_DN2934_c0_g1_i8	0	#N/A	#N/A	-4.20551	3.02204	0.00198605	0.0114719
TRINITY_DN16413_c0_g1_i1	Luminal-binding protein 5;	glucose-regulated protein, partial	Stegodyphus mimosarum	-1.44124	0.148865	0.00198595	0.0114719
TRINITY_DN6416_c0_g1_i1	0	PREDICTED: uncharacterized protein LOC108673361	Hyalella azteca	-1.6368	6.9111	0.00199527	0.0115145
TRINITY_DN5368_c0_g1_i1	Digestive cysteine proteinase 2;	cathepsin L	Palaemon carinicauda	-1.36531	10.9087	0.00200036	0.0115344
TRINITY_DN854_c0_g1_i1	0	#N/A	#N/A	-1.07552	-0.489675	0.0020022	0.0115418
TRINITY_DN3160_c0_g1_i3	Tetraspanin-3;	TSPAN8	Litopenaeus vannamei	-1.24481	8.8983	0.00200296	0.0115419
TRINITY_DN3043_c0_g1_i3	0	#N/A	#N/A	-1.24664	0.476004	0.00202048	0.0116193
TRINITY_DN2668_c0_g1_i2	0	#N/A	#N/A	-1.0485	2.16263	0.0020351	0.011683
TRINITY_DN25495_c0_g1_i4	Oxidized low-density lipoprotein receptor 1;	C-type lectin 2	Marsupenaeus japonicus	-2.11201	2.9629	0.00203975	0.0117023
TRINITY_DN492_c0_g1_i2	0	cuticle protein	0	-1.39952	5.11258	0.00204687	0.011741
TRINITY_DN45455_c0_g2_i1	DNA-dependent protein kinase catalytic subunit;	PREDICTED: DNA-dependent protein kinase catalytic subunit-like	Hyalella azteca	-1.16576	-0.214401	0.00206725	0.0118297
TRINITY_DN9120_c0_g1_i1	Facilitated trehalose transporter Tret1 {ECO:0000250|UniProtKB:Q7PIR5};	glucose transporter 2	Litopenaeus vannamei	-1.26257	2.52504	0.00208048	0.0118967
TRINITY_DN23260_c0_g1_i1	Peroxisomal sarcosine oxidase;	Peroxisomal sarcosine oxidase, partial	Stegodyphus mimosarum	-1.0322	2.22459	0.00208309	0.0119073
TRINITY_DN998_c0_g1_i10	Phosphoenolpyruvate carboxykinase, cytosolic [GTP];	GTP phosphoenolpyruvate carboxykinase, partial	Macrobrachium nipponense	-1.80629	3.99993	0.0020869	0.0119247
TRINITY_DN41478_c0_g6_i1	0	#N/A	#N/A	-1.28842	0.0555573	0.00208683	0.0119247
TRINITY_DN3280_c0_g1_i3	0	PREDICTED: uncharacterized protein LOC108675836	Hyalella azteca	-1.25908	7.58236	0.00209203	0.0119497
TRINITY_DN1851_c0_g3_i1	TLD domain-containing protein 1;	PREDICTED: TLD domain-containing protein 1-like	Hyalella azteca	-1.01285	0.687948	0.0021003	0.0119904
TRINITY_DN36740_c0_g1_i1	0	#N/A	#N/A	-1.14623	-0.162398	0.00211678	0.0120644
TRINITY_DN8382_c0_g1_i1	0	#N/A	#N/A	-1.12058	3.12325	0.00211852	0.0120702
TRINITY_DN4035_c0_g1_i2	0	#N/A	#N/A	-1.18176	1.5906	0.00212327	0.0120928
TRINITY_DN11992_c0_g1_i15	0	#N/A	#N/A	-1.37803	0.601929	0.00213146	0.0121307
TRINITY_DN18417_c0_g1_i4	0	#N/A	#N/A	-1.16332	1.84946	0.00215278	0.0122409
TRINITY_DN2953_c0_g1_i1	Sucrase-isomaltase, intestinal;	alpha glucosidase	Litopenaeus vannamei	-1.76131	6.83408	0.00215617	0.0122535
TRINITY_DN63029_c0_g2_i1	0	#N/A	#N/A	-1.82036	0.64499	0.00216427	0.0122928
TRINITY_DN3470_c0_g1_i1	0	PREDICTED: uncharacterized protein LOC109595516	Aethina tumida	-1.21402	1.92102	0.00218204	0.0123803
TRINITY_DN10572_c0_g3_i1	0	#N/A	#N/A	-1.14898	0.554299	0.00218957	0.0124185
TRINITY_DN7021_c0_g1_i1	0	#N/A	#N/A	-1.03541	1.56094	0.00219015	0.0124196
TRINITY_DN11655_c0_g1_i11	0	#N/A	#N/A	-1.22899	-0.492708	0.00219224	0.0124292
TRINITY_DN10742_c0_g2_i1	0	#N/A	#N/A	-1.12329	0.317914	0.00221215	0.0125171
TRINITY_DN6605_c0_g1_i2	Probable proline dehydrogenase 2;	putative Proline dehydrogenase 2	Daphnia magna	-1.58005	2.06564	0.00221988	0.0125579
TRINITY_DN40_c0_g1_i4	Acidic mammalian chitinase;	chitinase 3C	Macrobrachium nipponense	-1.62396	9.47741	0.00222523	0.0125707
TRINITY_DN7199_c0_g1_i2	Thiamine transporter 2;	thiamine transporter 1-like	Eurytemora affinis	-1.23774	2.8768	0.00223196	0.0125974
TRINITY_DN28984_c0_g1_i3	Glycogen-binding subunit 76A;	PREDICTED: uncharacterized protein LOC108668137	Hyalella azteca	-1.03322	2.2617	0.00223921	0.0126315
TRINITY_DN64116_c0_g1_i1	0	#N/A	#N/A	-1.14647	1.18877	0.00225248	0.0126926
TRINITY_DN9690_c0_g1_i5	0	#N/A	#N/A	-1.71834	0.181629	0.00225834	0.0127188
TRINITY_DN21530_c0_g1_i1	SprT-like domain-containing protein Spartan;	PREDICTED: uncharacterized protein LOC108673809	Hyalella azteca	-1.07076	0.150909	0.00226136	0.0127312
TRINITY_DN716_c0_g1_i4	Tumor protein 63;	tumor suppressor protein p53	Macrobrachium olfersii	-1.78629	1.22927	0.00226288	0.0127352
TRINITY_DN10183_c0_g1_i2	0	#N/A	#N/A	-1.2254	-0.289468	0.0022648	0.0127414
TRINITY_DN1861_c0_g2_i1	0	#N/A	#N/A	-1.02196	1.19286	0.0022809	0.0128182
TRINITY_DN17639_c0_g1_i5	ABC transporter G family member 20;	PREDICTED: ABC transporter G family member 20-like isoform X1	Hyalella azteca	-1.68409	3.62798	0.0022822	0.0128232
TRINITY_DN2260_c0_g1_i1	0	#N/A	#N/A	-1.17706	1.51846	0.00229956	0.0129069
TRINITY_DN15631_c0_g1_i1	Glutamine synthetase;	glutamine synthetase	Penaeus monodon	-2.08344	-1.00662	0.002337	0.0130818
TRINITY_DN3149_c0_g1_i3	Macrophage mannose receptor 1;	C-type lectin 1	Palaemon modestus	-1.78525	9.08233	0.00239446	0.0133507
TRINITY_DN4367_c0_g2_i1	0	PREDICTED: uncharacterized protein LOC108666881	Hyalella azteca	-1.05125	-0.423787	0.00239482	0.0133507
TRINITY_DN7866_c0_g1_i7	0	#N/A	#N/A	-1.01137	-0.18947	0.00239957	0.0133747
TRINITY_DN61099_c0_g4_i1	0	#N/A	#N/A	-1.42816	0.0674451	0.00240051	0.0133777
TRINITY_DN90_c1_g1_i2	Cytochrome P450 2L1;	RecName: Full=Cytochrome P450 2L1; AltName: Full=CYPIIL1	0	-1.25992	2.7308	0.00240454	0.0133977
TRINITY_DN100_c0_g1_i2	0	PREDICTED: uncharacterized protein LOC108671253	Hyalella azteca	-1.43268	2.76687	0.00241418	0.0134419
TRINITY_DN1136_c0_g1_i8	0	#N/A	#N/A	-2.03819	1.67069	0.00242904	0.013515
TRINITY_DN2027_c0_g1_i5	Aldose 1-epimerase;	hypothetical protein DAPPUDRAFT_99401	Daphnia pulex	-1.02134	3.141	0.00242882	0.013515
TRINITY_DN17704_c0_g2_i1	Sodium-coupled monocarboxylate transporter 1;	Sodium-coupled monocarboxylate transporter 1	Orchesella cincta	-1.12257	1.75297	0.00243536	0.0135453
TRINITY_DN3891_c0_g1_i1	Carboxypeptidase Q;	PREDICTED: carboxypeptidase Q-like	Neodiprion lecontei	-1.17515	3.63607	0.00243707	0.0135503
TRINITY_DN1074_c1_g1_i1	0	#N/A	#N/A	-1.54013	-0.692296	0.00244697	0.0135954
TRINITY_DN11737_c0_g1_i2	0	#N/A	#N/A	-1.61998	3.08251	0.00245378	0.0136236
TRINITY_DN4014_c0_g2_i1	0	#N/A	#N/A	-1.05215	0.896013	0.00245378	0.0136236
TRINITY_DN16305_c0_g1_i1	TBC1 domain family member 13;	TBC1 domain family member 13 isoform X1	Zootermopsis nevadensis	-1.37328	-0.414265	0.00245633	0.0136281
TRINITY_DN6409_c0_g1_i2	0	#N/A	#N/A	-1.08021	7.3273	0.00245824	0.0136311
TRINITY_DN9588_c1_g1_i1	0	PREDICTED: uncharacterized protein LOC108676812	Hyalella azteca	-1.00704	4.5901	0.00245786	0.0136311
TRINITY_DN3209_c0_g1_i2	Adhesion G protein-coupled receptor E1;	PREDICTED: nidogen-1	Tribolium castaneum	-1.17467	1.8064	0.00245952	0.0136337
TRINITY_DN1998_c0_g1_i2	Protein white;	PREDICTED: protein white-like isoform X1	Hyalella azteca	-1.06738	3.04916	0.00246614	0.0136665
TRINITY_DN24984_c0_g1_i1	0	#N/A	#N/A	-1.27206	4.40732	0.00246922	0.0136803
TRINITY_DN13762_c0_g1_i1	Ankyrin repeat and protein kinase domain-containing protein 1;	caspase	Eriocheir sinensis	-1.30604	0.332298	0.00249186	0.0137862
TRINITY_DN3472_c1_g1_i1	0	PREDICTED: uncharacterized protein LOC108673941	Hyalella azteca	-1.40824	3.87491	0.00250576	0.0138484
TRINITY_DN280_c0_g1_i2	2,4-dienoyl-CoA reductase, mitochondrial;	PREDICTED: 2,4-dienoyl-CoA reductase, mitochondrial-like	Hyalella azteca	-1.2653	1.73178	0.00251375	0.0138877
TRINITY_DN10868_c0_g1_i1	Doublesex and mab-3 related transcription factor 1;	iDmrt1	Sagmariasus verreauxi	-2.4063	0.0359034	0.00251494	0.0138918
TRINITY_DN8629_c0_g1_i1	Unconventional myosin-VI;	hypothetical protein DAPPUDRAFT_316914	Daphnia pulex	-1.04112	4.03422	0.00251704	0.0138951
TRINITY_DN5773_c0_g1_i1	0	#N/A	#N/A	-1.64618	-0.485842	0.0025195	0.0139047
TRINITY_DN1872_c0_g1_i2	0	#N/A	#N/A	-2.578	2.39946	0.00253967	0.0140062
TRINITY_DN5766_c0_g2_i5	Caspase-2;	caspase	Eriocheir sinensis	-1.16269	1.34357	0.00254623	0.0140367
TRINITY_DN41367_c0_g1_i1	UPF0676 protein C1494.01;	Uncharacterized protein APZ42_017260	Daphnia magna	-1.61284	0.755406	0.00255595	0.0140775
TRINITY_DN27741_c0_g6_i1	Phosphatidylinositol 4,5-bisphosphate 5-phosphatase A;	PREDICTED: phosphatidylinositol 4,5-bisphosphate 5-phosphatase A-like	Hyalella azteca	-1.33176	-0.248106	0.00255785	0.0140817
TRINITY_DN1747_c0_g1_i3	Uncharacterized aarF domain-containing protein kinase 5;	PREDICTED: uncharacterized aarF domain-containing protein kinase 5-like isoform X1	Hyalella azteca	-1.28663	1.51	0.0025634	0.0141023
TRINITY_DN1957_c0_g1_i2	UDP-glucuronosyltransferase 2B17;	PREDICTED: UDP-glucuronosyltransferase-like isoform X1	Hyalella azteca	-1.06886	4.95218	0.00256964	0.0141193
TRINITY_DN6896_c0_g1_i2	Toll-like receptor 2;	toll-receptor 9	Penaeus monodon	-3.97456	-0.900931	0.00258008	0.0141692
TRINITY_DN32663_c0_g1_i1	0	hypothetical protein B5V51_12882	Heliothis virescens	-1.5416	-0.760377	0.00258657	0.0141886
TRINITY_DN2977_c0_g1_i3	0	PREDICTED: uncharacterized protein LOC108679461	Hyalella azteca	-1.70538	0.423199	0.0025991	0.0142512
TRINITY_DN676_c0_g1_i16	Serine/threonine-protein phosphatase PP1-alpha catalytic subunit;	serine/threonine protein phosphatase 1	Penaeus monodon	-1.06928	2.89462	0.00261857	0.0143333
TRINITY_DN8148_c0_g1_i1	0	PREDICTED: uncharacterized protein LOC108671093	Hyalella azteca	-1.37023	1.34803	0.00262924	0.0143787
TRINITY_DN29977_c0_g1_i3	Ras-related protein Ral-a;	Ral protein	Marsupenaeus japonicus	-2.97809	0.0180058	0.00263228	0.0143878
TRINITY_DN44495_c1_g2_i2	Probable ATP-dependent RNA helicase YTHDC2;	probable ATP-dependent RNA helicase YTHDC2	Zootermopsis nevadensis	-1.01899	0.377814	0.00263785	0.0144082
TRINITY_DN21596_c0_g1_i1	Phospholipid phosphatase-related protein type 1 {ECO:0000250|UniProtKB:Q8TBJ4};	PREDICTED: phospholipid phosphatase-related protein type 5-like	Hyalella azteca	-1.15582	4.23699	0.00265295	0.0144705
TRINITY_DN4846_c0_g5_i1	0	#N/A	#N/A	-1.72495	-0.5928	0.00265426	0.0144747
TRINITY_DN6766_c0_g1_i3	0	#N/A	#N/A	-1.05123	1.53809	0.00265466	0.0144747
TRINITY_DN10211_c0_g1_i1	0	#N/A	#N/A	-1.05969	0.0406673	0.00265909	0.0144914
TRINITY_DN16414_c0_g1_i3	Trypsin-1;	trypsin	Euphausia superba	-1.33437	1.43207	0.00266467	0.0145167
TRINITY_DN40_c0_g1_i2	Acidic mammalian chitinase;	chitinase	Palaemon carinicauda	-1.59896	10.0341	0.00269347	0.0146397
TRINITY_DN36180_c0_g1_i1	Chymotrypsin BII;	Chymotrypsin BII, partial	Litopenaeus vannamei	-1.08918	8.41661	0.00269379	0.0146397
TRINITY_DN1772_c0_g2_i2	0	#N/A	#N/A	-1.08601	3.72777	0.00270091	0.0146708
TRINITY_DN17688_c0_g6_i1	E3 ubiquitin-protein ligase LAP;	hypothetical protein DAPPUDRAFT_304763	Daphnia pulex	-2.8182	0.718295	0.00270738	0.0146983
TRINITY_DN12769_c0_g1_i1	Gamma-butyrobetaine dioxygenase;	PREDICTED: gamma-butyrobetaine dioxygenase-like	Neodiprion lecontei	-1.40682	1.90473	0.00270836	0.014701
TRINITY_DN34198_c1_g3_i1	0	#N/A	#N/A	-1.0719	-0.333905	0.0027105	0.0147076
TRINITY_DN3273_c0_g1_i4	Protein SMG7;	protein SMG7-like	Zootermopsis nevadensis	-1.84454	1.49489	0.00271278	0.0147174
TRINITY_DN568_c0_g1_i8	0	#N/A	#N/A	-1.5942	4.69071	0.0027196	0.0147467
TRINITY_DN6708_c0_g1_i2	Peptidyl-prolyl cis-trans isomerase A2;	PREDICTED: peptidyl-prolyl cis-trans isomerase-like	Dinoponera quadriceps	-1.38017	-0.139597	0.00273678	0.0148219
TRINITY_DN3521_c0_g1_i1	Hemocyanin C chain;	hemocyanin subunit 1	Macrobrachium nipponense	-1.59145	1.11043	0.00275295	0.0148889
TRINITY_DN26786_c0_g1_i2	0	#N/A	#N/A	-1.52339	-0.279326	0.00276502	0.0149413
TRINITY_DN248_c1_g1_i2	0	lectin B isoform 2, partial	Marsupenaeus japonicus	-1.08958	5.02708	0.00276738	0.0149515
TRINITY_DN19479_c0_g1_i12	Roquin-1;	PREDICTED: E3 ubiquitin-protein ligase TRIM31-like	Hyalella azteca	-2.70216	0.9971	0.00277053	0.0149659
TRINITY_DN3532_c0_g1_i3	Methyl farnesoate epoxidase {ECO:0000305};	cytochrome P450 epoxidase-like protein	Portunus trituberculatus	-2.48787	0.525913	0.00277782	0.0150027
TRINITY_DN980_c0_g1_i2	Histone H1-delta;	histone H1	Eriocheir sinensis	-1.2081	2.78493	0.00278304	0.0150283
TRINITY_DN14583_c0_g4_i1	0	PREDICTED: serine-rich adhesin for platelets-like, partial	Hyalella azteca	-1.18681	0.785215	0.00278559	0.0150395
TRINITY_DN36217_c0_g1_i1	Sulfotransferase 1C4;	PREDICTED: sulfotransferase 1A1-like isoform X1	Hyalella azteca	-1.66126	0.698764	0.00279245	0.0150661
TRINITY_DN3237_c0_g2_i1	0	PREDICTED: uncharacterized protein LOC108664518	Hyalella azteca	-1.30316	0.948968	0.00279354	0.0150686
TRINITY_DN5025_c0_g1_i3	Carboxylesterase 1C;	juvenile hormone esterase-like protein	Portunus trituberculatus	-1.12453	4.7248	0.0028005	0.015094
TRINITY_DN14848_c0_g3_i2	F-box only protein 33;	F-box only protein 33	Cryptotermes secundus	-1.29196	1.11555	0.00280552	0.0151184
TRINITY_DN631_c0_g1_i3	Anoctamin-8;	anoctamin-8 isoform X8	Trichogramma pretiosum	-1.13053	4.86843	0.00281375	0.0151472
TRINITY_DN10542_c0_g1_i4	Hemocyanin C chain;	hemocyanin subunit 1	Macrobrachium nipponense	-1.28669	3.8009	0.00281792	0.0151566
TRINITY_DN542_c0_g1_i8	Disrupted in renal carcinoma protein 2 homolog;	PREDICTED: disrupted in renal carcinoma protein 2 homolog	Hyalella azteca	-1.65448	3.39736	0.00283735	0.0152479
TRINITY_DN36412_c0_g1_i2	Interferon-induced very large GTPase 1;	VLIG1	Macrobrachium rosenbergii	-1.06128	1.79767	0.00284296	0.0152677
TRINITY_DN2030_c0_g1_i1	Multidrug resistance-associated protein 5;	multidrug resistance-associated protein 5-like isoform X1	Cryptotermes secundus	-1.16678	3.41329	0.0028482	0.0152906
TRINITY_DN6216_c0_g2_i1	0	#N/A	#N/A	-3.14547	0.72216	0.00285096	0.0152993
TRINITY_DN34168_c0_g2_i1	0	#N/A	#N/A	-1.85057	-0.361537	0.00285434	0.0153078
TRINITY_DN12333_c0_g1_i2	Endochitinase;	chitinase 1	Macrobrachium nipponense	-2.24855	-0.524734	0.00286167	0.0153445
TRINITY_DN1928_c0_g3_i3	Copper-transporting ATPase 1;	PREDICTED: copper-transporting ATPase 2-like	Hyalella azteca	-1.67695	2.2742	0.00286523	0.0153557
TRINITY_DN11989_c0_g1_i7	0	#N/A	#N/A	-1.17118	3.66266	0.00288576	0.0154499
TRINITY_DN31843_c0_g1_i1	0	#N/A	#N/A	-1.40299	-0.444221	0.00289592	0.0154937
TRINITY_DN60_c0_g1_i5	0	#N/A	#N/A	-1.19609	1.61668	0.00289662	0.0154948
TRINITY_DN34389_c0_g1_i1	Ribonucleases P/MRP protein subunit POP1;	ribonucleases P/MRP protein subunit POP1-like	Eurytemora affinis	-1.01565	0.560016	0.00293386	0.0156646
TRINITY_DN12539_c0_g1_i2	CD209 antigen-like protein B;	C-type lectin	Macrobrachium nipponense	-1.13455	1.607	0.00294046	0.0156971
TRINITY_DN11210_c0_g1_i1	Probable cytochrome P450 12a5, mitochondrial;	PREDICTED: probable cytochrome P450 49a1	Hyalella azteca	-1.38018	1.50493	0.00294506	0.0157163
TRINITY_DN412_c0_g1_i31	0	PREDICTED: treacle protein-like isoform X2	Hyalella azteca	-8.1459	0.287793	0.00294878	0.0157272
TRINITY_DN928_c0_g1_i2	Dipeptidyl peptidase 1;	cathepsin C	Fenneropenaeus chinensis	-1.32061	4.3008	0.00295561	0.0157566
TRINITY_DN27498_c0_g1_i2	Serine protease easter;	prophenoloxidase activating factor 1	Scylla paramamosain	-1.20775	0.672	0.00297377	0.0158318
TRINITY_DN146_c0_g1_i10	0	C-type lectin-1	Litopenaeus vannamei	-1.32259	2.06513	0.00298369	0.0158684
TRINITY_DN12962_c0_g1_i2	0	PREDICTED: extensin-2-like	Hyalella azteca	-6.30373	3.51978	0.00301512	0.0160084
TRINITY_DN28481_c0_g3_i2	0	#N/A	#N/A	-1.21582	0.555886	0.00303225	0.0160802
TRINITY_DN7057_c0_g1_i5	Beta-mannosidase;	PREDICTED: beta-mannosidase-like	Hyalella azteca	-1.00303	5.46905	0.00303431	0.0160831
TRINITY_DN53298_c0_g2_i1	0	#N/A	#N/A	-1.35649	-0.844484	0.00305372	0.0161723
TRINITY_DN24540_c0_g1_i7	0	#N/A	#N/A	-1.62623	4.54643	0.00306276	0.0162147
TRINITY_DN1682_c0_g2_i1	0	#N/A	#N/A	-1.32225	0.546769	0.00306762	0.0162377
TRINITY_DN5413_c0_g1_i1	Phosphoenolpyruvate carboxykinase [GTP];	phosphoenolpyruvate carboxykinase, partial	Macrobrachium nipponense	-1.90866	2.1047	0.00307104	0.016253
TRINITY_DN5988_c0_g1_i4	0	#N/A	#N/A	-3.91972	0.612018	0.00307317	0.016256
TRINITY_DN42552_c0_g1_i1	0	#N/A	#N/A	-1.05449	-0.186646	0.0030758	0.0162672
TRINITY_DN71_c0_g1_i9	0	#N/A	#N/A	-1.86091	2.53692	0.00308469	0.016295
TRINITY_DN29234_c0_g1_i1	0	#N/A	#N/A	-1.65967	-0.0593919	0.00309132	0.0163221
TRINITY_DN1194_c0_g2_i2	0	#N/A	#N/A	-1.27762	1.90017	0.00310085	0.0163638
TRINITY_DN86_c0_g1_i2	0	#N/A	#N/A	-3.24311	3.07102	0.00310575	0.0163841
TRINITY_DN17404_c0_g2_i4	0	PREDICTED: uncharacterized protein LOC108674707	Hyalella azteca	-1.56973	0.965643	0.00311226	0.0164129
TRINITY_DN51719_c0_g1_i1	U6 snRNA phosphodiesterase {ECO:0000255|HAMAP-Rule:MF_03040};	PREDICTED: U6 snRNA phosphodiesterase-like	Hyalella azteca	-4.4263	-0.399045	0.00311489	0.0164241
TRINITY_DN42915_c0_g1_i1	0	#N/A	#N/A	-1.01517	3.56189	0.00312788	0.0164898
TRINITY_DN810_c0_g1_i13	Serine proteinase stubble;	uncharacterized protein LOC111505173	Leptinotarsa decemlineata	-1.47277	5.02644	0.00313324	0.0165069
TRINITY_DN1550_c0_g3_i1	Transmembrane protein 145;	transmembrane protein 145-like	Zootermopsis nevadensis	-1.10252	1.67869	0.00313461	0.0165114
TRINITY_DN12279_c0_g1_i1	0	#N/A	#N/A	-1.11876	1.19551	0.00315382	0.0165902
TRINITY_DN1061_c0_g2_i3	Spliceosome RNA helicase DDX39B;	DEAD(Asp-Glu-Ala-Asp) box polypeptide 39	Macrobrachium nipponense	-1.27163	1.09583	0.00316964	0.0166679
TRINITY_DN9336_c0_g1_i1	Lipase 3;	PREDICTED: uncharacterized protein LOC108672594	Hyalella azteca	-1.02539	5.40479	0.00317484	0.0166896
TRINITY_DN6396_c0_g1_i3	Oplophorus-luciferin 2-monooxygenase non-catalytic subunit;	RecName: Full=Oplophorus-luciferin 2-monooxygenase non-catalytic subunit; Flags: Precursor	0	-1.36034	4.23394	0.00317644	0.0166924
TRINITY_DN12679_c0_g1_i2	LINE-1 reverse transcriptase homolog;	PREDICTED: RNA-directed DNA polymerase from mobile element jockey-like	Diaphorina citri	-1.43256	-0.0378023	0.00319408	0.0167683
TRINITY_DN582_c0_g1_i2	0	#N/A	#N/A	-1.42404	5.6541	0.00320037	0.0167928
TRINITY_DN15901_c0_g1_i1	Sorbitol dehydrogenase;	Sorbitol dehydrogenase	Daphnia magna	-1.67493	0.923339	0.00320155	0.0167962
TRINITY_DN26839_c0_g1_i1	0	PREDICTED: uncharacterized protein LOC108671145	Hyalella azteca	-1.43275	0.897344	0.0032023	0.0167973
TRINITY_DN3320_c0_g1_i2	G2/mitotic-specific cyclin-B3;	PREDICTED: G2/mitotic-specific cyclin-B3-like isoform X2	Hyalella azteca	-1.47316	0.026262	0.00320782	0.0168178
TRINITY_DN363_c0_g1_i2	Alpha-amylase 1;	amylase, partial	Procambarus clarkii	-1.38057	3.27999	0.00322039	0.0168696
TRINITY_DN453_c0_g1_i4	MAP/microtubule affinity-regulating kinase 3;	serine/threonine-protein kinase MARK2-like isoform X7	Cryptotermes secundus	-5.66675	2.98204	0.00323758	0.0169427
[truncated: 3,540 more rows]
